# Supplementary material for: Phosphatidic acid phosphatase LPIN1 in phospholipid metabolism and stemness in hematopoiesis and AML
Source: Hemasphere. 2025 Apr 22;9(4):e70118. doi: 10.1002/hem3.70118 (PMC12012646; doi:10.1002/hem3.70118)
Supplement: Supplementary file 2 — Supporting information. [file HEM3-9-e70118-s002.xlsx]

## Sheet: Sheet1
Supp. Table 1. Reagent list.
Product		Distributor	Cataolg
Cell lines
HEK 293T		ATCC	CRL-3216
K562		DSMZ	ACC 10
OCI-AML2		DSMZ	ACC 99
OCI-AML3		DSMZ	ACC 582
Product		Distributor	Cataolg
Cell culture reagents
DNAse I		Sigma	DN25
PBMC Spin Media		Pluriselect	60-00092-12
CD34 MicroBeads		Miltenyi	130-100-453
IMDM		Thermo Scientific	21980065
BIT		Stem Cell Technologies	9500
Human stem cell factor (SCF)		Miltenyi Biotec	130-093-991
Human FLT3-ligand		Miltenyi Biotec	130-096-479
Human Thrombopoietin (TPO)		Miltenyi Biotec	130-095-752
Human granulocyte-colony stimulating factor (G-CSF)		Shenandoah	100-08-100ug
Human interleukin 3 (IL-3)		Miltenyi Biotec	130-093-909
β-mercaptoethanol		Gibco	21985023
Gentamicin		Thermo Scientific	15750060
Ciprofloxacin		GenHunter	Q902
UM171		Stem Cell Technologies	72912
Stem reginin (SR) 1		Selleckchem	S2859
UM729		(Stemcell Technologies	72332)
FBS		Sigma	F7524
DMEM		Thermo Scientific	21885108
alpha MEM		Thermo Scientific	32571
RPMI-1640		Sigma-Aldrich	R8758-500ML
Dulbecco’s Phosphate Buffered Saline (10X), calcium, magnesium		GibcoTM	14080055
Methylcellulose-based medium for human cells		Stem cell technologies	MethoCult™ H4034 Optimum
Methylcellulose-based medium for mouse cells		Stem cell technologies	MethoCult™ GF M3434
Product		Distributor	Cataolg
small molecule inhibitors
geranylgeraniol		Sigma	G3278-100MG
GW4869		Selleckchem	S7609
ICL-CCIC-0019		TargetMol	T27579
RSM-932A		MedChemExpress	HY-101144
EB-3D		provided by Luisa C. López-Cara and Pilar M. Luque-Navarro	Schiaffino-Ortega et al., Sci Rep 6, 23793 (2016). https://doi.org/10.1038/srep23793
EB-3P		provided by Luisa C. López-Cara and Pilar M. Luque-Navarro	Schiaffino-Ortega et al., Sci Rep 6, 23793 (2016). https://doi.org/10.1038/srep23793
Product		Distributor	Cataolg
Trasfection and transduction reagents
TurboFect Transfection Reagent		Thermo Fisher	R0532
Polybrene Infection / Transfection Reagent		Sigma	TR.1003-G
protamine sulfate		Sigma	P4020
Product	Clone	Distributor	Cataolg
Flow cytometry reagents
APC Mouse Anti-Human CD34	581	BD Pharmingen	555824
BV750 Mouse Anti-Human CD34	581	BD Pharmingen	746987
PE Mouse Anti-Human CD45RA	HI100	BD Pharmingen	555489
PE/Cyanine5 anti-human CD11b	ICRF44	Biolegend	301308
APC/Cyanine7 anti-human CD14	HCD14	Biolegend	325620
APC Mouse Anti-Human CD45	HI30	BD biosciences	555485
PE-Cy™5 Mouse Anti-Human CD33	WM53	BD Pharmingen	551377
PE-Cy™7 Mouse Anti-Human CD19	SJ25C1	BD Pharmingen	557835
FITC Mouse Anti-Human CD3	UCHT1	BD biosciences	555916
Pacific Blue™ anti-human CD45 Antibody		Biolegend	304029
PE anti-human GPR56 Antibody	CG4	Biolegend	358204
TACS Annexin V-FITC Apoptosis Detection Kit		R&D systems	4830-01-K
FxCycle™ Violet Stain		Thermo Fisher	F10347
Propidium iodide		Sigma	P4864
Pyronin g		Sigma	P9172
Direct Lineage Cell Depletion Kit mouse		Miltenyi Biotec	130-110-470
CD117 MicroBeads, mouse		Miltenyi Biotec	130-091-224
PE-Cy5 anti mouse CD11b	M1/70	affymetrix eBioscience	15-0112
PE-Cy5 anti mouse B220	RA3-6B2	affymetrix eBioscience	15-0452
PE-Cy5 anti mouse Gr1	RB6-8C5	affymetrix eBioscience	15-5931
PE-Cy5 anti mouse Ter119	TER-119	affymetrix eBioscience	15-5921
PE-Cy5 anti mouse CD3	17A2	BD Bioscience	555276
PE-Cy7 anti mouse CD150	TC15-12F12.2	Biolegend	115914
APC anti mouse CD117	2B8	BD Bioscience	553356
APC-Cy7 anti mouse Sca-1	D7	Biolegend	108126
PE anti mouse CD135	A2F10.1	BD Bioscience	553842
BV421 anti mouse CD48	HM48-1	Biolegend	103428
PE-Cy7 anti mouse CD127	A7R34	Biolegend	135014
Brilliant Violet 510™ anti-mouse CD45.2 Antibody	104	Biolegend	109837
APC anti-mouse TER-119	TER-119	Biolegend	116211
APC-Cy7 anti mouse Ly6G-C	RB6-8C5	BD Bioscience	557661
FITC anti mouse CD3	145-2C11	BD Bioscience	553062
PE anti mouse CD11b	M1/70	BD Bioscience	553311
Pacific Blue anti-Mouse CD4	RM4-5	BD Bioscience	558107
30 micron filters		sysmex	04-004-2326
Ammonium chloride		Sigma-Aldrich	A9434
Potassium bicarbonate		Sigma-Aldrich	237205
Ethylenediamine tetraacetic acid (EDTA) disodium salt dihydrate		ROTH®	8043.2
MxP® Quant 500 kit		Biocrates	21094.1
Product		Distributor	Cataolg
Western Blot reagents
RIPA lysis buffer		Thermo Scientific	89900
protease inhibitor cocktail		Sigma	11836170001
Benzonase		Sigma	E1014
Bradford reagent		BioRad	5000205
BSA standards		BioRad	5000207
NuPAGE™ LDS-Probenpuffer (4x)		Thermo Scientific	NP0008
NuPAGE™ 4 to 12%, Bis-Tris mini protein gels		Thermo Scientific	NP0335BOX
Protan premium 0.45 nitrocellulose membrane		GE healthcare	10600003
Milk powder, blocking grade		Roth	T145.2
Anti-Lipin 1 antibody		Abcam	ab181389
anti-Lipin2 antibody		Abcam	ab176347
anti-Lipin3 antibody		LSBio	LS-C339442-100
anti-actin antibody		Santa Cruz	sc-58673
anti-GAPDH antibody		Biozo	GTX627408
anti-Vinculin antibody		Santa Cruz	sc-736914
Peroxidase AffiniPure Goat Anti-Mouse IgG (H+L)		Jackson Immunoresearch	115-035-062
Peroxidase AffiniPure F(ab')₂ Fragment Goat Anti-Rabbit IgG		Jackson Immunoresearch	111-036-047
Amersham ECL Prime		Amersham	RPN2232
SuperSignal™ West Femto Maximum Sensitivity Substrate		Thermo Scientific	34095
Product		Distributor	Cataolg
Immunefluorescence reagents
Poly-L-Lysine		Sigma	A-005-C
paraformaldehyde		Boster Immunoleader	AR1068
DAPI		Sigma	268298
Product		Distributor	Cataolg
Subcloning reagents
FastDigest EcoRI		Thermo Scientific	FD0274
FastDigest XhoI		Thermo Scientific	FD0694
In-Fusion® Snap Assembly Master Mix		Takara	638948
FastDigest BglII		Thermo Scientific	FD0083
FastDigest SpeI		Thermo Scientific	FD1253
FastDigest NotI		Thermo Scientific	FD0593
T4 DNA Ligase (5 U/µl)		Thermo Scientific	EL001
QIAquick Gel Extraction Kit (1000)		Qiagen	28706
Product		Distributor	Cataolg
RNA-Sequencing reagents
RNeasy Mini Kit		Qiagen	74104
TRIzol Reagent		Invitrogen	15596018
2-Propanol ≥98%		VWR Chemicals	20922.4
TruSeq® Stranded Total RNA Library Prep Human/Mouse/Rat (48 Samples)		Illumina	20020596
