# Supplementary material for: Phosphatidic acid phosphatase LPIN1 in phospholipid metabolism and stemness in hematopoiesis and AML
Source: Hemasphere. 2025 Apr 22;9(4):e70118. doi: 10.1002/hem3.70118 (PMC12012646; doi:10.1002/hem3.70118)
Supplement: Supplementary file 3 — Supporting information. [file HEM3-9-e70118-s021.xlsx]

## Sheet: Sheet1
Supp. Table 2. Multivariate analysis of the TCGA cohort.
LPIN1
Variable	HR	CI	p-value
LPIN1 above median	1.59	1.04-2.41	0.031*
CALGB risk favorable	0.47	0.25-0.91	0.025*
Age at diagnosis	1.03	1.02-1.05	<0.001*
gender female	1.15	0.77-1.74	0.491
LPIN2
Variable	HR	CI	p-value
LPIN2 above median	0.78	0.52-1.17	0.234
CALGB risk favorable	0.40	0.21-0.76	0.005*
Age at diagnosis	1.03	1.02-1.05	<0.001*
gender female	1.18	0.78-1.79	0.422
LPIN3
Variable	HR	CI	p-value
LPIN3 above median	1.25	0.81-1.92	0.311
CALGB risk favorable	0.39	0.20-0.74	0.004*
Age at diagnosis	1.03	1.01-1.05	<0.001*
gender female	1.19	0.78-1.81	0.412
