# Supplementary material for: Phosphatidic acid phosphatase LPIN1 in phospholipid metabolism and stemness in hematopoiesis and AML
Source: Hemasphere. 2025 Apr 22;9(4):e70118. doi: 10.1002/hem3.70118 (PMC12012646; doi:10.1002/hem3.70118)
Supplement: Supplementary file 4 — Supporting information. [file HEM3-9-e70118-s003.xlsx]

## Sheet: Sheet1
Supplemental Table 3. Genetic characterization of AML samples.
PDX-AML	ELN risk 2022	Karyotype	molecular genetics
AML663	Intermediate	CN	FLT3-ITD (.48), WT1 A170Rfs* (.47), WT1 C241Y (.55)
AML661	Adverse	del7q (7q21.13 q36.3); del6p (6p25.3 p21.1)	DNMT3A R882S (.48), BCOR P683Qfs*32 (.48), ETV6 P214L (.49), RUNX1 N136K (.52), PTPN11 D61H (.51), EZH2 A692G (.99), JAK1 V658F (.08), NRAS Q61K (.03)
AML602	Intermediate	not done	NPM1 W288Cfs*12 (.45), FLT3-ITD (.29), TET2 N281* (.40), TET2 S1369* (.14), CEBPA D262Rfs*59 (.51), JAK3 V722I (.55)
AML346	Adverse	interstitial 5q Del / interstitial 13q Del	cKIT
AML372	Adverse	complex, including 5q13 Del/ETV6-Del/-7/-17	TP53 R248Q (.99), KRAS G12V (.33)
AML491	Adverse	del7q (7q21.13 q36.3)	DNMT3A R882S (.47), BCOR P683Qfs*32 (.52), NRAS Q61K (.05), KRAS G12A (.43), ETV6 P214L (.43), RUNX1 N136K (.55), PTPN11 D61H (.46), JAK1 V658F (.005)
Primary AML samples	sex	NPM1/FLT3/DNMT3A mutational status	days to death or last followup	censor	PC1 < 0	Karyotype	Molecular genetic aberrations
AML-HD#3	male	FLT3-ITD	22	1	no	46,XY	FLT3-ITD
AML-HD#5	male	NPM1/DNMT3A	1848	0	no	46,XY	TET2 -R1452 (29% VAF), TET2 -O897* (VAF 38.7%), DNMT3A-R882H (VAF 43%), TP53- R273H (22.2%), NPM1-W288Cfs
AML-HD#8	male	FLT3-ITD	1752	0	no	46,XY	FLT3-ITD (ratio 0.21), WT1 mutated
AML-HD#9	male	FLT3-ITD	1478	0	no	46,XY	FLT3-ITD
AML-HD#12	female	NPM1	2433	0	no	46,XX	NPM1 mutated
AML-HD#1	female	NPM1/FLT3-ITD	45	1	yes	46,XX	NPM1 mutated, FLT3-ITD (ratio 0.94)
AML-HD#2	male	FLT3-ITD	1188	1	yes	46,XY	FLT3-ITD (ratio 0.51)
AML-HD#4	female	NPM1/FLT3-ITD	124	0	yes	46,XX	NPM1 mutated, FLT3-ITD (ratio 0.31)
AML-HD#6	male	NPM1/FLT3-TKD/DNMT3A	235	1	yes	46,XY	NPM1 mutated, DNMT3A W305* (49.1), IDH1 R132H (50.2%), FLT3-TKD (D835V 33.2%, D835N 10.7%), STAG2 (97.6%)
AML-HD#7	female	NPM1/FLT3-TKD	841	1	yes	46,XX	NPM1 mutated, IDH2 mutated, FLT3-TKD mutated
AML-HD#10	male	NPM1/FLT3-ITD	1412	0	yes	46,XY	NPM1 mutated, FLT3-ITD (ratio 9.82)
AML-HD#11	female	NPM1/FLT3-ITD/DNMT3A	1286	0	yes	46,XX	NPM1 mutated, FLT3-ITD (ratio 0.95), DNMT3A R882H (46.4%)
