# Supplementary material for: Phosphatidic acid phosphatase LPIN1 in phospholipid metabolism and stemness in hematopoiesis and AML
Source: Hemasphere. 2025 Apr 22;9(4):e70118. doi: 10.1002/hem3.70118 (PMC12012646; doi:10.1002/hem3.70118)
Supplement: Supplementary file 5 — Supporting information. [file HEM3-9-e70118-s008.xlsx]

## Sheet: Sheet1
Supp. Table 4. Gene transfer in PDX samples.
Experiment	Days after infection	shLuciferase	shLPIN1.1159	shLPIN1.452
		Gene transfer (%)	Gene transfer (%)	Gene transfer (%)
NSGw41- HSPCs	2	32	33	shRNA not used
NSGw41- AML491	4	52.7	40.2	shRNA not used
NSG - AML491	4	90.4	shRNA not used	87.1
