# Supplementary material for: Phosphatidic acid phosphatase LPIN1 in phospholipid metabolism and stemness in hematopoiesis and AML
Source: Hemasphere. 2025 Apr 22;9(4):e70118. doi: 10.1002/hem3.70118 (PMC12012646; doi:10.1002/hem3.70118)
Supplement: Supplementary file 6 — Supporting information. [file HEM3-9-e70118-s010.xlsx]

## Sheet: Sheet1
Supp. Table 5. RNA-Seq data.
ENSEMBL	gene_name	gene_synonym	baseMean.shLpin1_A3_shLPIN1.1159_vs_shLuc_A3	log2fc.shrunk.abs.shLpin1_A3_shLPIN1.1159_vs_shLuc_A3	log2fc.shrunk.shLpin1_A3_shLPIN1.1159_vs_shLuc_A3	pvalue.shrunk.shLpin1_A3_C339_vs_shLuc_A3	padj.shrunk.shLpin1_A3shLPIN1.1159_vs_shLuc_A3	baseMean.shLpin1_A3_C478_vs_shLuc_A3	log2fc.shrunk.abs.shLpin1_A3_C478_vs_shLuc_A3	log2fc.shrunk.shLpin1_A3_shLPIN1.452_vs_shLuc_A3	pvalue.shrunk.shLpin1_A3_C478_vs_shLuc_A3	padj.shrunk.shLpin1_A3_shLPIN1.452_vs_shLuc_A3	baseMean.shLpin1_A3_C582_vs_shLuc_A3	log2fc.shrunk.abs.shLpin1_A3_C582_vs_shLuc_A3	log2fc.shrunk.shLpin1_A3_shLPIN1.957_vs_shLuc_A3	pvalue.shrunk.shLpin1_A3_C582_vs_shLuc_A3	padj.shrunk.shLpin1_A3_957_vs_shLuc_A3	baseMean.shLpin1_CD34_shLPIN1.1159_vs_shLuc_CD34	log2fc.shrunk.abs.shLpin1_CD34_C339_vs_shLuc_CD34	log2fc.shrunk.shLpin1_CD34_shLPIN1.1159_vs_shLuc_CD34	pvalue.shrunk.shLpin1_CD34_C339_vs_shLuc_CD34	padj.shrunk.shLpin1_CD34_shLPIN1.1159_vs_shLuc_CD34	baseMean.shLpin1_CD34_C582_vs_shLuc_CD34	log2fc.shrunk.abs.shLpin1_CD34_C582_vs_shLuc_CD34	log2fc.shrunk.shLpin1_CD34_shLPIN1.957_vs_shLuc_CD34	pvalue.shrunk.shLpin1_CD34_C582_vs_shLuc_CD34	padj.shrunk.shLpin1_CD34_shLPIN1.957_vs_shLuc_CD34	nSig.padj.0.01	nSig.padj.0.05	nSig.padj.0.1	nSig.padj.0.2
ENSG00000117318	ID3	bHLHb25,HEIR-1	28.4607	1.5892	-1.5892	2.23669e-05	NA	28.4607	0.964561	-0.964561	0.00687269	0.0385107	28.4607	1.58002	-1.58002	3.15148e-05	0.000519206	134.385	0.117129	-0.117129	0.867853	0.968375	134.385	0.157163	-0.157163	0.823193	0.944485	1	2	2	2
ENSG00000102158	MAGT1	DKFZp564K142,IAP,MRX95,OST3B,SLC58A1	1956.2	1.06015	-1.06015	3.64166e-98	4.36235e-94	1956.2	0.077285	0.077285	0.0992565	0.252964	1956.2	0.096678	0.096678	0.0401687	0.14177	1934.88	0.494444	-0.494444	2.4875e-21	3.67187e-18	1934.88	0.0651255	0.0651255	0.191783	0.511484	2	2	2	3
ENSG00000134324	LPIN1	KIAA0188	292.068	1.03088	-1.03088	1.96887e-16	9.07117e-14	292.068	1.20523	-1.20523	2.30972e-21	1.85837e-18	292.068	0.614871	-0.614871	6.07841e-07	1.64584e-05	1701.08	0.865551	-0.865551	1.04843e-55	1.23809e-51	1701.08	0.215852	-0.215852	3.38732e-05	0.00171453	5	5	5	5
ENSG00000162889	MAPKAPK2	NA	4424.15	0.995201	-0.995201	1.66612e-70	9.97922e-67	4424.15	0.0416724	0.0416724	0.446976	0.656408	4424.15	0.229486	0.229486	2.76101e-05	0.000466366	1606.58	0.901985	-0.901985	4.58052e-54	2.70457e-50	1606.58	0.0783488	0.0783488	0.147918	0.454548	3	3	3	3
ENSG00000100211	CBY1	C22orf2,Cby,Chibby,Chibby1,PGEA1,PIGEA-14,PIGEA14	122.295	0.97135	-0.97135	3.1933e-08	3.0242e-06	122.295	0.517132	-0.517132	0.00230961	0.0171783	122.295	0.463709	-0.463709	0.00655561	0.0379362	162.719	0.58507	-0.58507	0.000177051	0.011202	162.719	0.0290097	0.0290097	0.842693	0.950628	1	4	4	4
ENSG00000165424	ZCCHC24	C10orf56,FLJ90798,Z3CXXC8	736.956	0.811126	-0.811126	1.27529e-27	2.18238e-24	736.956	0.162865	0.162865	0.0192914	0.0823684	736.956	0.029581	-0.029581	0.676533	0.827057	149.707	0.689949	-0.689949	7.60113e-05	0.00590538	149.707	0.105117	-0.105117	0.523771	0.799048	2	2	3	3
ENSG00000133805	AMPD3	NA	317.008	0.661111	-0.661111	3.64479e-10	5.59756e-08	317.008	0.287269	-0.287269	0.00505683	0.030741	317.008	0.0647007	-0.0647007	0.524964	0.725371	830.466	0.231073	-0.231073	0.00421592	0.0941131	830.466	0.206619	-0.206619	0.00949187	0.0947849	1	2	4	4
ENSG00000170759	KIF5B	KNS,KNS1	7422.09	0.483889	-0.483889	5.1459e-27	7.70534e-24	7422.09	0.12467	0.12467	0.00509007	0.0308726	7422.09	0.101784	0.101784	0.0224724	0.093599	5213.46	0.342017	-0.342017	1.41892e-14	1.04725e-11	5213.46	0.105701	0.105701	0.0154327	0.126826	2	3	4	5
ENSG00000109016	DHRS7B	CGI-93,DKFZp566O084,MGC8916,SDR32C1	454.958	0.643417	-0.643417	5.53678e-11	1.0873e-08	454.958	0.166063	-0.166063	0.0817761	0.222284	454.958	0.210794	-0.210794	0.0286307	0.111282	246.68	0.268562	-0.268562	0.0377182	0.308459	246.68	0.010174	0.010174	0.935026	0.980589	1	1	1	2
ENSG00000253147	AC015468.1	NA	195.446	0.629142	-0.629142	4.23101e-05	0.00144397	195.446	0.683732	-0.683732	9.41261e-06	0.000217109	195.446	0.0346541	-0.0346541	0.817126	0.908864	0.20557	1.52239	-1.52239	0.705704	NA	0.20557	1.76794	-1.76794	0.660994	NA	2	2	2	2
ENSG00000108984	MAP2K6	MAPKK6,MEK6,MKK6,PRKMK6,SAPKK3	150.621	0.617742	-0.617742	9.79307e-05	0.00289657	150.621	0.321396	-0.321396	0.0388816	0.133356	150.621	0.597144	-0.597144	0.000189611	0.00231328	236.988	0.230825	-0.230825	0.0685282	0.401316	236.988	0.218656	-0.218656	0.0787559	0.329393	2	2	2	3
ENSG00000009413	REV3L	POLZ,REV3	1219.21	0.609092	-0.609092	9.37692e-06	0.000406979	1219.21	0.025188	-0.025188	0.853682	0.926633	1219.21	0.0543966	-0.0543966	0.690846	0.837531	1794.48	0.283539	-0.283539	0.000236191	0.0136771	1794.48	0.071056	0.071056	0.349542	0.672981	1	2	2	2
ENSG00000026950	BTN3A1	BT3.1,BTF5,BTN3.1,CD277	165.265	0.5994	-0.5994	2.80609e-05	0.00104717	165.265	0.726299	-0.726299	5.16277e-07	1.95613e-05	165.265	0.562914	-0.562914	9.52592e-05	0.00130758	508.33	0.096984	-0.096984	0.275709	0.705399	508.33	0.229167	-0.229167	0.00945617	0.094572	3	3	4	4
ENSG00000157654	PALM2AKAP2	PALM2-AKAP2	2264.05	0.597315	-0.597315	9.53492e-29	2.15487e-25	2264.05	0.0810923	-0.0810923	0.123075	0.292769	2264.05	0.0306088	0.0306088	0.560672	0.749167	4866.36	0.391709	-0.391709	6.36392e-24	1.50303e-20	4866.36	0.0571517	0.0571517	0.130835	0.428211	2	2	2	2
ENSG00000135218	CD36	FAT,GP3B,GP4,GPIV,SCARB3	6655.52	0.407924	0.407924	4.38456e-21	3.50151e-18	6655.52	0.246641	0.246641	1.35624e-08	9.8674e-07	6655.52	0.461166	0.461166	2.00262e-26	6.44801e-24	329.909	0.204596	0.204596	0.0768935	0.423524	329.909	0.323193	0.323193	0.00434475	0.057043	3	3	4	4
ENSG00000276550	HERC2P2	D15F37S3	274.03	0.3318	-0.3318	0.0034958	0.0450281	274.03	0.751883	-0.751883	1.34597e-10	1.7702e-08	274.03	0.699804	-0.699804	2.81771e-09	1.3376e-07	818.215	0.190828	-0.190828	0.0217758	0.239153	818.215	0.349905	-0.349905	2.3962e-05	0.00129761	3	4	4	4
ENSG00000168411	RFWD3	FANCW,FLJ10520,RNF201	2657.2	0.473293	-0.473293	2.05977e-20	1.45141e-17	2657.2	0.16121	0.16121	0.00126108	0.0108758	2657.2	0.0976697	-0.0976697	0.0537168	0.173565	3081.71	0.184685	-0.184685	0.000240147	0.0137665	3081.71	0.00432445	0.00432445	0.930449	0.979239	1	3	3	4
ENSG00000082153	BZW1	BZAP45,KIAA0005	4947.46	0.425304	-0.425304	4.44434e-20	2.95771e-17	4947.46	0.0123954	0.0123954	0.786994	0.891518	4947.46	0.140933	0.140933	0.00211968	0.016108	4523.9	0.267783	-0.267783	1.04387e-08	3.33165e-06	4523.9	0.124657	0.124657	0.00671197	0.0758409	2	3	4	4
ENSG00000078804	TP53INP2	C20orf110,dJ1181N3.1,DKFZp434B2411,DKFZp434O0827,DOR,FLJ21759,FLJ23500,PINH	3737.69	0.43256	0.43256	5.11142e-20	3.22261e-17	3737.69	0.0310742	-0.0310742	0.516004	0.712343	3737.69	0.321685	0.321685	1.28481e-11	9.01862e-10	129.142	0.448548	0.448548	0.0432849	0.328082	129.142	0.412368	0.412368	0.0611514	0.288863	2	2	2	2
ENSG00000204389	HSPA1A	HSP70-1,HSPA1	693.918	0.460854	-0.460854	2.87581e-08	2.77817e-06	693.918	0.935496	-0.935496	5.39437e-28	6.70766e-25	693.918	0.788301	-0.788301	2.11897e-20	4.48343e-18	350.836	0.469766	-0.469766	4.40995e-05	0.00391557	350.836	0.505658	-0.505658	8.36149e-06	0.000602854	5	5	5	5
ENSG00000100234	TIMP3	SFD	3064.04	0.437315	-0.437315	1.43145e-18	8.16538e-16	3064.04	0.181914	-0.181914	0.000226225	0.00283101	3064.04	0.156171	-0.156171	0.00159769	0.0129026	2301.71	0.0807276	0.0807276	0.111774	0.498523	2301.71	0.280354	0.280354	1.82314e-08	3.36965e-06	3	4	4	4
ENSG00000120742	SERP1	FLJ43424,RAMP4	4514.7	0.412396	-0.412396	1.58071e-17	8.60698e-15	4514.7	0.153022	0.153022	0.00135292	0.0115154	4514.7	0.217252	0.217252	5.50898e-06	0.000116896	4239.71	0.393572	-0.393572	1.00335e-21	1.69265e-18	4239.71	0.00461115	-0.00461115	0.908441	0.97184	3	4	4	4
ENSG00000234420	ZNF37BP	FLJ23327,KOX21,ZNF37B	766.002	0.339299	-0.339299	0.00108058	0.0190078	766.002	0.33996	-0.33996	0.0010633	0.00957463	766.002	0.529089	-0.529089	4.56558e-07	1.26868e-05	1137.75	0.151348	-0.151348	0.0415709	0.321731	1137.75	0.297529	-0.297529	5.74205e-05	0.00255223	3	4	4	4
ENSG00000141429	GALNT1	GalNAc-T1	2495.57	0.445766	-0.445766	4.7458e-17	2.36875e-14	2495.57	0.187932	-0.187932	0.000355754	0.00406857	2495.57	0.106257	0.106257	0.0422788	0.146924	4038.38	0.210838	-0.210838	6.14782e-07	0.000114119	4038.38	0.0730008	0.0730008	0.0782905	0.328778	3	3	3	4
ENSG00000241978	NA	NA	2265.49	0.596278	-0.596278	1.07932e-28	2.15487e-25	2265.49	0.0820717	-0.0820717	0.118366	0.28554	2265.49	0.0306182	0.0306182	0.560274	0.749066	4874.34	0.390682	-0.390682	8.01786e-24	1.57805e-20	4874.34	0.0572266	0.0572266	0.130214	0.426923	2	2	2	2
ENSG00000130021	PUDP	DXF68S1E,FAM16AX,GS1,HDHD1,HDHD1A	308.457	0.595651	-0.595651	7.37703e-07	4.4631e-05	308.457	0.25325	0.25325	0.0260258	0.100695	308.457	0.522629	0.522629	3.70807e-06	8.18483e-05	496.316	0.372028	-0.372028	0.00048173	0.0220742	496.316	0.011155	0.011155	0.914013	0.973363	2	3	3	4
ENSG00000162676	GFI1	GFI-1,GFI1A,ZNF163	4502.03	0.31884	-0.31884	6.28707e-16	2.78936e-13	4502.03	0.194036	-0.194036	7.8674e-07	2.71743e-05	4502.03	0.00715031	-0.00715031	0.855264	0.927858	1539.29	0.159012	0.159012	0.00651986	0.123584	1539.29	0.208008	0.208008	0.000307792	0.00903812	3	3	3	4
ENSG00000159348	CYB5R1	humb5R2,NQO3A2	674.672	0.593566	-0.593566	6.35981e-14	2.30861e-11	674.672	0.0115207	0.0115207	0.879749	0.94047	674.672	0.0835295	0.0835295	0.274073	0.504424	390.926	0.481898	-0.481898	3.59811e-06	0.000478255	390.926	0.111541	-0.111541	0.263219	0.591666	2	2	2	2
ENSG00000107566	ERLIN1	C10orf69,Erlin-1,KE04,SPFH1,SPG62	5386.74	0.285569	0.285569	4.72114e-15	1.95015e-12	5386.74	0.360884	0.360884	3.47784e-23	3.17132e-20	5386.74	0.4029	0.4029	2.30599e-28	9.75828e-26	2316.1	0.0163755	-0.0163755	0.744088	0.937614	2316.1	0.116156	0.116156	0.0185417	0.142994	3	3	3	4
ENSG00000138778	CENPE	KIF10,PPP1R61	3918.49	0.365139	-0.365139	1.94492e-09	2.64753e-07	3918.49	0.287361	-0.287361	2.26321e-06	6.46045e-05	3918.49	0.411414	-0.411414	1.57919e-11	1.08788e-09	2685.7	0.325171	-0.325171	5.79692e-08	1.52124e-05	2685.7	0.202922	-0.202922	0.000623306	0.0149284	4	5	5	5
ENSG00000128872	TMOD2	NTMOD	356.706	0.332294	-0.332294	0.00392162	0.0488835	356.706	0.506414	-0.506414	1.34805e-05	0.000292677	356.706	0.386704	-0.386704	0.000891661	0.00817227	193.663	0.476132	-0.476132	0.00183984	0.0555671	193.663	0.406028	-0.406028	0.0067064	0.0758409	2	3	5	5
ENSG00000132334	PTPRE	PTPE	1930.75	0.376912	0.376912	5.01548e-14	1.87751e-11	1930.75	0.0488887	-0.0488887	0.338391	0.556595	1930.75	0.142936	0.142936	0.00497232	0.0308914	821.998	0.122746	0.122746	0.0845627	0.441078	821.998	0.227523	-0.227523	0.00149157	0.0274746	1	3	3	3
ENSG00000111269	CREBL2	NA	597.161	0.590798	-0.590798	1.61307e-10	2.84161e-08	597.161	0.264139	-0.264139	0.00365288	0.0241113	597.161	0.0740902	-0.0740902	0.41339	0.637513	469.473	0.376546	-0.376546	9.47128e-05	0.00686174	469.473	0.172314	0.172314	0.0600255	0.285311	2	3	3	3
ENSG00000048028	USP28	KIAA1515	338.246	0.323807	-0.323807	0.00544603	0.0623988	338.246	0.396848	-0.396848	0.000698388	0.00684281	338.246	0.35418	-0.35418	0.00259578	0.0188184	709.828	0.271706	-0.271706	0.000677051	0.0273811	709.828	0.34566	-0.34566	1.24489e-05	0.000825556	2	4	5	5
ENSG00000088247	KHSRP	FBP2,FUBP2,KSRP	6466.59	0.314313	-0.314313	1.16595e-13	3.99055e-11	6466.59	0.0875497	0.0875497	0.0372623	0.129589	6466.59	0.295155	-0.295155	3.6853e-12	2.82813e-10	7535.93	0.0767764	-0.0767764	0.0675812	0.399092	7535.93	0.0254355	0.0254355	0.54209	0.809159	2	2	2	3
ENSG00000108187	PBLD	FLJ14767,MAWBP,MAWDBP	207.682	0.565507	-0.565507	3.47601e-05	0.00125043	207.682	0.0156702	0.0156702	0.90502	0.95327	207.682	0.00812231	0.00812231	0.951081	0.97748	72.546	0.320882	-0.320882	0.179144	NA	72.546	0.412267	0.412267	0.0650566	0.29792	1	1	1	1
ENSG00000277443	MARCKS	80K-L,MACS,PKCSL	1325.2	0.556357	-0.556357	1.8018e-13	5.83345e-11	1325.2	0.00951346	0.00951346	0.897884	0.948834	1325.2	0.00980283	0.00980283	0.895177	0.947439	1094.14	0.262451	-0.262451	8.97261e-05	0.00661364	1094.14	0.0788607	-0.0788607	0.228034	0.554494	2	2	2	2
ENSG00000108100	CCNY	C10orf9,CBCP1,CFP1	1217.21	0.489854	-0.489854	1.91625e-13	6.04073e-11	1217.21	0.131061	0.131061	0.0427019	0.14236	1217.21	0.110706	0.110706	0.0888317	0.244916	2002.41	0.320782	-0.320782	1.24249e-08	3.8612e-06	2002.41	0.016645	0.016645	0.761898	0.918982	2	2	2	3
ENSG00000138385	SSB	La,La/SSB,LARP3	7606.32	0.323931	-0.323931	6.14062e-13	1.88612e-10	7606.32	0.163835	0.163835	0.000245312	0.00300123	7606.32	0.00257976	0.00257976	0.954143	0.978928	6547.71	0.231077	-0.231077	2.34094e-09	9.21473e-07	6547.71	0.0531585	0.0531585	0.16336	0.475823	3	3	3	3
ENSG00000143437	ARNT	bHLHe2,HIF-1beta	3198.9	0.550563	-0.550563	3.55505e-37	1.06465e-33	3198.9	0.152838	-0.152838	0.000320021	0.00376052	3198.9	0.0563032	0.0563032	0.18344	0.392531	1165.34	0.463122	-0.463122	1.19763e-14	1.0102e-11	1165.34	0.0951255	-0.0951255	0.0982555	0.373076	3	3	3	3
ENSG00000146386	ABRACL	C6orf115,Costars,HSPC280,PRO2013	1384.38	0.425337	-0.425337	1.80093e-12	5.26178e-10	1384.38	0.0955767	0.0955767	0.104091	0.261144	1384.38	0.0601951	0.0601951	0.309504	0.541212	1854.67	0.358429	-0.358429	2.94862e-11	1.51392e-08	1854.67	0.0515617	0.0515617	0.322434	0.654201	2	2	2	2
ENSG00000239900	ADSL	NA	2845.84	0.353682	-0.353682	2.43524e-12	6.94565e-10	2845.84	0.209212	0.209212	2.40195e-05	0.000456938	2845.84	0.130402	0.130402	0.00888309	0.0477906	2925.3	0.232355	-0.232355	4.3635e-07	8.73366e-05	2925.3	0.00932214	-0.00932214	0.836093	0.949226	3	4	4	4
ENSG00000106799	TGFBR1	ACVRLK4,ALK-5,ALK5,ESS1,MSSE,TBR-i,TBRI	4618.93	0.388936	0.388936	2.52503e-12	7.03426e-10	4618.93	0.0846481	0.0846481	0.129461	0.302231	4618.93	0.209632	0.209632	0.000173057	0.0021449	2095.61	0.28484	0.28484	2.50256e-07	5.47273e-05	2095.61	0.301676	0.301676	3.44964e-08	5.70386e-06	4	4	4	4
ENSG00000101577	LPIN2	KIAA0249	625.425	0.548509	-0.548509	7.10533e-12	1.81095e-09	625.425	0.125225	-0.125225	0.107844	0.267675	625.425	0.113176	-0.113176	0.148915	0.342423	1422.98	0.333446	-0.333446	3.67737e-09	1.40084e-06	1422.98	0.0718619	-0.0718619	0.189763	0.509583	2	2	2	2
ENSG00000152990	ADGRA3	FLJ38547,GPR125,PGR21	4323.61	0.30999	0.30999	6.00909e-12	1.59962e-09	4323.61	0.205428	0.205428	5.49357e-06	0.000138127	4323.61	0.168116	0.168116	0.000212498	0.00254021	1393.97	0.0454793	-0.0454793	0.463778	0.829376	1393.97	0.0538658	0.0538658	0.37758	0.695642	3	3	3	3
ENSG00000163785	RYK	D3S3195,JTK5,JTK5A,RYK1	894.217	0.543842	-0.543842	1.93635e-15	8.28412e-13	894.217	0.112613	0.112613	0.0864604	0.230887	894.217	0.0780997	0.0780997	0.238586	0.463984	803.486	0.500687	-0.500687	2.48895e-08	7.348e-06	803.486	0.0355537	0.0355537	0.682006	0.884816	2	2	2	2
ENSG00000204388	HSPA1B	HSP70-2	220.373	0.534324	-0.534324	6.18691e-05	0.00196066	220.373	0.84982	-0.84982	4.81627e-10	5.6305e-08	220.373	0.358735	-0.358735	0.00702834	0.0399911	283.52	0.306229	-0.306229	0.0351858	0.297643	283.52	0.22155	0.22155	0.114449	0.402175	2	3	3	3
ENSG00000105058	FAM32A	DKFZP586O0120,OTAG-12	2468.36	0.361288	-0.361288	8.2454e-12	2.05774e-09	2468.36	0.0311983	0.0311983	0.549674	0.736885	2468.36	0.00992768	0.00992768	0.849732	0.925804	1595.12	0.177361	-0.177361	0.00239208	0.0672572	1595.12	0.000597982	-0.000597982	0.99166	0.99664	1	1	2	2
ENSG00000166927	MS4A7	4SPAN2,CD20L4,CFFM4,MS4A8	2702.93	0.334608	0.334608	1.10188e-11	2.69376e-09	2702.93	0.119821	-0.119821	0.0167339	0.0740015	2702.93	0.208318	0.208318	2.76148e-05	0.000466366	96.5732	0.116019	-0.116019	0.562168	NA	96.5732	0.665293	-0.665293	0.0011479	0.0229598	2	3	4	4
ENSG00000132965	ALOX5AP	FLAP	752.556	0.495196	0.495196	1.14266e-11	2.73759e-09	752.556	0.00613656	-0.00613656	0.934818	0.968808	752.556	0.227033	0.227033	0.00232052	0.0173407	647.119	0.225904	0.225904	0.00350676	0.0853842	647.119	0.497631	-0.497631	4.7754e-10	1.23744e-07	2	3	4	4
ENSG00000171163	ZNF692	AREBP,FLJ20531,Zfp692	1090.18	0.320489	-0.320489	1.9634e-06	0.000105469	1090.18	0.441788	-0.441788	7.38022e-11	1.0626e-08	1090.18	0.349289	-0.349289	2.7353e-07	8.00643e-06	512.146	0.343009	-0.343009	0.000205182	0.0122374	512.146	0.384724	-0.384724	2.44836e-05	0.00131518	4	5	5	5
ENSG00000197991	AL592490.1	NA	1178.3	0.448364	0.448364	1.52686e-11	3.51736e-09	1178.3	0.0165279	0.0165279	0.807645	0.90253	1178.3	0.769561	0.769561	2.04119e-31	1.16277e-28	0.712661	1.89146	1.89146	0.418031	NA	0.712661	1.08658	1.08658	0.651404	NA	2	2	2	2
ENSG00000011426	ANLN	ANILLIN,scra,Scraps	4422.19	0.351811	-0.351811	1.61374e-11	3.64736e-09	4422.19	0.010881	-0.010881	0.83387	0.916005	4422.19	0.102041	-0.102041	0.0501288	0.165358	2274.76	0.0435258	-0.0435258	0.491854	0.841339	2274.76	0.0793598	0.0793598	0.205379	0.527856	1	1	1	2
ENSG00000280165	PCDH20	FLJ22218,PCDH13	1184.14	0.445553	0.445553	1.99492e-11	4.4254e-09	1184.14	0.0169169	0.0169169	0.803074	0.900069	1184.14	0.772679	0.772679	1.06204e-31	6.55414e-29	0.712661	1.89146	1.89146	0.418031	NA	0.712661	1.08658	1.08658	0.651404	NA	2	2	2	2
ENSG00000105993	DNAJB6	LGMD1D,MRJ	4256.87	0.268464	-0.268464	2.11465e-11	4.60572e-09	4256.87	0.0052018	0.0052018	0.895783	0.947897	4256.87	0.0635702	0.0635702	0.110176	0.28331	2338.2	0.141347	-0.141347	0.0322287	0.285742	2338.2	0.0481357	-0.0481357	0.461886	0.758329	1	1	1	1
ENSG00000213585	VDAC1	MGC111064,PORIN	5397.49	0.274032	-0.274032	2.56309e-11	5.48271e-09	5397.49	0.213796	0.213796	1.37555e-07	6.62492e-06	5397.49	0.0304369	0.0304369	0.456641	0.673703	5157.4	0.31622	-0.31622	3.03593e-13	1.88691e-10	5157.4	0.00391868	0.00391868	0.92684	0.978076	3	3	3	3
ENSG00000183785	TUBA8	TUBAL2	548.821	0.530956	-0.530956	5.31967e-07	3.38959e-05	548.821	0.126308	-0.126308	0.225039	0.436298	548.821	0.0343245	0.0343245	0.741251	0.867692	39.1839	0.0655211	-0.0655211	0.851653	NA	39.1839	0.574718	0.574718	0.0851785	NA	1	1	1	1
ENSG00000086065	CHMP5	C9orf83,CGI-34,HSPC177,SNF7DC2,Vps60	970.037	0.491467	-0.491467	3.08983e-11	6.38157e-09	970.037	0.0151379	0.0151379	0.834155	0.916005	970.037	0.222743	-0.222743	0.00243787	0.0180017	794.535	0.199489	-0.199489	0.0132932	0.183817	794.535	0.098893	-0.098893	0.211371	0.534247	1	2	2	3
ENSG00000068489	PRR11	FLJ11029	3966.85	0.527573	-0.527573	5.30892e-24	5.78141e-21	3966.85	0.0536642	-0.0536642	0.298825	0.517711	3966.85	0.10137	-0.10137	0.050524	0.166273	1995.25	0.291946	-0.291946	6.32577e-08	1.59868e-05	1995.25	0.0238103	-0.0238103	0.651274	0.869214	2	2	2	3
ENSG00000173867	AC013489.1	NA	313.626	0.522937	-0.522937	1.91342e-05	0.000761489	313.626	0.191175	0.191175	0.103948	0.26088	313.626	0.11463	0.11463	0.334285	0.564134	358.967	0.243671	-0.243671	0.0183686	0.220445	358.967	0.0123547	0.0123547	0.90137	0.969451	1	1	1	1
ENSG00000168118	RAB4A	HRES-1/RAB4,RAB4	832.365	0.522462	-0.522462	2.91057e-10	4.77612e-08	832.365	0.120376	0.120376	0.134893	0.310669	832.365	0.0931624	0.0931624	0.250046	0.477001	939.803	0.342071	-0.342071	1.02879e-06	0.000176073	939.803	0.0153904	0.0153904	0.819637	0.942925	2	2	2	2
ENSG00000269243	AC008894.2	NA	3057.53	0.31821	-0.31821	5.84959e-11	1.1302e-08	3057.53	0.573608	-0.573608	1.36111e-31	2.06858e-28	3057.53	0.636104	-0.636104	6.10506e-38	6.95555e-35	37.3649	0.0551774	0.0551774	0.871811	NA	37.3649	0.315728	-0.315728	0.359494	NA	3	3	3	3
ENSG00000089902	RCOR1	COREST,KIAA0071,RCOR	2928.14	0.516607	-0.516607	3.59509e-22	3.07611e-19	2928.14	0.0507276	-0.0507276	0.334817	0.553095	2928.14	0.0918179	0.0918179	0.080675	0.229295	1804.63	0.263498	-0.263498	6.0364e-07	0.000114119	1804.63	0.125047	0.125047	0.0142505	0.121738	2	2	2	3
ENSG00000152518	ZFP36L2	BRF2,ERF2,RNF162C,TIS11D	19887	0.366783	0.366783	9.89023e-11	1.85117e-08	19887	0.294813	0.294813	2.01808e-07	9.10998e-06	19887	0.377762	0.377762	2.7515e-11	1.82746e-09	7975.03	0.0420621	0.0420621	0.353667	0.764779	7975.03	0.109557	0.109557	0.0152036	0.125864	3	3	3	4
ENSG00000203667	COX20	FAM36A,FLJ43269	1296.4	0.481732	-0.481732	1.05148e-10	1.93779e-08	1296.4	0.233997	0.233997	0.00128347	0.0110203	1296.4	0.259755	0.259755	0.000365509	0.00395728	1019.28	0.329451	-0.329451	1.90392e-06	0.000277573	1019.28	0.0599882	0.0599882	0.368509	0.689273	3	4	4	4
ENSG00000164442	CITED2	MRG1	11484.1	0.301624	0.301624	1.10767e-10	2.01042e-08	11484.1	0.0409436	0.0409436	0.382387	0.599186	11484.1	0.250731	0.250731	8.60363e-08	2.87649e-06	2025.47	0.15069	0.15069	0.0165006	0.208169	2025.47	0.0957208	-0.0957208	0.127772	0.424215	2	2	2	2
ENSG00000124766	SOX4	NA	4128.35	0.307105	-0.307105	1.20271e-10	2.15034e-08	4128.35	0.0140069	-0.0140069	0.76733	0.879908	4128.35	0.138444	0.138444	0.00342532	0.0232717	2412.87	0.220715	-0.220715	9.01682e-05	0.00661364	2412.87	0.116487	-0.116487	0.0364217	0.213788	2	3	3	3
ENSG00000171320	ESCO2	EFO2,RBS	857.327	0.503144	-0.503144	3.68794e-12	1.00404e-09	857.327	0.105481	-0.105481	0.136798	0.313579	857.327	0.376854	-0.376854	1.98848e-07	6.08498e-06	718.488	0.157133	-0.157133	0.0330823	0.290105	718.488	0.0375699	-0.0375699	0.601314	0.845219	2	2	2	2
ENSG00000171109	MFN1	FLJ20693	1323.75	0.433902	-0.433902	2.09581e-10	3.63851e-08	1323.75	0.0273741	-0.0273741	0.683732	0.829186	1323.75	0.0392698	-0.0392698	0.56094	0.749286	954.174	0.299147	-0.299147	6.87831e-05	0.00551852	954.174	0.0853281	-0.0853281	0.245088	0.571518	2	2	2	2
ENSG00000156970	BUB1B	Bub1A,BUBR1,MAD3L,SSK1	2763.42	0.308049	-0.308049	2.16197e-10	3.69975e-08	2763.42	0.0463332	-0.0463332	0.335193	0.55335	2763.42	0.171485	-0.171485	0.000408871	0.00435355	3330.68	0.10987	-0.10987	0.0118033	0.17251	3330.68	0.0668324	0.0668324	0.119075	0.410067	2	2	2	3
ENSG00000132205	EMILIN2	FLJ33200,FOAP-10	2209.21	0.329718	0.329718	2.39917e-10	3.99161e-08	2209.21	0.00134262	-0.00134262	0.9797	0.990856	2209.21	0.351727	0.351727	1.72138e-11	1.16952e-09	1659.26	0.0977039	0.0977039	0.119852	0.512474	1659.26	0.0860264	0.0860264	0.167003	0.481628	2	2	2	2
ENSG00000088325	TPX2	C20orf1,C20orf2,DIL-2,p100	5861.47	0.251576	-0.251576	2.36633e-10	3.99161e-08	5861.47	0.03608	-0.03608	0.361151	0.578909	5861.47	0.229878	-0.229878	7.92554e-09	3.40247e-07	6288.05	0.163951	-0.163951	2.54284e-05	0.00256653	6288.05	0.101138	-0.101138	0.0087896	0.090157	3	3	4	4
ENSG00000120708	TGFBI	BIGH3,CDB1,CDGG1,CSD1,CSD2,CSD3,LCD1	444.798	0.502777	0.502777	2.15473e-07	1.63364e-05	444.798	0.243058	-0.243058	0.0161293	0.0722481	444.798	0.206438	0.206438	0.0371343	0.133986	66.5007	0.0378726	0.0378726	0.876232	NA	66.5007	0.254299	-0.254299	0.297172	NA	1	1	2	3
ENSG00000137692	DCUN1D5	FLJ32431,MGC2714	2574.46	0.359062	0.359062	3.06155e-10	4.95598e-08	2574.46	0.171726	0.171726	0.00274662	0.0195262	2574.46	0.229785	0.229785	6.32845e-05	0.000923454	927.22	0.0411287	-0.0411287	0.547174	0.869158	927.22	0.0580958	0.0580958	0.385276	0.702456	2	3	3	3
ENSG00000077238	IL4R	CD124	634.486	0.510467	0.510467	3.08024e-11	6.38157e-09	634.486	0.156463	0.156463	0.0461121	0.149283	634.486	0.193216	0.193216	0.0143273	0.0673015	1237.29	0.106218	0.106218	0.0906831	0.456565	1237.29	0.162426	0.162426	0.00859558	0.0889023	1	1	3	4
ENSG00000086061	DNAJA1	dj-2,hdj-2,HSJ2,HSPF4,NEDD7	7407.83	0.26896	-0.26896	3.28283e-10	5.19039e-08	7407.83	0.117805	-0.117805	0.00579622	0.0339387	7407.83	0.260207	-0.260207	1.31744e-09	6.61443e-08	6101.7	0.283303	-0.283303	9.00211e-10	3.93726e-07	6101.7	0.0736917	-0.0736917	0.107696	0.391011	3	4	4	4
ENSG00000180370	PAK2	PAK65,PAKgamma	7894.78	0.250783	-0.250783	3.34532e-10	5.20437e-08	7894.78	0.0897136	0.0897136	0.0237339	0.0943623	7894.78	0.125706	0.125706	0.00155636	0.0126725	4904.95	0.141353	-0.141353	0.000494106	0.0223559	4904.95	0.0766962	0.0766962	0.0549728	0.273218	1	3	4	4
ENSG00000213694	S1PR3	EDG-3,EDG3	927.517	0.517609	0.517609	4.10656e-11	8.33771e-09	927.517	0.0401543	-0.0401543	0.61646	0.784245	927.517	0.179763	0.179763	0.0243227	0.0990497	24.2542	0.425466	0.425466	0.291569	NA	24.2542	0.463706	0.463706	0.242296	NA	1	1	2	2
ENSG00000159307	SCUBE1	NA	368.009	0.517611	0.517611	2.54085e-07	1.86729e-05	368.009	0.132552	-0.132552	0.204359	0.408898	368.009	0.191142	0.191142	0.0636353	0.194812	32.9844	0.482736	0.482736	0.172571	NA	32.9844	0.0980196	-0.0980196	0.785999	NA	1	1	1	2
ENSG00000184992	BRI3BP	BNAS1,HCCR-2,HCCRBP-3,KG19	3238.29	0.273661	-0.273661	4.99339e-10	7.47698e-08	3238.29	0.0510992	-0.0510992	0.241826	0.456248	3238.29	0.182556	-0.182556	3.46251e-05	0.000562316	2907.73	0.150694	-0.150694	0.00285607	0.0751167	2907.73	0.0566816	0.0566816	0.254217	0.581436	2	2	3	3
ENSG00000065328	MCM10	CNA43,DNA43,PRO2249	2324.98	0.310987	-0.310987	5.86926e-10	8.67999e-08	2324.98	0.206422	0.206422	2.71696e-05	0.000505614	2324.98	0.103833	-0.103833	0.0380237	0.136327	2066.98	0.101916	-0.101916	0.0587821	0.372003	2066.98	0.000255039	-0.000255039	0.996169	0.998474	2	2	2	3
ENSG00000152270	PDE3B	HcGIP1	321.734	0.518478	0.518478	3.96377e-06	0.000189171	321.734	0.080623	0.080623	0.48335	0.68667	321.734	0.0534374	0.0534374	0.645298	0.808314	892.579	0.270602	0.270602	6.34305e-05	0.00523812	892.579	0.188087	0.188087	0.0049944	0.0623338	2	2	3	3
ENSG00000161800	RACGAP1	MgcRacGAP	3125.9	0.267962	-0.267962	1.00826e-09	1.44782e-07	3125.9	0.0825737	-0.0825737	0.0581014	0.175717	3125.9	0.176965	-0.176965	5.68176e-05	0.000844058	2365.87	0.0726056	-0.0726056	0.113677	0.501681	2365.87	0.103477	0.103477	0.0211705	0.155346	2	2	2	4
ENSG00000112697	TMEM30A	C6orf67,CDC50A,FLJ10856	8773.45	0.261675	0.261675	1.01525e-09	1.44782e-07	8773.45	0.0806391	0.0806391	0.0605743	0.180391	8773.45	0.266551	0.266551	5.3223e-10	2.83556e-08	2742.35	0.0586644	0.0586644	0.192433	0.621001	2742.35	0.189017	0.189017	1.93464e-05	0.00112636	3	3	3	4
ENSG00000106052	TAX1BP1	CALCOCO3,TXBP151	4600.17	0.257279	0.257279	1.56446e-09	2.20479e-07	4600.17	0.23897	0.23897	2.11213e-08	1.44449e-06	4600.17	0.101501	0.101501	0.0181632	0.0802551	2153.41	0.116979	0.116979	0.0246397	0.251153	2153.41	0.101574	0.101574	0.0487735	0.254134	2	2	3	3
ENSG00000162511	LAPTM5	NA	11997	0.234827	0.234827	1.61137e-09	2.24449e-07	11997	0.0107737	0.0107737	0.782607	0.888549	11997	0.211286	0.211286	6.05341e-08	2.10463e-06	10638.4	0.278154	0.278154	1.90402e-14	1.32262e-11	10638.4	0.169607	0.169607	2.86933e-06	0.000250581	4	4	4	4
ENSG00000178691	SUZ12	CHET9,JJAZ1,KIAA0160	4644.69	0.291349	-0.291349	1.72677e-09	2.37759e-07	4644.69	0.103396	0.103396	0.0311656	0.114531	4644.69	0.0171478	-0.0171478	0.72216	0.854862	3856.85	0.125145	-0.125145	0.0083407	0.141516	3856.85	0.0573943	0.0573943	0.220362	0.545055	1	1	1	3
ENSG00000127870	RNF6	DKFZp686P0776	2058.28	0.319613	-0.319613	2.62452e-07	1.87138e-05	2058.28	0.208036	0.208036	0.000659686	0.00655279	2058.28	0.195241	0.195241	0.00145017	0.0120665	1361.17	0.357058	-0.357058	3.52547e-07	7.3039e-05	1361.17	0.194173	0.194173	0.00420724	0.055682	3	4	5	5
ENSG00000090621	PABPC4	APP-1,iPABP	7838.72	0.206199	-0.206199	2.0377e-09	2.74265e-07	7838.72	0.129888	0.129888	0.000140454	0.00194359	7838.72	0.0636072	0.0636072	0.0634635	0.194568	5785.25	0.141394	-0.141394	7.75886e-05	0.00594963	5785.25	0.0260939	0.0260939	0.459243	0.757729	3	3	3	4
ENSG00000101236	RNF24	G1L	1336.29	0.413364	0.413364	2.12173e-09	2.82402e-07	1336.29	0.176198	-0.176198	0.0124503	0.0601477	1336.29	0.0154514	0.0154514	0.82604	0.914557	2472.27	0.225783	0.225783	1.9928e-05	0.00208256	2472.27	0.00531852	-0.00531852	0.919922	0.975542	2	2	3	3
ENSG00000116260	QSOX1	QSCN6	20730.8	0.27893	0.27893	2.19639e-09	2.89128e-07	20730.8	0.0195631	-0.0195631	0.675298	0.823764	20730.8	0.367835	0.367835	3.08068e-15	3.45667e-13	2177.81	0.0855097	0.0855097	0.179269	0.604334	2177.81	0.0996632	0.0996632	0.114806	0.402783	2	2	2	2
ENSG00000112977	DAP	NA	12144.6	0.197585	0.197585	2.47098e-09	3.21738e-07	12144.6	0.0811128	0.0811128	0.0145896	0.0675091	12144.6	0.173474	0.173474	1.77892e-07	5.53519e-06	3170.48	0.126411	0.126411	0.00733674	0.132476	3170.48	0.0571441	0.0571441	0.222591	0.547934	2	2	3	4
ENSG00000184007	PTP4A2	HU-PP-1,OV-1,PRL-2,PRL2,ptp-IV1a,PTP4A,PTPCAAX2	2956.99	0.301792	-0.301792	1.39658e-11	3.28033e-09	2956.99	0.306473	0.306473	1.91856e-12	3.59481e-10	2956.99	0.288144	0.288144	4.55583e-11	2.92105e-09	4588.95	0.143441	-0.143441	0.00175065	0.0541189	4588.95	0.0991639	0.0991639	0.0283469	0.186192	3	3	4	5
ENSG00000146729	NIPSNAP2	GBAS	1392	0.354688	-0.354688	2.93733e-09	3.70381e-07	1392	0.128796	-0.128796	0.0293243	0.10959	1392	0.120321	0.120321	0.0405624	0.142758	1651.78	0.113421	-0.113421	0.0449608	0.333331	1651.78	0.0936868	0.0936868	0.0902704	0.356402	1	1	1	3
ENSG00000213390	ARHGAP19	FLJ00194,MGC14258	2115.47	0.318299	-0.318299	2.90648e-09	3.70381e-07	2115.47	0.158724	-0.158724	0.0029044	0.0203412	2115.47	0.130659	-0.130659	0.0146052	0.0683037	2145.24	0.137744	-0.137744	0.00377987	0.0886383	2145.24	0.0575635	-0.0575635	0.217913	0.541716	1	2	4	4
ENSG00000111602	TIMELESS	hTIM,TIM,TIM1	3001.86	0.289998	-0.289998	3.07471e-09	3.83666e-07	3001.86	0.0466606	0.0466606	0.335048	0.553239	3001.86	0.0937682	-0.0937682	0.0547756	0.175716	4545.46	0.0715678	-0.0715678	0.0504844	0.349692	4545.46	0.0476218	-0.0476218	0.187962	0.507801	1	1	1	2
ENSG00000112984	KIF20A	RAB6KIFL	1972.65	0.343841	-0.343841	3.21098e-09	3.96539e-07	1972.65	0.332536	-0.332536	1.03764e-08	7.84136e-07	1972.65	0.284368	-0.284368	1.05217e-06	2.64131e-05	2223.45	0.130498	-0.130498	0.0104257	0.160002	2223.45	0.0601019	-0.0601019	0.231328	0.558133	3	3	3	4
ENSG00000159873	CCDC117	FLJ33814	1254.53	0.388266	-0.388266	3.96117e-09	4.84193e-07	1254.53	0.210062	-0.210062	0.00133527	0.0113864	1254.53	0.149355	-0.149355	0.0229167	0.0948032	1183.21	0.125419	-0.125419	0.0476235	0.340269	1183.21	0.0502367	0.0502367	0.416633	0.72688	1	2	3	3
ENSG00000081320	STK17B	DRAK2	2667.71	0.297802	0.297802	4.9808e-09	6.02677e-07	2667.71	0.054168	0.054168	0.291711	0.51005	2667.71	0.393713	0.393713	1.15522e-14	1.23093e-12	947.829	0.161797	0.161797	0.0278973	0.264766	947.829	0.13605	0.13605	0.0616613	0.289974	2	2	2	2
ENSG00000109971	HSPA8	HSC70,HSC71,HSP73,HSPA10	57110.8	0.276563	-0.276563	1.85903e-20	1.39183e-17	57110.8	0.186984	-0.186984	3.62151e-10	4.27026e-08	57110.8	0.364203	-0.364203	3.36297e-34	2.65329e-31	38338.5	0.327555	-0.327555	9.01549e-26	2.6616e-22	38338.5	0.127114	-0.127114	4.3805e-05	0.00207338	5	5	5	5
ENSG00000144354	CDCA7	FLJ14736,JPO1	2947.15	0.267685	-0.267685	6.57556e-09	7.79888e-07	2947.15	0.0960665	0.0960665	0.0349535	0.124245	2947.15	0.256008	-0.256008	3.4237e-08	1.2614e-06	5307.66	0.0977187	-0.0977187	0.0204361	0.232719	5307.66	0.122025	-0.122025	0.00358159	0.0498489	2	3	3	4
ENSG00000113360	DROSHA	Etohi2,HSA242976,RN3,RNASE3L,RNASEN	3861.99	0.272694	-0.272694	7.5868e-09	8.91003e-07	3861.99	0.155242	-0.155242	0.000973934	0.00893459	3861.99	0.341948	-0.341948	6.05674e-13	5.24599e-11	1962.64	0.10087	-0.10087	0.0759393	0.419486	1962.64	0.131541	-0.131541	0.0195301	0.14813	3	3	3	4
ENSG00000205189	ZBTB10	FLJ12752,RINZF	726.974	0.462965	-0.462965	7.97338e-09	9.27312e-07	726.974	0.0196726	-0.0196726	0.801994	0.899302	726.974	0.257233	-0.257233	0.00129085	0.0110834	549.978	0.0353188	0.0353188	0.703007	0.926024	549.978	0.0941106	0.0941106	0.30167	0.632989	1	2	2	2
ENSG00000123933	MXD4	bHLHc12,MAD4,MST149,MSTP149	823.952	0.39789	0.39789	9.01209e-09	1.03804e-06	823.952	0.136109	-0.136109	0.0566855	0.172798	823.952	0.223187	0.223187	0.0015196	0.0124836	669.007	0.308992	0.308992	0.000193133	0.0118787	669.007	0.053924	0.053924	0.515551	0.793909	1	3	3	4
ENSG00000115652	UXS1	FLJ23591,SDR6E1,UGD	2594.9	0.289976	0.289976	1.02946e-08	1.17447e-06	2594.9	0.0774381	0.0774381	0.129314	0.302144	2594.9	0.416856	0.416856	1.90324e-16	2.53257e-14	1107.39	0.104019	-0.104019	0.108558	0.494968	1107.39	0.014589	-0.014589	0.818561	0.942435	2	2	2	2
ENSG00000107738	VSIR	B7-H5,B7H5,C10orf54,Dies1,GI24,PD-1H,SISP1,VISTA	3739.07	0.311106	0.311106	1.14334e-08	1.25652e-06	3739.07	0.0294809	0.0294809	0.590893	0.767679	3739.07	0.2931	0.2931	8.27202e-08	2.78447e-06	724.033	0.0504546	0.0504546	0.495737	0.843512	724.033	0.212754	-0.212754	0.00411637	0.0550444	2	2	3	3
ENSG00000073737	DHRS9	3alpha-HSD,RDH15,RDHL,RETSDR8,SDR9C4	3783.39	0.296851	0.296851	1.13732e-08	1.25652e-06	3783.39	0.0128516	0.0128516	0.805993	0.901567	3783.39	0.18528	-0.18528	0.000444268	0.00464952	553.893	0.00470707	0.00470707	0.961287	0.991254	553.893	0.602943	-0.602943	1.0626e-09	2.63546e-07	3	3	3	3
ENSG00000137462	TLR2	CD282,TIL4	2725.97	0.288863	0.288863	1.12528e-08	1.25652e-06	2725.97	0.119106	0.119106	0.0192382	0.0822057	2725.97	0.0895148	0.0895148	0.0800953	0.228617	395.979	0.0813684	0.0813684	0.413272	0.798184	395.979	0.172665	0.172665	0.0759706	0.324376	1	1	2	2
ENSG00000155660	PDIA4	ERP70,ERP72	7916.51	0.215914	-0.215914	1.11884e-08	1.25652e-06	7916.51	0.0226898	0.0226898	0.546458	0.734303	7916.51	0.0823566	0.0823566	0.0287919	0.111722	3864.52	0.248638	-0.248638	1.46964e-09	6.19821e-07	3864.52	0.15284	-0.15284	0.000162663	0.00569825	3	3	3	4
ENSG00000137804	NUSAP1	ANKT,BM037,FLJ13421,LNP,NuSAP1,PRO0310p1,Q0310,SAPL	3313.64	0.261117	-0.261117	1.20227e-08	1.30927e-06	3313.64	0.0424116	-0.0424116	0.351264	0.568398	3313.64	0.156945	-0.156945	0.000623241	0.00608091	4459.08	0.0106813	0.0106813	0.792093	0.954502	4459.08	0.0867474	0.0867474	0.0303898	0.195064	2	2	2	3
ENSG00000125245	GPR18	NA	470.488	0.522584	0.522584	8.6947e-07	5.13073e-05	470.488	0.320127	0.320127	0.00282418	0.0199222	470.488	0.530753	0.530753	6.70074e-07	1.77858e-05	7.45976	1.05217	1.05217	0.164819	NA	7.45976	0.962312	0.962312	0.200416	NA	2	3	3	3
ENSG00000163535	SGO2	FLJ25211,SGOL2,TRIPIN	1587.68	0.264568	-0.264568	3.94296e-06	0.000188931	1587.68	0.172679	-0.172679	0.0025107	0.0182667	1587.68	0.323919	-0.323919	2.21246e-08	8.51138e-07	1654.6	0.150172	-0.150172	0.0124292	0.176839	1654.6	0.117539	-0.117539	0.0475873	0.25048	2	3	3	4
ENSG00000175455	CCDC14	DKFZp434L1050,FLJ12892	2078.83	0.256879	-0.256879	3.61513e-05	0.00129271	2078.83	0.214847	-0.214847	0.000545644	0.00567985	2078.83	0.360398	-0.360398	8.89019e-09	3.75136e-07	3681.03	0.158624	-0.158624	0.0072215	0.132004	3681.03	0.25549	-0.25549	1.42181e-05	0.000904196	4	4	4	5
ENSG00000140534	TICRR	C15orf42,FLJ41618,MGC45866,SLD3,Treslin	1059.54	0.379446	-0.379446	1.75752e-08	1.84678e-06	1059.54	0.203167	-0.203167	0.00234936	0.0173983	1059.54	0.191886	-0.191886	0.00428001	0.0275466	1623.94	0.0270678	-0.0270678	0.640219	0.904998	1623.94	0.0245087	0.0245087	0.66775	0.877386	1	3	3	3
ENSG00000069974	RAB27A	GS2,HsT18676,RAB27,RAM	2162.91	0.276991	0.276991	1.82501e-08	1.90103e-06	2162.91	0.243313	0.243313	8.10716e-07	2.78642e-05	2162.91	0.43929	0.43929	4.0963e-19	7.1131e-17	1514.46	0.0683869	-0.0683869	0.202332	0.634039	1514.46	0.000584444	-0.000584444	0.991141	0.99664	3	3	3	3
ENSG00000133169	BEX1	NA	4149.56	0.385365	0.385365	1.93272e-08	1.99586e-06	4149.56	0.133206	0.133206	0.0529042	0.164668	4149.56	0.416488	0.416488	1.32397e-09	6.62478e-08	91.5848	0.0439502	-0.0439502	0.839026	NA	91.5848	0.0792171	0.0792171	0.708055	0.89769	2	2	2	3
ENSG00000173530	TNFRSF10D	CD264,DcR2,TRAILR4,TRUNDD	968.918	0.448949	0.448949	1.98633e-08	2.02578e-06	968.918	0.446447	0.446447	2.43215e-08	1.63876e-06	968.918	0.379751	0.379751	2.45099e-06	5.62815e-05	611.944	0.104395	0.104395	0.247962	0.680741	611.944	0.061337	-0.061337	0.495514	0.78233	3	3	3	3
ENSG00000150756	ATPSCKMT	FAM173B,JS-2	872.544	0.397118	-0.397118	1.99551e-08	2.02578e-06	872.544	0.0329367	-0.0329367	0.635	0.796833	872.544	0.236237	-0.236237	0.000828212	0.00771487	425.25	0.343722	-0.343722	0.000502683	0.0226572	425.25	0.0786784	-0.0786784	0.409703	0.722766	2	3	3	3
ENSG00000185480	PARPBP	C12orf48,FLJ20641,PARI	949.432	0.406378	-0.406378	2.02101e-08	2.03442e-06	949.432	0.0771998	0.0771998	0.27555	0.491996	949.432	0.230947	-0.230947	0.0013995	0.0118041	759.65	0.386165	-0.386165	5.50261e-07	0.000106525	759.65	0.103398	-0.103398	0.165749	0.479239	2	3	3	3
ENSG00000184661	CDCA2	PPP1R81,Repo-Man	1691.05	0.315952	-0.315952	2.07246e-08	2.06883e-06	1691.05	0.159767	-0.159767	0.00433452	0.0273731	1691.05	0.211588	-0.211588	0.000178273	0.00219485	1168.56	0.0438181	-0.0438181	0.481277	0.836935	1168.56	0.116735	0.116735	0.0547864	0.272854	2	3	3	3
ENSG00000170955	CAVIN3	cavin-3,HSRBC,MGC20400,PRKCDBP,SRBC	357.057	0.526834	0.526834	1.3174e-05	0.000547957	357.057	0.131735	0.131735	0.284707	0.501426	357.057	0.664058	0.664058	3.97838e-08	1.44068e-06	1.47521	1.42732	1.42732	0.415005	NA	1.47521	1.99058	1.99058	0.237852	NA	2	2	2	2
ENSG00000143476	DTL	CDT2,DCAF2,L2DTL,RAMP	1812.16	0.299577	-0.299577	2.37482e-08	2.3318e-06	1812.16	0.156268	0.156268	0.00298246	0.0208027	1812.16	0.268425	-0.268425	6.57519e-07	1.75153e-05	2593	0.0315898	0.0315898	0.501001	0.846129	2593	0.0313333	-0.0313333	0.50097	0.785464	2	3	3	3
ENSG00000106244	PDAP1	HASPP28,PAP,PAP1	5397.53	0.248994	-0.248994	2.80547e-08	2.73225e-06	5397.53	0.128001	0.128001	0.00400314	0.0257913	5397.53	0.122776	0.122776	0.00590016	0.0351094	2979.42	0.181021	-0.181021	6.22001e-05	0.00517268	2979.42	0.0778336	0.0778336	0.0783806	0.328856	2	4	4	4
ENSG00000171497	PPID	CYP-40	1092.68	0.230655	-0.230655	0.000943782	0.0170521	1092.68	0.172552	-0.172552	0.0132029	0.0628792	1092.68	0.416827	-0.416827	4.05866e-09	1.84962e-07	922.286	0.183112	-0.183112	0.0068216	0.126641	922.286	0.203245	-0.203245	0.00231325	0.0363122	1	3	4	5
ENSG00000163739	CXCL1	FSP,GRO1,GROa,MGSA,MGSA-a,NAP-3,SCYB1	815.298	0.530111	0.530111	2.21596e-07	1.65267e-05	815.298	0.318769	0.318769	0.00196922	0.015278	815.298	0.962104	0.962104	2.84961e-21	6.6993e-19	4.43664	0.682134	0.682134	0.48691	NA	4.43664	0.959506	0.959506	0.31459	NA	2	3	3	3
ENSG00000189339	SLC35E2B	NA	1584.95	0.475422	-0.475422	7.74406e-15	3.0922e-12	1584.95	0.229935	-0.229935	0.000147074	0.00200967	1584.95	0.220154	-0.220154	0.000297327	0.00333615	1182.13	0.192322	-0.192322	0.00413582	0.0933493	1182.13	0.133312	-0.133312	0.0435142	0.237822	3	3	4	4
ENSG00000157557	ETS2	NA	1635.98	0.158035	-0.158035	0.003344	0.043636	1635.98	0.174996	-0.174996	0.00117952	0.0103373	1635.98	0.163318	-0.163318	0.00261476	0.0189006	4387.62	0.115992	0.115992	0.0190347	0.223218	4387.62	0.20613	0.20613	2.67361e-05	0.00141087	1	4	4	4
ENSG00000076003	MCM6	Mis5	7123.55	0.224245	-0.224245	3.21159e-08	3.0242e-06	7123.55	0.242615	0.242615	1.5762e-09	1.64574e-07	7123.55	0.006623	-0.006623	0.870042	0.935817	8100.83	0.0463964	-0.0463964	0.199976	0.632188	8100.83	0.0157414	0.0157414	0.661314	0.87448	2	2	2	2
ENSG00000171055	FEZ2	NA	2109.13	0.289931	0.289931	3.53613e-08	3.28367e-06	2109.13	0.246707	0.246707	2.86852e-06	7.92639e-05	2109.13	0.282409	0.282409	9.34334e-08	3.08205e-06	631.923	0.157795	0.157795	0.046271	0.336431	631.923	0.14357	0.14357	0.065763	0.299874	3	3	3	3
ENSG00000163171	CDC42EP3	BORG2,CEP3,UB1	5508.46	0.241617	0.241617	5.01756e-08	4.62349e-06	5508.46	0.297537	0.297537	1.84466e-11	2.96838e-09	5508.46	0.784739	0.784739	2.93743e-71	8.70126e-68	882.463	0.138934	0.138934	0.0611501	0.379664	882.463	0.207588	0.207588	0.00446436	0.0579713	3	3	4	4
ENSG00000185112	FAM43A	FLJ90022	1903.66	0.355892	0.355892	5.12388e-08	4.68541e-06	1903.66	0.130419	-0.130419	0.049172	0.156304	1903.66	0.327874	0.327874	5.83745e-07	1.59224e-05	285.494	0.0405003	0.0405003	0.754665	0.942759	285.494	0.327399	0.327399	0.00936223	0.0940271	2	2	3	4
ENSG00000118412	CASP8AP2	CED-4,FLASH,FLJ11208,KIAA1315,RIP25	1813.01	0.374393	-0.374393	6.27606e-08	5.69552e-06	1813.01	0.0408618	-0.0408618	0.551319	0.737645	1813.01	0.198921	-0.198921	0.00400076	0.0261844	1883.81	0.0938879	-0.0938879	0.0697281	0.403849	1883.81	0.0352326	-0.0352326	0.489241	0.778282	1	2	2	2
ENSG00000151702	FLI1	EWSR2,SIC-1	2776.83	0.230685	-0.230685	6.57656e-08	5.92335e-06	2776.83	0.0974161	0.0974161	0.0206062	0.0856951	2776.83	0.0600332	-0.0600332	0.159072	0.358112	2257.83	0.20288	-0.20288	9.28591e-05	0.00676897	2257.83	0.0815006	-0.0815006	0.110523	0.39544	2	2	3	3
ENSG00000104267	CA2	CA-II,CAII,Car2	3127.25	0.339543	0.339543	6.73444e-08	6.02028e-06	3127.25	0.287485	0.287485	5.00141e-06	0.000127629	3127.25	0.243224	0.243224	0.000118091	0.00156445	68.3578	0.0836522	0.0836522	0.752823	NA	68.3578	0.420164	0.420164	0.102937	NA	3	3	3	3
ENSG00000174307	PHLDA3	TIH1	513.172	0.538611	0.538611	4.33058e-07	2.81935e-05	513.172	0.00303549	0.00303549	0.977761	0.989992	513.172	0.439026	0.439026	4.40757e-05	0.000685719	276.515	0.245755	0.245755	0.0673358	0.398581	276.515	0.155414	0.155414	0.243694	0.57009	2	2	2	2
ENSG00000104738	MCM4	CDC21,CDC54,hCdc21,MGC33310,P1-Cdc21	10460.4	0.17793	-0.17793	7.26308e-08	6.39738e-06	10460.4	0.13706	0.13706	3.0081e-05	0.00055052	10460.4	0.0523248	-0.0523248	0.113419	0.288633	10408.4	0.0583794	-0.0583794	0.0866157	0.446462	10408.4	0.0846495	-0.0846495	0.0125468	0.112586	2	2	2	3
ENSG00000101265	RASSF2	CENP-34,KIAA0168	5796.03	0.241654	-0.241654	7.38184e-08	6.45453e-06	5796.03	0.236068	-0.236068	1.47496e-07	7.02944e-06	5796.03	0.0216587	-0.0216587	0.62898	0.797588	3186.05	0.0613982	0.0613982	0.220861	0.653016	3186.05	0.0246624	0.0246624	0.620584	0.855649	2	2	2	2
ENSG00000169403	PTAFR	NA	1176.05	0.339729	0.339729	7.64445e-08	6.63106e-06	1176.05	0.213769	-0.213769	0.000991203	0.00905052	1176.05	0.064872	-0.064872	0.316967	0.54837	681.442	0.313986	0.313986	4.91467e-05	0.00429906	681.442	0.404964	-0.404964	3.73905e-07	4.68364e-05	4	4	4	4
ENSG00000109805	NCAPG	CAP-G,FLJ12450,hCAP-G,YCG1	2761.32	0.24732	-0.24732	7.69444e-08	6.63106e-06	2761.32	0.0596691	-0.0596691	0.191671	0.392232	2761.32	0.165963	-0.165963	0.000321603	0.00355202	3013.44	0.0556955	-0.0556955	0.254381	0.685099	3013.44	0.0589554	0.0589554	0.221611	0.546687	2	2	2	2
ENSG00000001167	NFYA	CBF-B,HAP2,NF-YA	2223.17	0.269887	-0.269887	8.41142e-08	7.19717e-06	2223.17	0.0985447	-0.0985447	0.04889	0.155552	2223.17	0.0968275	-0.0968275	0.0541933	0.174529	1338.9	0.287229	-0.287229	3.06257e-06	0.000425481	1338.9	0.0127149	0.0127149	0.831507	0.947749	2	2	2	4
ENSG00000129173	E2F8	FLJ23311	1771.85	0.328219	-0.328219	8.94553e-08	7.59989e-06	1771.85	0.11414	0.11414	0.0587706	0.177174	1771.85	0.199357	0.199357	0.000977434	0.00882053	553.221	0.146539	0.146539	0.151169	0.566354	553.221	0.152064	0.152064	0.132111	0.430682	2	2	2	3
ENSG00000164244	PRRC1	FLJ32875	1653.03	0.295667	-0.295667	1.06531e-07	8.98686e-06	1653.03	0.157427	-0.157427	0.00441148	0.0277044	1653.03	0.00887337	-0.00887337	0.872349	0.936667	1980.51	0.198506	-0.198506	0.000183488	0.0115256	1980.51	0.0149426	-0.0149426	0.773751	0.922366	1	3	3	3
ENSG00000111802	TDP2	TTRAP	1173.38	0.340992	-0.340992	1.10785e-07	9.28041e-06	1173.38	0.0125987	0.0125987	0.841852	0.920599	1173.38	0.0772427	-0.0772427	0.226056	0.448509	996.19	0.414589	-0.414589	5.81146e-10	2.63952e-07	996.19	0.108991	-0.108991	0.0915842	0.359296	2	2	2	2
ENSG00000148411	NACC2	BEND9,BTBD14A,BTBD31,MGC23427	3514.38	0.269783	0.269783	1.23377e-07	1.02634e-05	3514.38	0.134714	0.134714	0.00850455	0.0451877	3514.38	0.134301	-0.134301	0.00944945	0.0498418	436.434	0.219649	0.219649	0.0922987	0.459122	436.434	0.0414941	0.0414941	0.749936	0.914035	1	3	3	3
ENSG00000284431	AL022238.4	NA	3334.37	0.239998	-0.239998	1.34814e-07	1.11375e-05	3334.37	0.159443	0.159443	0.000385492	0.00429425	3334.37	0.0743596	0.0743596	0.100118	0.26437	3774.19	0.149717	-0.149717	0.000723993	0.028732	3774.19	0.0403987	-0.0403987	0.355589	0.678113	2	3	3	3
ENSG00000197217	ENTPD4	KIAA0392,LALP70,LAP70,LYSAL1,NTPDase-4,UDPase	2070.87	0.323784	-0.323784	1.37627e-07	1.1292e-05	2070.87	0.0332758	-0.0332758	0.585129	0.76366	2070.87	0.322302	-0.322302	1.79229e-07	5.55348e-06	1236.01	0.175934	-0.175934	0.00907415	0.148829	1236.01	0.0836372	-0.0836372	0.207458	0.530124	2	2	2	3
ENSG00000254470	AP5B1	AP-5,DKFZp761E198,PP1030	1173.58	0.552493	0.552493	1.58133e-13	5.26188e-11	1173.58	0.203983	0.203983	0.00709509	0.039482	1173.58	0.335642	0.335642	9.34459e-06	0.000184291	712.808	0.127719	0.127719	0.118893	0.50999	712.808	0.155493	0.155493	0.054101	0.271293	2	3	3	3
ENSG00000137807	KIF23	KNSL5,MKLP-1,MKLP1	1884.69	0.321941	-0.321941	1.50664e-07	1.21946e-05	1884.69	0.0223558	-0.0223558	0.712723	0.847024	1884.69	0.183353	-0.183353	0.00278058	0.0198378	1904.72	0.210751	-0.210751	0.000314908	0.016676	1904.72	0.0355035	0.0355035	0.535701	0.805365	1	3	3	3
ENSG00000125657	TNFSF9	4-1BB-L,4-1BBL	485.782	0.561193	0.561193	3.62886e-06	0.000175993	485.782	0.355898	0.355898	0.00353867	0.0235787	485.782	0.711849	0.711849	4.17566e-09	1.89711e-07	41.93	0.594646	0.594646	0.0553992	NA	41.93	0.436063	0.436063	0.158	NA	2	3	3	3
ENSG00000153094	BCL2L11	BIM,BimEL,BimL,BimS,BOD	2874.56	0.260402	0.260402	1.60868e-07	1.28469e-05	2874.56	0.146989	0.146989	0.00322309	0.0220525	2874.56	0.120462	0.120462	0.0163026	0.0739079	191.179	0.329526	0.329526	0.0209091	0.235441	191.179	0.675653	0.675653	8.96474e-07	9.92605e-05	2	3	4	4
ENSG00000110871	COQ5	MGC4767	774.095	0.448349	-0.448349	1.62849e-07	1.28852e-05	774.095	0.0333956	-0.0333956	0.691225	0.834179	774.095	0.0490266	-0.0490266	0.562068	0.749835	682.649	0.381304	-0.381304	6.29823e-07	0.000114424	682.649	0.175962	-0.175962	0.0176024	0.138332	2	2	2	3
ENSG00000175591	P2RY2	P2U	1869.66	0.319225	0.319225	1.63498e-07	1.28852e-05	1869.66	0.21662	0.21662	0.000398977	0.00441165	1869.66	0.130803	-0.130803	0.0355186	0.130021	207.657	0.0439885	0.0439885	0.76947	0.947713	207.657	0.195326	-0.195326	0.192999	0.513001	2	2	2	3
ENSG00000106829	TLE4	E(spl),ESG,GRG4	1752.62	0.27477	0.27477	1.66468e-07	1.30335e-05	1752.62	0.189232	0.189232	0.000334055	0.00388557	1752.62	0.261037	0.261037	7.95737e-07	2.06404e-05	563.912	0.107009	0.107009	0.223279	0.655083	563.912	0.0914989	-0.0914989	0.296391	0.626799	3	3	3	3
ENSG00000160255	ITGB2	CD18,LFA-1,MAC-1,MFI7	10808.5	0.237636	0.237636	1.69972e-07	1.32214e-05	10808.5	0.107393	-0.107393	0.0185594	0.0801048	10808.5	0.174523	0.174523	0.00012661	0.00165364	3058.17	0.083708	0.083708	0.0937629	0.463477	3058.17	0.220381	-0.220381	1.06658e-05	0.00072277	3	3	4	4
ENSG00000132002	DNAJB1	Hsp40,HSPF1,RSPH16B,Sis1	1716.91	0.281854	-0.281854	1.72515e-07	1.33327e-05	1716.91	0.331699	-0.331699	8.73437e-10	9.48164e-08	1716.91	0.193357	-0.193357	0.000347949	0.0037949	1294.61	0.268142	-0.268142	0.000102325	0.00732334	1294.61	0.00655006	0.00655006	0.922643	0.976607	4	4	4	4
ENSG00000131747	TOP2A	TOP2	13597.9	0.246102	-0.246102	1.7613e-07	1.35247e-05	13597.9	0.152111	-0.152111	0.00123798	0.0107172	13597.9	0.516642	-0.516642	8.80674e-28	3.26092e-25	18800.8	0.0670147	-0.0670147	0.0440446	0.330867	18800.8	0.0202291	-0.0202291	0.541821	0.809159	2	3	3	3
ENSG00000130775	THEMIS2	C1orf38,ICB-1	424.9	0.493052	0.493052	2.07505e-07	1.58325e-05	424.9	0.125483	0.125483	0.195565	0.397348	424.9	0.0940259	0.0940259	0.336934	0.56644	631.821	0.247181	0.247181	0.00213219	0.0620173	631.821	0.120372	-0.120372	0.137706	0.440012	1	1	2	2
ENSG00000184678	H2BC21	H2B,H2B.1,H2B/q,H2BFQ,HIST2H2BE	190.331	0.565507	0.565507	6.03111e-05	0.00191636	190.331	0.239914	0.239914	0.095164	0.245827	190.331	0.530379	0.530379	0.000194246	0.00236594	27.1249	0.0915599	-0.0915599	0.798366	NA	27.1249	0.515558	-0.515558	0.156079	NA	2	2	2	2
ENSG00000126787	DLGAP5	DLG1,DLG7,HURP,KIAA0008	2044.61	0.300842	-0.300842	2.17749e-07	1.64051e-05	2044.61	0.0914956	-0.0914956	0.112472	0.2755	2044.61	0.151637	-0.151637	0.0089555	0.0480754	2600.76	0.238707	-0.238707	5.07082e-07	9.98022e-05	2600.76	0.00772325	-0.00772325	0.868042	0.960732	2	3	3	3
ENSG00000120694	HSPH1	HSP105A,HSP105B,KIAA0201,NY-CO-25	7706.43	0.217304	-0.217304	1.40714e-08	1.50501e-06	7706.43	0.236035	-0.236035	7.43235e-10	8.33276e-08	7706.43	0.402015	-0.402015	2.06758e-25	6.00451e-23	3974.43	0.340418	-0.340418	1.16173e-16	1.24716e-13	3974.43	0.171366	-0.171366	2.19621e-05	0.00122681	5	5	5	5
ENSG00000108055	SMC3	BAM,bamacan,CSPG6,HCAP,SMC3L1	4419.03	0.231297	-0.231297	2.22121e-07	1.65267e-05	4419.03	0.0633021	0.0633021	0.15327	0.339448	4419.03	0.153645	-0.153645	0.000593344	0.00583534	5405.13	0.0802053	-0.0802053	0.0318297	0.28469	5405.13	0.00734044	-0.00734044	0.842551	0.950628	2	2	2	2
ENSG00000164853	UNCX	Uncx4.1	1405.01	0.495273	-0.495273	2.44989e-07	1.81155e-05	1405.01	0.259605	-0.259605	0.00657133	0.0372648	1405.01	0.0818977	0.0818977	0.389298	0.614177	0.377606	2.82473	2.82473	0.400903	NA	0.377606	0.16469	0.16469	0.962062	NA	1	2	2	2
ENSG00000211689	TRGC1	C1,TCRGC1	357.63	0.582823	0.582823	3.89744e-06	0.0001875	357.63	0.573876	0.573876	5.58835e-06	0.000140252	357.63	0.742459	0.742459	3.95649e-09	1.81423e-07	228.988	0.0522939	0.0522939	0.718601	0.932215	228.988	0.0495336	0.0495336	0.729537	0.906694	3	3	3	3
ENSG00000070961	ATP2B1	PMCA1	703.063	0.422248	-0.422248	2.58078e-07	1.87138e-05	703.063	0.0361766	-0.0361766	0.651956	0.808847	703.063	0.337149	0.337149	2.08993e-05	0.00037339	2053.15	0.167549	-0.167549	0.00148032	0.0488298	2053.15	0.141922	0.141922	0.00572997	0.0677176	2	3	4	4
ENSG00000197299	BLM	BS,RECQ2,RECQL3	1822.8	0.321861	-0.321861	2.59947e-07	1.87138e-05	1822.8	0.0430999	-0.0430999	0.486605	0.689057	1822.8	0.280745	-0.280745	7.60029e-06	0.000156127	2040.24	0.0660346	-0.0660346	0.218596	0.650431	2040.24	0.0385821	0.0385821	0.465346	0.760502	2	2	2	2
ENSG00000163808	KIF15	HKLP2,KNSL7,NY-BR-62	2030.06	0.321437	-0.321437	2.6126e-07	1.87138e-05	2030.06	0.0542294	-0.0542294	0.381416	0.598215	2030.06	0.279564	-0.279564	8.03913e-06	0.000163106	2455.27	0.126147	-0.126147	0.00789615	0.137784	2455.27	0.0344007	-0.0344007	0.461591	0.758329	2	2	2	3
ENSG00000101868	POLA1	NSX,p180,POLA	1443.64	0.217166	-0.217166	0.000379119	0.00861759	1443.64	0.14481	0.14481	0.016142	0.0722481	1443.64	0.135206	-0.135206	0.0273354	0.107705	2235.76	0.189632	-0.189632	7.00223e-05	0.00554962	2235.76	0.1149	-0.1149	0.0142638	0.121738	2	2	3	5
ENSG00000129351	ILF3	DRBP76,MPHOSPH4,MPP4,MPP4110,NF110,NF110b,NF90,NF90a,NF90c,NF90ctv,NFAR-1,NFAR-2,NFAR110,NFAR90,TCP110	11519.4	0.176393	-0.176393	2.58636e-07	1.87138e-05	11519.4	0.0788871	0.0788871	0.0206997	0.0860319	11519.4	0.041948	0.041948	0.219871	0.439831	14329.6	0.0208428	-0.0208428	0.511782	0.850426	14329.6	0.0240006	0.0240006	0.447631	0.750543	1	1	2	2
ENSG00000100916	BRMS1L	BRMS1,FLJ39177,MGC11296	305.821	0.591698	0.591698	4.81085e-06	0.000224238	305.821	0.97941	0.97941	1.5428e-14	4.39635e-12	305.821	0.683855	0.683855	1.33649e-07	4.29386e-06	257.022	0.246085	0.246085	0.0503632	0.349435	257.022	0.299241	0.299241	0.0153953	0.126603	3	3	3	4
ENSG00000120889	TNFRSF10B	CD262,DR5,KILLER,TRAIL-R2,TRAILR2,TRICK2A,TRICKB	3700.42	0.241831	0.241831	2.82253e-07	1.98889e-05	3700.42	0.104357	0.104357	0.0273459	0.104494	3700.42	0.118004	0.118004	0.0128711	0.062136	1919.2	0.204121	0.204121	4.45225e-05	0.00392363	1919.2	0.0555152	0.0555152	0.264436	0.593232	2	2	3	4
ENSG00000132274	TRIM22	GPSTAF50,RNF94,STAF50	1831.24	0.364803	0.364803	2.84155e-07	1.99058e-05	1831.24	0.0838781	-0.0838781	0.243445	0.457709	1831.24	0.364241	0.364241	3.22941e-07	9.28755e-06	2636.11	0.0570257	0.0570257	0.303176	0.726408	2636.11	0.121112	0.121112	0.0272381	0.182288	2	2	2	3
ENSG00000151498	ACAD8	NA	921.472	0.357191	0.357191	2.93789e-07	2.04611e-05	921.472	0.177823	0.177823	0.0114487	0.0565937	921.472	0.174488	0.174488	0.0137158	0.065236	629.928	0.0225813	0.0225813	0.799999	0.955527	629.928	0.0062965	-0.0062965	0.943051	0.98317	1	1	3	3
ENSG00000082397	EPB41L3	4.1B,DAL1,KIAA0987	813.681	0.382343	0.382343	3.01321e-07	2.08643e-05	813.681	0.0120815	0.0120815	0.873984	0.937008	813.681	0.628556	0.628556	2.60923e-17	3.82627e-15	1571.98	0.0211086	0.0211086	0.718955	0.932299	1571.98	0.112587	0.112587	0.0511446	0.261113	2	2	2	2
ENSG00000167613	LAIR1	CD305	3481.41	0.21228	0.21228	3.11093e-07	2.14171e-05	3481.41	0.0613696	0.0613696	0.141609	0.320881	3481.41	0.183338	0.183338	1.12783e-05	0.000215818	1593.23	0.0181436	0.0181436	0.740846	0.936892	1593.23	0.208684	-0.208684	0.000140181	0.00507113	3	3	3	3
ENSG00000124767	GLO1	GLOD1	10804.7	0.229563	0.229563	3.14425e-07	2.15229e-05	10804.7	0.177961	0.177961	7.43729e-05	0.0011626	10804.7	0.414876	0.414876	2.29153e-20	4.78027e-18	4204.02	0.00885127	-0.00885127	0.834068	0.964042	4204.02	0.0121284	0.0121284	0.772054	0.922366	3	3	3	3
ENSG00000151725	CENPU	CENP-50,CENP-U,KLIP1,MLF1IP,PBIP1	1268.05	0.3318	-0.3318	3.23747e-07	2.2035e-05	1268.05	0.311453	0.311453	8.11279e-07	2.78642e-05	1268.05	0.0707626	-0.0707626	0.272839	0.503	2425.61	0.010611	0.010611	0.820631	0.960791	2425.61	0.0288487	-0.0288487	0.533517	0.804003	2	2	2	2
ENSG00000256235	SMIM3	C5orf62,MSTP150,NID67	1149.73	0.395861	0.395861	3.2581e-07	2.20502e-05	1149.73	0.0965087	0.0965087	0.217637	0.42642	1149.73	0.181999	0.181999	0.0202321	0.0867567	591.906	0.0536687	0.0536687	0.583355	0.884772	591.906	0.114406	-0.114406	0.240661	0.567908	1	1	2	2
ENSG00000100092	SH3BP1	ARHGAP43	1560.13	0.313792	0.313792	3.30422e-07	2.22367e-05	1560.13	0.114534	-0.114534	0.0670407	0.194029	1560.13	0.195402	0.195402	0.00163689	0.0131761	1017.68	0.104011	0.104011	0.153922	0.570579	1017.68	0.130085	-0.130085	0.0743963	0.321908	1	2	2	3
ENSG00000185787	MORF4L1	Eaf3,HsT17725,MEAF3,MORFRG15,MRG15	9324.04	0.192879	-0.192879	3.33032e-07	2.22871e-05	9324.04	0.00313203	-0.00313203	0.933742	0.968306	9324.04	0.150227	0.150227	6.60334e-05	0.000957904	8013.36	0.124664	-0.124664	0.00459707	0.0979595	8013.36	0.0343791	0.0343791	0.43135	0.738552	2	2	3	3
ENSG00000121067	SPOP	BTBD32,TEF2	1457.11	0.211598	-0.211598	0.000610972	0.0123838	1457.11	0.199926	-0.199926	0.00120811	0.0105252	1457.11	0.250047	-0.250047	5.89299e-05	0.000871069	1441.79	0.186754	-0.186754	0.00147178	0.0488298	1441.79	0.188754	-0.188754	0.00112514	0.0226365	1	5	5	5
ENSG00000110172	CHORDC1	CHP-1,CHP1	1674.65	0.304022	-0.304022	3.58571e-07	2.3731e-05	1674.65	0.257504	-0.257504	1.58844e-05	0.000332213	1674.65	0.373298	-0.373298	5.88164e-10	3.12233e-08	1323.1	0.317317	-0.317317	1.62937e-07	3.70024e-05	1323.1	0.0582064	-0.0582064	0.322767	0.654202	4	4	4	4
ENSG00000156052	GNAQ	G-ALPHA-q,GAQ	2077.64	0.183009	-0.183009	0.00298283	0.0400575	2077.64	0.253079	0.253079	3.19105e-05	0.000578108	2077.64	0.198862	0.198862	0.00114493	0.0100758	2972.71	0.116923	-0.116923	0.00963274	0.1531	2972.71	0.146287	0.146287	0.000929743	0.0199822	1	4	4	5
ENSG00000155189	AGPAT5	FLJ11210,LPAAT-e,LPAAT-epsilon	3192.18	0.25859	-0.25859	3.81115e-07	2.49474e-05	3192.18	0.194303	0.194303	0.000111529	0.00160241	3192.18	0.0178305	0.0178305	0.72507	0.856722	2379.21	0.198302	-0.198302	0.000196574	0.0119657	2379.21	0.0635512	0.0635512	0.223435	0.548677	2	3	3	3
ENSG00000108389	MTMR4	KIAA0647,ZFYVE11	1297.73	0.176281	-0.176281	0.00746628	0.0768372	1297.73	0.202973	-0.202973	0.00210618	0.016094	1297.73	0.346612	-0.346612	2.12678e-07	6.44166e-06	1877.29	0.135513	-0.135513	0.00905401	0.148705	1877.29	0.20705	-0.20705	5.70199e-05	0.00254354	2	3	4	5
ENSG00000155629	PIK3AP1	BCAP,FLJ35564	7759.22	0.19144	-0.19144	4.7928e-07	3.10341e-05	7759.22	0.0783931	0.0783931	0.0382033	0.131569	7759.22	0.0647299	0.0647299	0.0878684	0.243301	2468.09	0.0756318	-0.0756318	0.123235	0.519929	2468.09	0.0223101	-0.0223101	0.64501	0.867075	1	1	1	2
ENSG00000152601	MBNL1	EXP,EXP35,EXP40,EXP42,KIAA0428,MBNL	24139.5	0.204239	0.204239	4.8213e-07	3.10507e-05	24139.5	0.101785	0.101785	0.0121889	0.0591414	24139.5	0.173812	0.173812	1.87522e-05	0.000339534	7345.14	0.0321583	-0.0321583	0.465102	0.829376	7345.14	0.0916227	0.0916227	0.0361642	0.212748	2	2	3	3
ENSG00000198176	TFDP1	DILC,Dp-1,DP1,DRTF1	6051.58	0.202716	-0.202716	5.24517e-07	3.35999e-05	6051.58	0.0876321	0.0876321	0.0290128	0.108604	6051.58	0.0785009	0.0785009	0.0511808	0.167596	4887.5	0.0466618	-0.0466618	0.219977	0.651705	4887.5	0.0490619	0.0490619	0.191582	0.511484	1	1	1	3
ENSG00000171223	JUNB	NA	3423.65	0.647299	0.647299	1.3986e-06	7.86566e-05	3423.65	0.235321	0.235321	0.0798752	0.218711	3423.65	0.574229	0.574229	1.89015e-05	0.000341402	603	0.467601	0.467601	1.2992e-06	0.000207327	603	0.299676	0.299676	0.00185912	0.0319321	3	4	4	4
ENSG00000123473	STIL	MCPH7,SIL	1582.66	0.287683	-0.287683	5.36986e-07	3.40347e-05	1582.66	0.123246	-0.123246	0.0305999	0.112998	1582.66	0.202686	-0.202686	0.000427881	0.00451057	1479.55	0.0634916	-0.0634916	0.275099	0.704695	1479.55	0.0168921	-0.0168921	0.768112	0.920747	2	2	2	3
ENSG00000254726	MEX3A	RKHD4,RNF162	595.602	0.491363	-0.491363	5.4298e-07	3.42335e-05	595.602	0.369502	-0.369502	0.000153487	0.00208026	595.602	0.419893	-0.419893	1.96963e-05	0.000353658	526.752	0.152652	-0.152652	0.0882713	0.451191	526.752	0.247847	0.247847	0.00393867	0.0534392	3	3	4	4
ENSG00000198862	LTN1	C21orf10,C21orf98,FLJ11053,KIAA0714,LISTERIN,RNF160,ZNF294	1626.55	0.346753	-0.346753	5.69581e-07	3.57226e-05	1626.55	0.00268979	-0.00268979	0.968734	0.984809	1626.55	0.0645682	-0.0645682	0.349397	0.57801	1330.33	0.409833	-0.409833	2.85569e-08	8.02925e-06	1330.33	0.110558	-0.110558	0.126238	0.422701	2	2	2	2
ENSG00000172716	SLFN11	FLJ34922	1065.55	0.3219	-0.3219	5.81338e-07	3.62701e-05	1065.55	0.137814	-0.137814	0.0307446	0.11338	1065.55	0.016096	0.016096	0.800473	0.900383	3275.75	0.127615	-0.127615	0.0565971	0.365022	3275.75	0.0507617	-0.0507617	0.445639	0.749954	1	1	1	2
ENSG00000145715	RASA1	CM-AVM,GAP,p120,p120GAP,p120RASGAP,RASA	2274.85	0.275684	-0.275684	5.93222e-07	3.68197e-05	2274.85	0.140935	-0.140935	0.010356	0.0524045	2274.85	0.0827172	0.0827172	0.131043	0.316464	1097.62	0.309838	-0.309838	1.38847e-06	0.000215743	1097.62	0.0207875	-0.0207875	0.737914	0.909512	2	2	3	3
ENSG00000163191	S100A11	S100C	3767.7	0.229228	0.229228	6.09247e-07	3.76194e-05	3767.7	0.129754	0.129754	0.00488978	0.0299921	3767.7	0.201825	0.201825	1.23626e-05	0.000233847	986.887	0.158699	0.158699	0.0260863	0.257354	986.887	0.0657248	-0.0657248	0.356316	0.678155	2	3	3	3
ENSG00000183688	RFLNB	Cfm1,FAM101B,MGC45871,RefilinB	5936.81	0.191544	-0.191544	6.35017e-07	3.90096e-05	5936.81	0.0653816	-0.0653816	0.0881575	0.233641	5936.81	0.176593	0.176593	3.82476e-06	8.39237e-05	6053.53	0.0627663	0.0627663	0.118851	0.50999	6053.53	0.131787	-0.131787	0.00104186	0.0214976	2	3	3	3
ENSG00000149294	NCAM1	CD56,NCAM	6423.84	0.223037	-0.223037	6.73484e-07	4.11615e-05	6423.84	0.142565	-0.142565	0.00147411	0.012272	6423.84	0.0893723	-0.0893723	0.0464934	0.15711	5.7485	0.155065	0.155065	0.85152	NA	5.7485	0.0252947	-0.0252947	0.97554	NA	1	2	2	3
ENSG00000146247	PHIP	BRWD2,DCAF14,FLJ20705,ndrp,WDR11	4282.89	0.318955	-0.318955	7.08898e-07	4.3106e-05	4282.89	0.0572049	0.0572049	0.371413	0.589144	4282.89	0.062961	0.062961	0.325926	0.557553	4299.17	0.134789	-0.134789	0.00559221	0.11212	4299.17	0.0444983	0.0444983	0.355068	0.677654	1	1	1	2
ENSG00000147889	CDKN2A	ARF,CDK4I,CDKN2,CMM2,INK4,INK4a,MLM,MTS1,p14,p14ARF,p16,p16INK4a,p19,p19Arf	267.072	0.662252	0.662252	3.07087e-06	0.000152639	267.072	0.300401	0.300401	0.0371138	0.129174	267.072	0.571808	0.571808	6.5128e-05	0.000945696	3.98494	0.0407163	0.0407163	0.969001	NA	3.98494	0.577418	0.577418	0.564025	NA	2	2	2	3
ENSG00000011028	MRC2	CD280,CLEC13E,ENDO180,KIAA0709	11183.9	0.22	0.22	7.87404e-07	4.73985e-05	11183.9	0.191562	-0.191562	1.86244e-05	0.000372148	11183.9	0.00769764	-0.00769764	0.863319	0.932304	1227.8	0.0545469	0.0545469	0.378005	0.779083	1227.8	0.173726	-0.173726	0.00494887	0.0619251	2	2	3	3
ENSG00000136732	GYPC	CD236,CD236R,Ge,GPC,GYPD	803.863	0.397142	0.397142	8.03378e-07	4.81183e-05	803.863	0.121574	0.121574	0.135564	0.311533	803.863	0.115903	0.115903	0.157241	0.355124	1988.32	0.016769	0.016769	0.752498	0.942138	1988.32	0.100208	-0.100208	0.058006	0.28071	1	1	1	1
ENSG00000186350	RXRA	NR2B1	6877.98	0.214559	0.214559	8.40339e-07	5.00817e-05	6877.98	0.102297	-0.102297	0.0195737	0.0830166	6877.98	0.150204	0.150204	0.000589445	0.00581536	1218.85	0.0853815	0.0853815	0.215056	0.647671	1218.85	0.00196053	-0.00196053	0.97713	0.993447	2	2	3	3
ENSG00000154217	PITPNC1	RDGB-BETA,RDGBB,RDGBB1	864.273	0.380506	0.380506	8.58639e-07	5.0919e-05	864.273	0.0705531	0.0705531	0.368252	0.586367	864.273	0.299505	0.299505	0.000123867	0.0016293	414.288	0.00222319	0.00222319	0.981787	0.997213	414.288	0.0574513	-0.0574513	0.550351	0.814869	2	2	2	2
ENSG00000154736	ADAMTS5	ADAMTS11,ADMP-2	303.968	0.674875	0.674875	3.29301e-10	5.19039e-08	303.968	0.584485	0.584485	6.25349e-08	3.50113e-06	303.968	0.144812	0.144812	0.19667	0.409687	0	NA	NA	NA	NA	0	NA	NA	NA	NA	2	2	2	2
ENSG00000102910	LONP2	LONP,LONPL,MGC4840	1552.31	0.29579	-0.29579	8.75274e-07	5.13966e-05	1552.31	0.223407	-0.223407	0.000196477	0.0025329	1552.31	0.136007	-0.136007	0.0236127	0.0969851	1487.75	0.343765	-0.343765	6.59407e-09	2.29027e-06	1487.75	0.0565655	-0.0565655	0.326089	0.656117	3	3	4	4
ENSG00000141425	RPRD1A	FLJ10656,HsT3101,P15RS	1508.87	0.275654	-0.275654	8.968e-07	5.24037e-05	1508.87	0.104759	0.104759	0.057039	0.173472	1508.87	0.0875043	0.0875043	0.114396	0.290621	1511.99	0.205316	-0.205316	0.000384754	0.018775	1511.99	0.109673	0.109673	0.0507161	0.259937	1	2	2	3
ENSG00000169439	SDC2	CD362,fibroglycan,HSPG,HSPG1,SYND2	3023.28	0.221944	0.221944	9.82681e-07	5.71434e-05	3023.28	0.0848874	0.0848874	0.06268	0.185051	3023.28	0.349822	0.349822	1.23352e-14	1.29572e-12	1.91268	2.10831	2.10831	0.169902	NA	1.91268	0.16718	0.16718	0.920834	NA	2	2	2	3
ENSG00000147164	SNX12	NA	778.844	0.357706	-0.357706	9.91666e-07	5.73873e-05	778.844	0.0874723	0.0874723	0.21938	0.428608	778.844	0.0268564	0.0268564	0.709012	0.848328	1314.25	0.231362	-0.231362	0.000376581	0.0184524	1314.25	0.0323704	0.0323704	0.610056	0.849652	1	2	2	2
ENSG00000072571	HMMR	CD168,RHAMM	3192.18	0.271047	-0.271047	1.055e-06	6.0759e-05	3192.18	0.245019	-0.245019	1.01887e-05	0.000230349	3192.18	0.273646	-0.273646	9.10722e-07	2.32564e-05	3110.74	0.10455	-0.10455	0.0161882	0.206311	3110.74	0.0484362	-0.0484362	0.258804	0.587081	3	3	3	3
ENSG00000172667	ZMAT3	FLJ12296,MGC10613,PAG608,WIG-1,WIG1	900.109	0.403566	0.403566	1.13111e-06	6.48305e-05	900.109	0.0600668	0.0600668	0.474626	0.679571	900.109	0.358882	0.358882	1.69956e-05	0.000311152	1192.35	0.0638447	0.0638447	0.33134	0.747539	1192.35	0.276165	0.276165	1.72682e-05	0.00105489	3	3	3	3
ENSG00000185950	IRS2	NA	5432.57	0.305823	0.305823	1.15898e-06	6.61118e-05	5432.57	0.37805	0.37805	1.80738e-09	1.85875e-07	5432.57	0.564739	0.564739	2.45927e-19	4.44199e-17	337.524	0.300109	0.300109	0.00754543	0.134802	337.524	0.127156	0.127156	0.255646	0.583519	3	3	3	4
ENSG00000075131	TIPIN	FLJ20516	464.702	0.474141	-0.474141	1.20365e-06	6.82929e-05	464.702	0.302003	0.302003	0.00123779	0.0107172	464.702	0.0437615	-0.0437615	0.647898	0.809791	636.769	0.0764973	-0.0764973	0.422733	0.80271	636.769	0.145838	0.145838	0.11856	0.409203	1	2	2	2
ENSG00000198826	ARHGAP11A	KIAA0013	4673.4	0.216518	-0.216518	1.20862e-06	6.82929e-05	4673.4	0.0177348	-0.0177348	0.689572	0.833015	4673.4	0.126867	-0.126867	0.00450416	0.0285456	3985.72	0.0160846	-0.0160846	0.690978	0.922215	3985.72	0.10207	0.10207	0.0104945	0.100574	1	2	2	3
ENSG00000173559	NABP1	DKFZp667M1322,FLJ13624,FLJ22833,hSSB2,MGC111163,OBFC2A,SOSS-B2,SSB2	1416.36	0.680849	0.680849	7.75058e-27	1.0316e-23	1416.36	0.271206	0.271206	2.67982e-05	0.000500062	1416.36	0.882678	0.882678	3.86936e-44	5.73091e-41	640.743	0.242067	0.242067	0.012591	0.178282	640.743	0.00739743	0.00739743	0.939194	0.98245	3	3	3	4
ENSG00000100097	LGALS1	GBP	7237.98	0.263338	0.263338	1.41011e-06	7.8933e-05	7237.98	0.0127876	0.0127876	0.81533	0.906088	7237.98	0.213633	0.213633	9.40166e-05	0.00129293	3114.37	0.16112	0.16112	0.00295958	0.0771516	3114.37	0.132081	-0.132081	0.0149751	0.125223	2	2	3	4
ENSG00000198743	SLC5A3	SMIT,SMIT1	1212.61	0.3305	-0.3305	1.43393e-06	7.98934e-05	1212.61	0.175486	-0.175486	0.0100523	0.0512279	1212.61	0.469115	-0.469115	1.44397e-11	1.00881e-09	1546.21	0.155726	-0.155726	0.0212195	0.236263	1546.21	0.0660949	-0.0660949	0.322008	0.653984	2	2	3	3
ENSG00000085721	RRN3	DKFZp566E104,TIF-IA	1548.91	0.330058	-0.330058	1.49026e-06	8.26471e-05	1548.91	0.176221	0.176221	0.00902495	0.0473507	1548.91	0.101036	-0.101036	0.139363	0.328277	1959.91	0.299682	-0.299682	6.36277e-08	1.59868e-05	1959.91	0.236682	0.236682	9.61387e-06	0.000669784	3	4	4	4
ENSG00000157933	SKI	NA	2583.72	0.259045	-0.259045	1.53685e-06	8.48386e-05	2583.72	0.140825	-0.140825	0.00875289	0.0462069	2583.72	0.0350252	-0.0350252	0.514584	0.717797	1090.2	0.113304	-0.113304	0.0949163	0.465863	1090.2	0.131275	0.131275	0.0471083	0.249334	1	2	2	2
ENSG00000151849	CENPJ	BM032,CPAP,LAP,LIP1,MCPH6,Sas-4,SASS4,SCKL4	1126.73	0.348386	-0.348386	1.55883e-06	8.53493e-05	1126.73	0.0896872	-0.0896872	0.21172	0.418364	1126.73	0.262041	-0.262041	0.000312642	0.00347377	1495.92	0.182853	-0.182853	0.0022954	0.0654743	1495.92	0.111205	-0.111205	0.059559	0.284137	2	2	3	3
ENSG00000092964	DPYSL2	CRMP2,DHPRP2,DRP-2,DRP2	1905.84	0.167147	-0.167147	0.0034433	0.0445917	1905.84	0.365935	-0.365935	2.12984e-10	2.64836e-08	1905.84	0.402146	-0.402146	4.1057e-12	3.13451e-10	1192.1	0.265061	-0.265061	6.42616e-05	0.00526718	1192.1	0.220725	-0.220725	0.000727003	0.0166955	3	5	5	5
ENSG00000156219	ART3	NA	1314.92	0.29913	0.29913	1.59713e-06	8.69637e-05	1314.92	0.160855	-0.160855	0.0115569	0.0569848	1314.92	0.213121	0.213121	0.000707034	0.0067517	0.2633	2.29594	2.29594	0.55614	NA	0.2633	0.164684	0.164684	0.966723	NA	2	2	3	3
ENSG00000025708	TYMP	ECGF1,MNGIE	1560.98	0.425719	0.425719	1.80913e-06	9.80612e-05	1560.98	0.16255	-0.16255	0.0714762	0.202343	1560.98	0.138043	0.138043	0.124402	0.306168	95.2302	0.284689	0.284689	0.158841	NA	95.2302	0.0878953	-0.0878953	0.666128	0.877068	1	1	1	1
ENSG00000102710	SUPT20H	bA421P11.4,C13orf19,FAM48A,P38IP,SPT20	1191.46	0.165004	-0.165004	0.00892851	0.086278	1191.46	0.163249	-0.163249	0.0097338	0.0501087	1191.46	0.18608	-0.18608	0.00345248	0.023424	1614.95	0.170288	-0.170288	0.00217797	0.0630383	1614.95	0.174553	-0.174553	0.00145809	0.0272315	0	2	5	5
ENSG00000272325	NUDT3	DIPP	4389.06	0.125498	0.125498	0.00194055	0.029289	4389.06	0.267244	0.267244	3.46647e-11	5.21037e-09	4389.06	0.21524	0.21524	1.11547e-07	3.61514e-06	4476.45	0.0930347	0.0930347	0.0247817	0.251631	4476.45	0.125937	0.125937	0.00216588	0.0349604	2	4	4	4
ENSG00000109066	TMEM104	FLJ00021,FLJ20255	2410.71	0.268317	0.268317	2.07444e-06	0.000110936	2410.71	0.0113411	0.0113411	0.842234	0.920869	2410.71	0.00264636	-0.00264636	0.963117	0.98388	401.223	0.16784	0.16784	0.112007	0.498669	401.223	0.00774307	0.00774307	0.941273	0.982715	1	1	1	1
ENSG00000143772	ITPKB	IP3-3KB,IP3KB	420.529	0.463782	-0.463782	2.09134e-06	0.000111343	420.529	0.536528	-0.536528	4.81628e-08	2.86422e-06	420.529	0.389067	-0.389067	7.37881e-05	0.0010549	824.82	0.00699067	-0.00699067	0.93185	0.985804	824.82	0.065649	-0.065649	0.417825	0.728141	3	3	3	3
ENSG00000196576	PLXNB2	KIAA0315,MM1,PLEXB2	5994.23	0.231698	0.231698	2.12185e-06	0.000112467	5994.23	0.100351	-0.100351	0.0411265	0.138691	5994.23	0.0470146	-0.0470146	0.339231	0.568522	1289.83	0.0816905	0.0816905	0.183958	0.610327	1289.83	0.192933	-0.192933	0.00172995	0.0301731	1	2	2	3
ENSG00000116062	MSH6	GTBP	2763.93	0.250747	-0.250747	2.16087e-06	0.000114031	2763.93	0.283358	0.283358	5.38324e-08	3.09378e-06	2763.93	0.0605733	-0.0605733	0.251557	0.478675	6282.09	0.0400728	-0.0400728	0.295284	0.722846	6282.09	0.0279192	0.0279192	0.46196	0.758329	2	2	2	2
ENSG00000101407	TTI1	KIAA0406,smg-10	1156.21	0.280925	-0.280925	2.19893e-06	0.000115531	1156.21	0.0693872	0.0693872	0.233305	0.446333	1156.21	0.338927	-0.338927	1.72597e-08	6.76279e-07	1372.3	0.11383	-0.11383	0.052497	0.354831	1372.3	0.0617684	-0.0617684	0.284652	0.615406	2	2	2	2
ENSG00000165480	SKA3	C13orf3,MGC4832,RAMA1	1073.68	0.297135	-0.297135	2.2537e-06	0.000117891	1073.68	0.0591842	0.0591842	0.337178	0.55525	1073.68	0.358425	-0.358425	1.7822e-08	6.94635e-07	1268.3	0.153076	-0.153076	0.00788976	0.137784	1268.3	0.0591689	-0.0591689	0.293999	0.624938	2	2	2	3
ENSG00000136875	PRPF4	HPRP4,HPRP4P,PRP4,Prp4p,SNRNP60	1953.13	0.253652	-0.253652	2.41111e-06	0.000125577	1953.13	0.0435146	0.0435146	0.412972	0.626289	1953.13	0.0640548	-0.0640548	0.232643	0.456381	1767.52	0.147294	-0.147294	0.00677044	0.126612	1767.52	0.0102089	0.0102089	0.848075	0.952431	1	1	1	2
ENSG00000151748	SAV1	salvador,WW45,WWP4	635.427	0.38806	-0.38806	2.47485e-06	0.000128339	635.427	0.0634876	-0.0634876	0.432592	0.643413	635.427	0.0471433	-0.0471433	0.562406	0.749955	578.877	0.243686	-0.243686	0.00489329	0.102274	578.877	0.128054	0.128054	0.124246	0.419258	1	1	1	2
ENSG00000118200	CAMSAP2	CAMSAP1L1,KIAA1078	1479.84	0.391189	0.391189	2.49934e-06	0.00012905	1479.84	0.0268214	-0.0268214	0.749147	0.869357	1479.84	0.115039	0.115039	0.169984	0.373221	104.566	0.130749	0.130749	0.496743	0.844083	104.566	0.167194	0.167194	0.376056	0.694899	1	1	1	1
ENSG00000078687	TNRC6C	FLJ20015,KIAA1582	1594.27	0.356579	0.356579	2.59021e-06	0.000132517	1594.27	0.654569	-0.654569	4.99713e-17	2.35692e-14	1594.27	0.114335	0.114335	0.135009	0.322208	590.291	0.268398	0.268398	0.0090277	0.148686	590.291	0.287525	0.287525	0.00471232	0.0599359	2	2	3	4
ENSG00000187764	SEMA4D	C9orf164,CD100,coll-4,FLJ39737,SEMAJ	1107.02	0.294638	0.294638	2.58612e-06	0.000132517	1107.02	0.0344181	0.0344181	0.588051	0.765716	1107.02	0.0317138	0.0317138	0.6202	0.792407	2109.31	0.0370756	0.0370756	0.49816	0.84462	2109.31	0.16941	-0.16941	0.00193455	0.0326843	1	2	2	2
ENSG00000033100	CHPF2	ChSy-3,CSGlcA-T,KIAA1402	1877.39	0.248801	0.248801	2.59967e-06	0.000132517	1877.39	0.00963835	-0.00963835	0.857231	0.928141	1877.39	0.269131	0.269131	4.21218e-07	1.17933e-05	1149.67	0.169964	0.169964	0.0209343	0.235441	1149.67	0.0711349	0.0711349	0.330973	0.658624	2	2	2	2
ENSG00000051128	HOMER3	HOMER-3	3668	0.272167	0.272167	2.67654e-06	0.000135284	3668	0.0679615	-0.0679615	0.244294	0.458496	3668	0.169273	0.169273	0.00364982	0.0243832	83.6947	0.170957	-0.170957	0.444043	NA	83.6947	0.21512	0.21512	0.315844	0.646547	1	2	2	2
ENSG00000198901	PRC1	ASE1	4355.79	0.204596	-0.204596	2.66789e-06	0.000135284	4355.79	0.0163845	0.0163845	0.7053	0.8421	4355.79	0.0628168	-0.0628168	0.149413	0.343093	3668.64	0.0414836	-0.0414836	0.343715	0.757882	3668.64	0.0290961	0.0290961	0.501656	0.785944	1	1	1	1
ENSG00000166881	NEMP1	KIAA0286,TMEM194,TMEM194A	1998.43	0.254698	-0.254698	2.69924e-06	0.000135858	1998.43	0.122399	-0.122399	0.0234819	0.0935581	1998.43	0.281366	-0.281366	2.65583e-07	7.78919e-06	2367.89	0.0264362	0.0264362	0.627668	0.901033	2367.89	0.0577166	0.0577166	0.284796	0.615589	2	2	3	3
ENSG00000135392	DNAJC14	DNAJ,DRIP78,FLJ32792,HDJ3,LIP6	1236	0.262758	-0.262758	2.74115e-06	0.00013739	1236	0.193732	-0.193732	0.000521714	0.00551895	1236	0.155663	-0.155663	0.00556631	0.0336775	1058.33	0.0794494	-0.0794494	0.267732	0.69732	1058.33	0.0156372	0.0156372	0.82451	0.944922	2	3	3	3
ENSG00000079215	SLC1A3	EA6,EAAT1,GLAST	339.793	0.69391	0.69391	1.42653e-07	1.16248e-05	339.793	0.1838	-0.1838	0.177475	0.372945	339.793	0.11578	0.11578	0.391805	0.617032	124.863	0.319644	-0.319644	0.0805872	0.431896	124.863	0.090683	-0.090683	0.608892	0.849081	1	1	1	1
ENSG00000167995	BEST1	BEST,BMD,RP50,VMD2	140.886	0.700469	0.700469	8.94912e-06	0.000389823	140.886	0.0121056	-0.0121056	0.941374	0.972663	140.886	0.0987667	0.0987667	0.548935	0.741475	122.94	0.0216981	0.0216981	0.917967	0.981287	122.94	0.0267792	-0.0267792	0.89791	0.96931	1	1	1	1
ENSG00000138413	IDH1	NA	6562.57	0.157111	-0.157111	1.60699e-05	0.000654766	6562.57	0.189668	-0.189668	1.99161e-07	9.05025e-06	6562.57	0.221305	-0.221305	1.53229e-09	7.53981e-08	2671.89	0.16612	-0.16612	0.000646065	0.0263992	2671.89	0.214152	-0.214152	9.20634e-06	0.000656137	4	5	5	5
ENSG00000171467	ZNF318	HRIHFB2436,ZFP318	1524.53	0.273879	-0.273879	3.31969e-06	0.000163649	1524.53	0.202559	-0.202559	0.000564839	0.00581767	1524.53	0.0944762	-0.0944762	0.10803	0.279238	1012.5	0.104607	-0.104607	0.118494	0.509389	1012.5	0.0504057	0.0504057	0.441318	0.745765	2	2	2	2
ENSG00000158517	NCF1	NCF1A,NOXO2,p47phox,SH3PXD1A	966.486	0.335501	0.335501	3.40574e-06	0.000167202	966.486	0.00710135	-0.00710135	0.922916	0.963563	966.486	0.183486	0.183486	0.0121305	0.059757	57.4681	0.415778	0.415778	0.0833086	NA	57.4681	0.287777	-0.287777	0.246855	NA	1	1	2	2
ENSG00000154839	SKA1	C18orf24,MGC10200	597.965	0.371136	-0.371136	3.50462e-06	0.000170892	597.965	0.104508	-0.104508	0.184277	0.381958	597.965	0.19535	-0.19535	0.0143738	0.0674558	643.799	0.0748707	-0.0748707	0.396406	0.788233	643.799	0.00932524	0.00932524	0.91442	0.973381	1	1	2	2
ENSG00000129226	CD68	DKFZp686M18236,GP110,LAMP4,macrosialin,SCARD1	3934.94	0.220417	0.220417	3.50944e-06	0.000170892	3934.94	0.0131924	0.0131924	0.782535	0.888549	3934.94	0.168598	0.168598	0.000414125	0.00438742	191.477	0.285225	0.285225	0.0413239	0.320932	191.477	0.142429	-0.142429	0.314202	0.645637	2	2	2	2
ENSG00000136630	HLX	HB24,HLX1	464.736	0.717337	0.717337	5.17068e-11	1.03233e-08	464.736	0.448996	0.448996	4.79688e-05	0.000811022	464.736	0.608842	0.608842	3.36781e-08	1.24702e-06	74.98	0.227793	0.227793	0.35891	NA	74.98	0.219573	-0.219573	0.381842	0.699959	3	3	3	3
ENSG00000111581	NUP107	NUP84	2470.99	0.224751	-0.224751	3.68503e-06	0.000177996	2470.99	0.0782297	0.0782297	0.103116	0.259589	2470.99	0.0706886	-0.0706886	0.145194	0.33696	3137.44	0.13246	-0.13246	0.00527939	0.108803	3137.44	0.022688	-0.022688	0.628263	0.858826	1	1	1	2
ENSG00000038427	VCAN	CSPG2,PG-M	797.749	0.730629	0.730629	6.64525e-12	1.73051e-09	797.749	0.0950054	-0.0950054	0.382875	0.599881	797.749	0.770145	0.770145	5.14483e-13	4.53572e-11	102.276	0.254984	0.254984	0.190631	0.618201	102.276	0.304932	-0.304932	0.125292	0.420929	2	2	2	2
ENSG00000160208	RRP1B	KIAA0179,Nnp1,PPP1R136,RRP1	1879.89	0.154669	-0.154669	0.00380435	0.0479204	1879.89	0.18166	0.18166	0.00057	0.005862	1879.89	0.145433	-0.145433	0.00685082	0.039222	5038.65	0.107419	-0.107419	0.00341273	0.0844113	5038.65	0.0943225	0.0943225	0.00890467	0.0909612	1	3	5	5
ENSG00000085117	CD82	IA4,KAI1,R2,ST6,TSPAN27	897.05	0.767458	0.767458	7.15272e-24	7.1402e-21	897.05	0.15843	0.15843	0.0427039	0.14236	897.05	0.508024	0.508024	5.12061e-11	3.25499e-09	3606.27	0.267864	0.267864	9.61978e-09	3.15555e-06	3606.27	0.0119644	0.0119644	0.797819	0.934437	3	3	3	4
ENSG00000058668	ATP2B4	ATP2B2,MXRA1,PMCA4	4019.23	0.287628	-0.287628	4.05187e-06	0.000192608	4019.23	0.250939	-0.250939	5.77316e-05	0.00094709	4019.23	0.120362	-0.120362	0.0536712	0.173488	3540.77	0.0543096	-0.0543096	0.265108	0.694336	3540.77	0.189828	-0.189828	9.28417e-05	0.00365594	3	3	3	4
ENSG00000205339	IPO7	Imp7,RANBP7	7109.86	0.203433	-0.203433	4.37272e-06	0.000207039	7109.86	0.157978	0.157978	0.000334072	0.00388557	7109.86	0.0114979	0.0114979	0.794899	0.897968	8327.36	0.167515	-0.167515	1.26274e-06	0.00020427	8327.36	0.0938972	0.0938972	0.00590999	0.0691535	3	3	4	4
ENSG00000172572	PDE3A	CGI-PDE	252.008	0.768125	0.768125	2.93931e-08	2.8168e-06	252.008	0.617821	0.617821	9.71851e-06	0.000223036	252.008	1.37232	1.37232	5.54926e-24	1.46768e-21	100.904	0.0380748	-0.0380748	0.844737	0.966487	100.904	0.169445	0.169445	0.368666	0.689358	3	3	3	3
ENSG00000180229	HERC2P3	D15F37S4,LOC283755	684.209	0.365968	-0.365968	4.68986e-06	0.000220313	684.209	0.752837	-0.752837	3.44704e-20	2.24517e-17	684.209	0.662646	-0.662646	6.2966e-16	7.77158e-14	152.529	0.165564	-0.165564	0.32232	0.742662	152.529	0.0349817	-0.0349817	0.830446	0.947004	3	3	3	3
ENSG00000139613	SMARCC2	BAF170,CRACC2,Rsc8	2651.24	0.145636	-0.145636	0.00613642	0.0677714	2651.24	0.14022	-0.14022	0.00835354	0.0446153	2651.24	0.200471	-0.200471	0.000178199	0.00219485	3300.17	0.144606	-0.144606	0.000650629	0.0264941	3300.17	0.192593	-0.192593	4.61085e-06	0.000366059	2	4	5	5
ENSG00000171522	PTGER4	EP4	1365.15	0.810032	0.810032	7.04203e-05	0.00217975	1365.15	0.841781	0.841781	3.61467e-05	0.000639604	1365.15	1.11966	1.11966	3.8476e-08	1.40017e-06	374.035	0.127254	0.127254	0.64929	0.909221	374.035	0.228873	-0.228873	0.413884	0.725049	3	3	3	3
ENSG00000075426	FOSL2	FLJ23306,FRA2	5176.21	0.21363	0.21363	4.86663e-06	0.000225959	5176.21	0.266964	-0.266964	1.58996e-08	1.121e-06	5176.21	0.114309	0.114309	0.0149181	0.0693727	1433.91	0.100438	0.100438	0.168719	0.589708	1433.91	0.0193262	-0.0193262	0.790286	0.931043	2	2	3	3
ENSG00000135363	LMO2	RBTN2,RBTNL1,RHOM2,TTG2	3298.28	0.229737	0.229737	4.97569e-06	0.000230131	3298.28	0.0363695	0.0363695	0.472306	0.67788	3298.28	0.0684046	0.0684046	0.177553	0.383233	3858.4	0.0211718	-0.0211718	0.611346	0.893959	3858.4	0.058383	0.058383	0.155916	0.465344	1	1	1	1
ENSG00000167325	RRM1	NA	4306.78	0.189878	-0.189878	5.17196e-06	0.000238288	4306.78	0.169385	0.169385	3.96676e-05	0.000691177	4306.78	0.0504055	-0.0504055	0.226302	0.448741	5724.66	0.00913218	-0.00913218	0.822797	0.961224	5724.66	0.037441	0.037441	0.354739	0.677336	2	2	2	2
ENSG00000196924	FLNA	ABP-280,FLN,FLN1,OPD1,OPD2	25003.8	0.22926	0.22926	5.21697e-06	0.000239441	25003.8	0.0909247	-0.0909247	0.0711319	0.202013	25003.8	0.0308085	0.0308085	0.540876	0.736213	13696.2	0.0421649	0.0421649	0.294845	0.722369	13696.2	0.141011	-0.141011	0.000455204	0.0120619	1	2	2	2
ENSG00000090889	KIF4A	FLJ12530,FLJ12655,FLJ14204,FLJ20631,HSA271784,KIF4,KIF4-G1,MRX100	1735.52	0.233265	-0.233265	5.29721e-06	0.000242196	1735.52	0.0332086	0.0332086	0.511369	0.708875	1735.52	0.101194	-0.101194	0.0483537	0.161118	2064.11	0.052161	-0.052161	0.341401	0.755689	2064.11	0.0240362	0.0240362	0.656774	0.872672	1	1	1	2
ENSG00000148019	CEP78	C9orf81,FLJ12643	1020.57	0.321271	-0.321271	5.41148e-06	0.000246348	1020.57	0.120405	-0.120405	0.0855207	0.229279	1020.57	0.258298	-0.258298	0.000270025	0.00309786	1847.09	0.108091	-0.108091	0.0325558	0.286719	1847.09	0.0560287	-0.0560287	0.259889	0.588231	2	2	2	2
ENSG00000196715	VKORC1L1	NA	2054.39	0.242255	-0.242255	5.42915e-06	0.000246348	2054.39	0.0290134	0.0290134	0.582059	0.761034	2054.39	0.048341	-0.048341	0.363014	0.59064	1680.06	0.0997407	-0.0997407	0.0602064	0.376977	1680.06	0.0350255	0.0350255	0.500259	0.785192	1	1	1	1
ENSG00000150433	TMEM218	NA	591.855	0.37964	-0.37964	5.63909e-06	0.000254908	591.855	0.182445	-0.182445	0.0274155	0.104555	591.855	0.224453	-0.224453	0.00721872	0.0407456	402.35	0.151966	-0.151966	0.15677	0.573334	402.35	0.0885193	-0.0885193	0.401082	0.716173	1	2	2	3
ENSG00000179021	C3orf38	MGC26717	791.872	0.329681	-0.329681	5.6716e-06	0.000255414	791.872	0.0447775	0.0447775	0.528744	0.721556	791.872	0.0639161	0.0639161	0.371377	0.598201	642.672	0.140843	-0.140843	0.105918	0.490463	642.672	0.199366	0.199366	0.0181451	0.141254	1	1	1	2
ENSG00000130227	XPO7	KIAA0745,RANBP16	3352.55	0.186048	-0.186048	6.2108e-06	0.000278649	3352.55	0.00759324	-0.00759324	0.852711	0.926033	3352.55	0.214633	-0.214633	2.28992e-07	6.86559e-06	2921.34	0.121143	-0.121143	0.00672619	0.126279	2921.34	0.157418	-0.157418	0.000377353	0.0104588	2	3	3	4
ENSG00000284946	AC068831.8	NA	4975.66	0.190327	-0.190327	6.45061e-06	0.000288328	4975.66	5.15436e-05	-5.15436e-05	0.999021	0.999391	4975.66	0.0713715	-0.0713715	0.0908969	0.248057	4277.02	0.0337289	-0.0337289	0.440066	0.815303	4277.02	0.00806234	0.00806234	0.852254	0.953873	1	1	1	1
ENSG00000103365	GGA2	KIAA1080,VEAR	4868.46	0.184879	0.184879	6.59679e-06	0.000293766	4868.46	0.0406033	0.0406033	0.324435	0.543478	4868.46	0.0897164	-0.0897164	0.0307135	0.117181	2899.58	0.0457479	0.0457479	0.33468	0.750353	2899.58	0.00242973	-0.00242973	0.958818	0.988388	1	1	1	2
ENSG00000179195	ZNF664	DKFZp761B128,ZFOC1,ZNF176	1930.59	0.26101	-0.26101	7.32145e-06	0.000324828	1930.59	0.0375149	-0.0375149	0.516112	0.712349	1930.59	0.186474	-0.186474	0.00139589	0.0117829	3524.3	0.124621	-0.124621	0.00469477	0.0989519	3524.3	0.0314179	0.0314179	0.469145	0.7634	1	2	3	3
ENSG00000150712	MTMR12	3-PAP,3PAP,FLJ20476,KIAA1682,PIP3AP	1914.73	0.229135	-0.229135	7.4673e-06	0.000330077	1914.73	0.0195449	-0.0195449	0.69973	0.839111	1914.73	0.0961025	-0.0961025	0.0603284	0.187794	1042.09	0.0894768	-0.0894768	0.187252	0.614435	1042.09	0.0166372	0.0166372	0.802597	0.937195	1	1	1	2
ENSG00000012048	BRCA1	BRCC1,FANCS,PPP1R53,RNF53	3180.33	0.267893	-0.267893	7.61632e-06	0.000335426	3180.33	0.00298989	-0.00298989	0.959961	0.981363	3180.33	0.329284	-0.329284	4.35985e-08	1.55975e-06	3394.78	0.146928	-0.146928	0.00337989	0.083851	3394.78	0.111391	-0.111391	0.0249893	0.17245	2	2	3	4
ENSG00000066855	MTFR1	CHPPR,FAM54A2,KIAA0009	938.502	0.343914	-0.343914	7.87164e-06	0.000345401	938.502	0.0713964	-0.0713964	0.348217	0.565788	938.502	0.250728	-0.250728	0.0011509	0.0101223	489.711	0.234533	-0.234533	0.00980637	0.155025	489.711	0.0330835	0.0330835	0.706046	0.896639	1	2	2	3
ENSG00000197275	RAD54B	RDH54	677.817	0.404295	-0.404295	7.98002e-06	0.000348879	677.817	0.00629911	-0.00629911	0.943614	0.973727	677.817	0.375364	-0.375364	3.73093e-05	0.00059804	424.457	0.31599	-0.31599	0.00113578	0.0407672	424.457	0.106896	-0.106896	0.255757	0.583558	2	3	3	3
ENSG00000072274	TFRC	CD71,p90,TFR1	6016.12	0.117403	-0.117403	0.0146899	0.120527	6016.12	0.280896	0.280896	4.19583e-09	3.70262e-07	6016.12	0.324837	0.324837	1.13981e-11	8.19501e-10	13107.5	0.210911	0.210911	5.66824e-08	1.52124e-05	13107.5	0.0990476	0.0990476	0.010656	0.101572	3	3	3	5
ENSG00000154734	ADAMTS1	C3-C5,KIAA1346,METH1	3570.18	0.824877	0.824877	6.78729e-13	2.03262e-10	3570.18	0.684739	0.684739	2.54723e-09	2.471e-07	3570.18	1.31792	1.31792	1.40452e-30	7.17322e-28	93.8254	0.0584212	-0.0584212	0.788547	NA	93.8254	0.174424	0.174424	0.4102	0.722774	3	3	3	3
ENSG00000129993	CBFA2T3	ETO2,MTG16,MTGR2,RUNX1T3,ZMYND4	511.631	0.42577	-0.42577	9.45142e-06	0.000407894	511.631	0.285209	-0.285209	0.00283311	0.0199749	511.631	0.818393	-0.818393	1.61901e-16	2.17993e-14	1249.21	0.0372101	-0.0372101	0.663168	0.913901	1249.21	0.132325	-0.132325	0.119815	0.411394	2	3	3	3
ENSG00000166337	TAF10	TAF2A,TAF2H,TAFII30	1198.6	0.324316	0.324316	3.19852e-06	0.000158327	1198.6	0.191197	0.191197	0.00632833	0.0362778	1198.6	0.250808	0.250808	0.00035357	0.00385053	727.035	0.227209	0.227209	0.00446842	0.0966438	727.035	0.164611	0.164611	0.0375345	0.217082	2	3	4	4
ENSG00000259494	MRPL46	C15orf4,LIECG2,P2ECSL	385.777	0.471059	-0.471059	9.85165e-06	0.000421475	385.777	0.203727	0.203727	0.0467566	0.150554	385.777	0.0889659	0.0889659	0.391141	0.616362	447.359	0.230339	-0.230339	0.018294	0.220445	447.359	0.0773675	0.0773675	0.411616	0.723655	1	1	1	2
ENSG00000084112	SSH1	KIAA1298,SSH1L	1100.49	0.3436	-0.3436	9.83929e-06	0.000421475	1100.49	0.00404576	0.00404576	0.957997	0.980579	1100.49	0.308942	-0.308942	7.55858e-05	0.00107232	1095.28	0.165054	-0.165054	0.011873	0.17267	1095.28	0.0866996	-0.0866996	0.178246	0.494093	2	2	2	3
ENSG00000080986	NDC80	HEC,HEC1,hsNDC80,KNTC2,TID3	1479.09	0.300427	-0.300427	1.05644e-05	0.00045036	1479.09	0.0708408	-0.0708408	0.295384	0.514028	1479.09	0.286438	-0.286438	2.91305e-05	0.000486416	1675.07	0.0109215	0.0109215	0.843533	0.966177	1675.07	0.0580328	0.0580328	0.287189	0.617869	2	2	2	2
ENSG00000198707	CEP290	3H11Ag,BBS14,CT87,FLJ13615,JBTS5,KIAA0373,LCA10,MKS4,NPHP6,POC3,rd16,SLSN6	530.132	0.461563	-0.461563	1.06906e-05	0.000454124	530.132	0.223511	-0.223511	0.0313904	0.115171	530.132	0.393762	-0.393762	0.000181367	0.00222923	1019.65	0.256319	-0.256319	0.000660623	0.0268086	1019.65	0.147486	-0.147486	0.0462997	0.247271	2	3	3	4
ENSG00000134954	ETS1	ETS-1,EWSR2,FLJ10768	1870.03	0.236118	0.236118	1.07749e-05	0.000456088	1870.03	0.192516	0.192516	0.000345084	0.00397981	1870.03	0.526728	0.526728	5.11631e-23	1.26296e-20	877.264	0.064091	-0.064091	0.36242	0.769895	877.264	0.222853	-0.222853	0.00145416	0.0271991	3	4	4	4
ENSG00000115607	IL18RAP	AcPL,CD218b	769.969	0.382607	-0.382607	1.20958e-05	0.000510196	769.969	0.160841	0.160841	0.0592389	0.177914	769.969	0.577093	0.577093	7.75908e-12	5.60584e-10	21.264	0.664581	0.664581	0.129493	NA	21.264	0.451146	0.451146	0.302526	NA	2	2	2	3
ENSG00000173611	SCAI	C9orf126,FLJ36664,NET40	319.286	0.499935	-0.499935	1.24966e-05	0.000525252	319.286	0.226855	-0.226855	0.0441288	0.145234	319.286	0.483086	-0.483086	2.81901e-05	0.000473792	766.522	0.366179	-0.366179	1.44774e-06	0.00022203	766.522	0.135311	-0.135311	0.0664557	0.301346	3	3	3	4
ENSG00000183154	AC138356.1	NA	89.6093	0.853914	0.853914	3.38026e-05	0.00121964	89.6093	0.20547	0.20547	0.337252	0.55525	89.6093	0.859235	0.859235	3.41102e-05	0.000554563	51.0571	0.915765	0.915765	0.000631465	NA	51.0571	0.302099	0.302099	0.270378	NA	2	2	2	2
ENSG00000168137	SETD5	FLJ10707	3189.87	0.242775	-0.242775	1.28653e-05	0.000536982	3189.87	0.0100854	0.0100854	0.855364	0.927353	3189.87	0.0545586	0.0545586	0.32495	0.55672	3056.38	0.132823	-0.132823	0.00227429	0.0650292	3056.38	0.0021843	0.0021843	0.95927	0.988771	1	1	2	2
ENSG00000165029	ABCA1	ABC1,HDLDT1,TGD	353.241	0.887263	0.887263	4.44152e-10	6.7348e-08	353.241	0.91804	0.91804	1.0748e-10	1.48496e-08	353.241	0.19244	0.19244	0.18834	0.398179	42.6027	1.12591	1.12591	0.00016191	NA	42.6027	0.0590153	0.0590153	0.850786	NA	2	2	2	2
ENSG00000196083	IL1RAP	C3orf13,IL-1RAcP,IL1R3	1076.86	0.284636	0.284636	1.34896e-05	0.000559142	1076.86	0.179089	0.179089	0.00650738	0.0370249	1076.86	0.647259	0.647259	1.50475e-23	3.84256e-21	599.702	0.0619447	-0.0619447	0.460581	0.828205	599.702	0.226614	0.226614	0.00526755	0.0645482	2	3	4	4
ENSG00000164938	TP53INP1	DKFZp434M1317,FLJ22139,P53DINP1,SIP,Teap,TP53INP1A,TP53INP1B	381.428	0.424372	0.424372	1.35376e-05	0.000559196	381.428	0.245716	-0.245716	0.0156619	0.0707941	381.428	0.0408215	0.0408215	0.684712	0.833095	609.832	0.489728	0.489728	6.28852e-09	2.29027e-06	609.832	0.203267	0.203267	0.0161468	0.13053	2	2	3	4
ENSG00000048392	RRM2B	p53R2	2116.15	0.275417	0.275417	1.41752e-05	0.00058352	2116.15	0.184777	0.184777	0.00369078	0.0242471	2116.15	0.66128	0.66128	9.71468e-26	2.99759e-23	1392.73	0.112831	0.112831	0.0549714	0.360996	1392.73	0.328048	0.328048	1.09553e-08	2.22716e-06	3	4	4	4
ENSG00000110077	MS4A6A	CD20L3,MS4A6	533.108	0.37812	0.37812	1.4446e-05	0.000592631	533.108	0.422805	-0.422805	3.44012e-06	9.23327e-05	533.108	0.383609	-0.383609	2.82145e-05	0.000473792	91.6077	0.124337	0.124337	0.536242	NA	91.6077	0.45295	-0.45295	0.0277726	0.184032	3	3	3	4
ENSG00000205542	TMSB4X	TB4X,TMSB4	26283.4	0.265656	0.265656	1.47695e-05	0.000603836	26283.4	0.0638457	0.0638457	0.298064	0.517039	26283.4	0.321162	0.321162	1.6385e-07	5.18542e-06	16610.9	0.0392281	-0.0392281	0.366846	0.772483	16610.9	0.104254	0.104254	0.0161353	0.13053	2	2	2	3
ENSG00000243207	PPAN-P2RY11	NA	1261.05	0.199351	0.199351	0.00388942	0.0485327	1261.05	0.213692	0.213692	0.00197251	0.0152897	1261.05	0.264471	0.264471	0.000133849	0.00173289	1186.79	0.141304	0.141304	0.0396754	0.317272	1186.79	0.188983	0.188983	0.00531228	0.0647764	1	3	4	4
ENSG00000141526	SLC16A3	MCT3,MCT4	5413.3	0.198287	0.198287	1.63463e-05	0.000663769	5413.3	0.0676226	0.0676226	0.142794	0.322779	5413.3	0.0622632	0.0622632	0.17838	0.384289	747.831	0.238882	0.238882	0.00809901	0.139126	747.831	0.171599	-0.171599	0.0588894	0.283263	1	1	1	2
ENSG00000182676	PPP1R27	DYSFIP1,toonin	5741.19	0.267427	0.267427	1.65027e-05	0.000667007	5741.19	0.0994781	0.0994781	0.109754	0.271075	5741.19	0.160286	0.160286	0.0100152	0.0520107	10.5632	0.100519	0.100519	0.866111	NA	10.5632	0.192698	-0.192698	0.747339	NA	1	1	2	2
ENSG00000140525	FANCI	FLJ10719,KIAA1794	3223.65	0.203987	-0.203987	1.65374e-05	0.000667007	3223.65	0.0784059	0.0784059	0.094952	0.245604	3223.65	0.0910362	-0.0910362	0.0547994	0.175727	5008.88	0.0159168	-0.0159168	0.713693	0.929524	5008.88	0.0280085	0.0280085	0.515206	0.793673	1	1	1	2
ENSG00000265817	FSBP	NA	565.365	0.412072	-0.412072	1.67882e-05	0.000674851	565.365	0.017638	-0.017638	0.851302	0.925016	565.365	0.394511	-0.394511	4.2445e-05	0.000663836	344.137	0.357989	-0.357989	0.00125543	0.0438619	344.137	0.146839	-0.146839	0.172553	0.488323	2	3	3	3
ENSG00000196584	XRCC2	FANCU	1629.39	0.314576	-0.314576	1.71983e-05	0.000689026	1629.39	0.176337	0.176337	0.0146592	0.0676954	1629.39	0.124034	-0.124034	0.0895852	0.245901	1529.75	0.0127923	0.0127923	0.844453	0.966487	1529.75	0.0444875	0.0444875	0.490298	0.778771	1	1	2	2
ENSG00000169679	BUB1	BUB1A,BUB1L,hBUB1	3700.98	0.191893	-0.191893	1.84823e-05	0.000737997	3700.98	0.0945658	-0.0945658	0.0343731	0.122884	3700.98	0.267494	-0.267494	3.10729e-09	1.47036e-07	3673.73	0.0859324	-0.0859324	0.0389162	0.313908	3673.73	0.0300688	-0.0300688	0.464388	0.759879	2	2	2	3
ENSG00000183283	DAZAP2	KIAA0058	7276.61	0.159388	0.159388	3.96635e-05	0.00140571	7276.61	0.134601	0.134601	0.000525991	0.00554277	7276.61	0.233158	0.233158	1.93402e-09	9.30024e-08	3956.8	0.184516	0.184516	0.000416054	0.0200538	3956.8	0.16516	0.16516	0.00149441	0.0274746	3	5	5	5
ENSG00000186594	MIR22HG	C17orf91,DKFZp686O06159,MGC14376	135.424	0.913675	0.913675	2.77671e-07	1.96818e-05	135.424	0.252798	0.252798	0.169943	0.362406	135.424	0.909904	0.909904	3.68505e-07	1.04759e-05	53.4637	0.53907	0.53907	0.0502894	NA	53.4637	0.22967	0.22967	0.406048	NA	2	2	2	2
ENSG00000084234	APLP2	APPH,APPL2	7558.69	0.174771	0.174771	1.98696e-05	0.000785536	7558.69	0.0356034	0.0356034	0.386147	0.60323	7558.69	0.158081	0.158081	0.000119006	0.00157375	8265.05	0.0169982	0.0169982	0.627638	0.901033	8265.05	0.00150454	0.00150454	0.965556	0.990312	2	2	2	2
ENSG00000169607	CKAP2L	FLJ40629,radmis	842.928	0.351142	-0.351142	2.04173e-05	0.000804537	842.928	0.217582	-0.217582	0.00797912	0.0431377	842.928	0.320385	-0.320385	0.000109705	0.00146912	1750.65	0.0546381	-0.0546381	0.321813	0.742662	1750.65	0.0658896	0.0658896	0.223847	0.549309	2	3	3	3
ENSG00000218283	MORF4L1P1	MORF4LP1,MRG1	382.644	0.419556	-0.419556	2.07613e-05	0.000812742	382.644	0.0434152	-0.0434152	0.651408	0.808527	382.644	0.0469067	0.0469067	0.626218	0.795689	335.494	0.248239	-0.248239	0.0355354	0.299313	335.494	0.0134256	-0.0134256	0.906917	0.971299	1	1	1	1
ENSG00000135862	LAMC1	LAMB2	6402.37	0.16874	0.16874	2.07257e-05	0.000812742	6402.37	4.67055e-05	-4.67055e-05	0.999064	0.999391	6402.37	0.216397	0.216397	5.08965e-08	1.80774e-06	2300.7	0.0209868	-0.0209868	0.686171	0.921445	2300.7	0.0638024	-0.0638024	0.215396	0.539186	2	2	2	2
ENSG00000176788	BASP1	CAP-23,CAP23,NAP-22,NAP22	7755.88	0.196004	0.196004	2.11219e-05	0.000824168	7755.88	0.0572615	-0.0572615	0.215857	0.423964	7755.88	0.153494	0.153494	0.000893236	0.00818164	1434.58	0.0660458	0.0660458	0.30132	0.725106	1434.58	0.0441698	-0.0441698	0.486837	0.777197	2	2	2	2
ENSG00000120137	PANK3	FLJ12899	4229.75	0.242215	-0.242215	2.12524e-05	0.000826504	4229.75	0.0948423	0.0948423	0.094065	0.243863	4229.75	0.232408	0.232408	4.05698e-05	0.000640596	4279.71	0.164168	-0.164168	0.00181549	0.0555671	4279.71	0.227783	0.227783	1.14098e-05	0.000767615	3	3	4	4
ENSG00000134308	YWHAQ	14-3-3,HS1	5588	0.170477	-0.170477	2.13198e-05	0.000826504	5588	0.108534	0.108534	0.00643616	0.0367113	5588	0.00933169	-0.00933169	0.815899	0.908251	8429.48	0.0228847	-0.0228847	0.528523	0.859568	8429.48	0.0226851	0.0226851	0.529354	0.801784	1	2	2	2
ENSG00000112739	PRPF4B	KIAA0536,PR4H,Prp4	4592.46	0.252009	-0.252009	2.16826e-05	0.000837858	4592.46	0.0569541	0.0569541	0.335064	0.553239	4592.46	0.0378729	0.0378729	0.522331	0.72356	4120.49	0.143533	-0.143533	0.00247512	0.0687173	4120.49	0.0434084	0.0434084	0.354157	0.676781	1	1	2	2
ENSG00000013288	MAN2B2	KIAA0935	832.912	0.33675	0.33675	2.18758e-05	0.000842605	832.912	0.0725514	-0.0725514	0.369164	0.587142	832.912	0.142517	0.142517	0.0764315	0.221229	782.172	0.206757	0.206757	0.00880548	0.146838	782.172	0.0260355	0.0260355	0.740682	0.910507	1	1	1	2
ENSG00000168615	ADAM9	CORD9,KIAA0021,MCMP,MDC9,Mltng	1613.16	0.237655	0.237655	2.27667e-05	0.000874112	1613.16	0.311911	0.311911	2.495e-08	1.67287e-06	1613.16	0.349224	0.349224	5.07562e-10	2.74362e-08	592.249	0.00696522	0.00696522	0.937506	0.986814	592.249	0.0209748	-0.0209748	0.811128	0.940743	3	3	3	3
ENSG00000136379	ABHD17C	FAM108C1	521.983	0.45248	0.45248	2.31108e-05	0.000884485	521.983	0.261613	0.261613	0.0151449	0.0692328	521.983	0.288464	0.288464	0.00762581	0.0425408	203.071	0.0849142	-0.0849142	0.537516	0.863578	203.071	0.17726	-0.17726	0.19332	0.513426	1	2	3	3
ENSG00000118689	FOXO3	AF6q21,FKHRL1,FOXO2,FOXO3A	1115.51	0.169431	0.169431	0.00540012	0.0620419	1115.51	0.189068	0.189068	0.00190041	0.0148791	1115.51	0.221141	0.221141	0.000302072	0.00337915	1126.6	0.30422	0.30422	3.54803e-06	0.000478255	1126.6	0.178604	0.178604	0.00617578	0.0713089	2	3	5	5
ENSG00000110080	ST3GAL4	CGS23,FLJ11867,NANTA3,SAT3,SIAT4,SIAT4C,STZ	840.208	0.292874	-0.292874	2.39936e-05	0.000912441	840.208	0.135803	0.135803	0.0446341	0.146299	840.208	0.0452848	-0.0452848	0.51067	0.714949	812.573	0.0198515	0.0198515	0.806868	0.957427	812.573	0.0512971	-0.0512971	0.52409	0.799048	1	1	1	2
ENSG00000145604	SKP2	FBL1,FBXL1,p45	2350.08	0.229199	-0.229199	2.45851e-05	0.000931979	2350.08	0.00925246	0.00925246	0.863749	0.931583	2350.08	0.0604703	-0.0604703	0.265177	0.495214	1686.6	0.131087	-0.131087	0.0709923	0.406223	1686.6	0.0625423	-0.0625423	0.384573	0.702059	1	1	1	1
ENSG00000092853	CLSPN	NA	2590.33	0.24342	-0.24342	2.51361e-05	0.000949174	2590.33	0.209194	0.209194	0.000247315	0.00302144	2590.33	0.0538681	0.0538681	0.348787	0.57784	2544.03	0.0257563	0.0257563	0.628266	0.901061	2544.03	0.0968981	0.0968981	0.0654665	0.299011	2	2	2	2
ENSG00000112118	MCM3	NA	4561.81	0.196271	-0.196271	2.51972e-05	0.000949174	4561.81	0.0618721	0.0618721	0.181684	0.378418	4561.81	0.157564	-0.157564	0.000742542	0.00702757	9696.91	0.000816498	-0.000816498	0.982016	0.997213	9696.91	0.0117867	-0.0117867	0.743705	0.911262	2	2	2	2
ENSG00000204634	TBC1D8	AD3,GRAMD8,HBLP1,VRP	365.465	0.435277	0.435277	2.53894e-05	0.000953417	365.465	0.0118694	0.0118694	0.910807	0.956396	365.465	0.289034	0.289034	0.0058968	0.0351035	145.703	0.0851024	0.0851024	0.594681	0.887122	145.703	0.305103	0.305103	0.0489432	0.254698	1	2	2	2
ENSG00000030582	GRN	CLN11,PCDGF,PGRN	6354.54	0.224533	0.224533	2.73663e-05	0.00102444	6354.54	0.194609	-0.194609	0.000300439	0.0035641	6354.54	0.0559341	0.0559341	0.297899	0.52958	1522.1	0.183376	0.183376	0.00725905	0.13205	1522.1	0.0151229	-0.0151229	0.824491	0.944922	2	2	2	3
ENSG00000148943	LIN7C	FLJ11215,LIN-7-C,LIN-7C,Lin7c,MALS-3,VELI3	1119.44	0.241525	0.241525	0.00068259	0.0134331	1119.44	0.271597	0.271597	0.000132726	0.00185693	1119.44	0.300038	0.300038	2.60373e-05	0.000446341	602.444	0.210976	0.210976	0.0156965	0.202801	602.444	0.303042	0.303042	0.000409915	0.0110508	2	4	4	4
ENSG00000242485	MRPL20	FLJ10024	1980.66	0.262701	-0.262701	2.81795e-05	0.00104833	1980.66	0.210525	0.210525	0.000663582	0.0065867	1980.66	0.121411	0.121411	0.051013	0.167253	1361.65	0.155174	-0.155174	0.0185933	0.221562	1361.65	0.0938178	0.0938178	0.14571	0.4514	2	2	2	3
ENSG00000270181	BIVM-ERCC5	NA	2217.97	0.207534	-0.207534	2.84899e-05	0.0010566	2217.97	0.13029	-0.13029	0.00842459	0.0448721	2217.97	0.0870657	-0.0870657	0.079372	0.227215	2627.86	0.08831	-0.08831	0.0649089	0.390087	2627.86	0.0859449	-0.0859449	0.0693575	0.308945	1	2	2	2
ENSG00000144554	FANCD2	FA-D2,FACD,FAD,FANCD	2090.23	0.222509	-0.222509	2.89668e-05	0.00107097	2090.23	0.0236218	-0.0236218	0.654804	0.810706	2090.23	0.244921	-0.244921	4.87193e-06	0.000105187	3204.38	0.0479951	-0.0479951	0.370592	0.7743	3204.38	0.126966	-0.126966	0.0173204	0.136728	2	2	2	3
ENSG00000175938	ORAI3	MGC13024,TMEM142C	2091.26	0.242547	0.242547	2.91693e-05	0.00107513	2091.26	0.177789	0.177789	0.00224193	0.0168005	2091.26	0.0350152	-0.0350152	0.551851	0.743167	753.767	0.270898	0.270898	0.00159079	0.0511885	753.767	0.145177	-0.145177	0.0931386	0.361681	1	2	3	3
ENSG00000198301	SDAD1	FLJ10498	1607.04	0.251209	-0.251209	3.01493e-05	0.00110785	1607.04	0.160512	0.160512	0.00673629	0.0378745	1607.04	0.0139973	-0.0139973	0.815362	0.907922	1549.19	0.219706	-0.219706	0.000342949	0.0176082	1549.19	0.014152	0.014152	0.813589	0.941478	1	3	3	3
ENSG00000100815	TRIP11	CEV14,GMAP-210,GMAP210,Trip230	1829.21	0.286857	-0.286857	3.16736e-05	0.0011603	1829.21	0.144987	-0.144987	0.0348141	0.123878	1829.21	0.0998236	-0.0998236	0.147038	0.339695	1352.5	0.211345	-0.211345	0.0005489	0.0243683	1352.5	4.63834e-05	-4.63834e-05	0.99938	0.999541	1	2	2	3
ENSG00000080824	HSP90AA1	FLJ31884,Hsp89,Hsp90,HSP90N,HSPC1,HSPCA	59028.4	0.149019	-0.149019	3.18943e-05	0.00116482	59028.4	0.0402926	0.0402926	0.260488	0.477096	59028.4	0.20405	-0.20405	1.25716e-08	5.10132e-07	41751.4	0.173384	-0.173384	6.51553e-06	0.000836326	41751.4	0.0634344	-0.0634344	0.0985036	0.373675	3	3	3	3
ENSG00000065809	FAM107B	C10orf45,FLJ45505,HITS,MGC11034	6730.05	0.176208	0.176208	3.24699e-05	0.00118224	6730.05	0.301783	0.301783	9.97623e-13	1.9219e-10	6730.05	0.295644	0.295644	3.18128e-12	2.4669e-10	1887.7	0.0162589	0.0162589	0.737758	0.935897	1887.7	0.0590339	0.0590339	0.216389	0.540146	3	3	3	3
ENSG00000146918	NCAPG2	CAP-G2,FLJ20311,hCAP-G2,LUZP5,MTB	5174.34	0.169349	-0.169349	3.30399e-05	0.00119935	5174.34	0.0557507	0.0557507	0.169328	0.361427	5174.34	0.0898969	-0.0898969	0.0278141	0.109214	3934.6	0.0612454	-0.0612454	0.179538	0.604726	3934.6	0.0517387	0.0517387	0.25147	0.578246	1	1	1	2
ENSG00000185697	MYBL1	A-myb,AMYB	252.218	0.494551	-0.494551	3.32644e-05	0.00120385	252.218	0.494751	-0.494751	3.36229e-05	0.000602744	252.218	0.279892	-0.279892	0.0182085	0.0803596	55.6519	0.481058	-0.481058	0.10113	NA	55.6519	0.548236	-0.548236	0.058898	NA	2	2	3	3
ENSG00000139132	FGD4	CMT4H,frabin,FRABP,ZFYVE6	84.1377	1.06223	1.06223	4.67579e-06	0.000220313	84.1377	0.0659157	-0.0659157	0.790098	0.893145	84.1377	1.36496	1.36496	3.20491e-09	1.51172e-07	115.84	0.168374	-0.168374	0.427713	0.806484	115.84	0.0709745	0.0709745	0.731826	0.907443	2	2	2	2
ENSG00000204103	MAFB	KRML	185.946	1.06796	1.06796	7.40427e-10	1.08166e-07	185.946	0.406993	0.406993	0.0223934	0.0908354	185.946	1.11949	1.11949	1.22966e-10	7.31428e-09	4.27574	0.00724382	0.00724382	0.994015	NA	4.27574	0.0812027	0.0812027	0.931598	NA	2	2	3	3
ENSG00000132912	DCTN4	NA	1825.31	0.259173	0.259173	3.50863e-05	0.00125838	1825.31	0.393176	0.393176	3.00715e-10	3.63998e-08	1825.31	0.0620968	0.0620968	0.327022	0.558332	1364.02	0.19253	0.19253	0.00681221	0.126641	1364.02	0.0778897	0.0778897	0.271396	0.60218	2	2	2	3
ENSG00000105778	AVL9	KIAA0241	2445.01	0.18046	0.18046	0.000631459	0.0126492	2445.01	0.235497	0.235497	7.98345e-06	0.000189251	2445.01	0.30166	0.30166	1.13108e-08	4.65347e-07	1863.94	0.118961	0.118961	0.036901	0.304943	1863.94	0.129422	0.129422	0.0217555	0.158195	2	3	3	4
ENSG00000152253	SPC25	AD024,MGC22228,SPBC25	571.288	0.354803	-0.354803	3.6566e-05	0.00130364	571.288	0.0945069	0.0945069	0.259855	0.476191	571.288	0.315461	-0.315461	0.000265787	0.00305872	933.425	0.0208115	-0.0208115	0.77173	0.948621	933.425	0.0710006	0.0710006	0.313482	0.645213	2	2	2	2
ENSG00000213639	PPP1CB	PP-1B,PP1B,PP1beta	3756.27	0.18607	-0.18607	3.69931e-05	0.00131496	3756.27	0.0264932	0.0264932	0.554527	0.740083	3756.27	0.00470336	-0.00470336	0.916829	0.959484	4705.43	0.0904246	-0.0904246	0.0344052	0.295336	4705.43	0.0807679	0.0807679	0.0557012	0.27509	1	1	1	1
ENSG00000163597	SNHG16	Nbla10727,Nbla12061,ncRAN	3178.18	0.238131	0.238131	1.83451e-06	9.89891e-05	3178.18	0.581012	0.581012	7.60053e-32	1.2995e-28	3178.18	0.305756	0.305756	9.82021e-10	5.03277e-08	2092.01	0.117025	0.117025	0.019381	0.225487	2092.01	0.179868	0.179868	0.000265081	0.0081368	4	4	4	4
ENSG00000138346	DNA2	DNA2L,KIAA0083	1370.88	0.259236	-0.259236	4.02604e-05	0.00142169	1370.88	0.091187	-0.091187	0.145835	0.327951	1370.88	0.0811012	0.0811012	0.194853	0.407048	1210.93	0.00157739	-0.00157739	0.983235	0.997544	1210.93	0.0423146	0.0423146	0.568753	0.825891	1	1	1	1
ENSG00000135090	TAOK3	DPK,JIK,MAP3K18	4400.1	0.169883	0.169883	4.03517e-05	0.00142169	4400.1	0.122873	0.122873	0.00304095	0.0210924	4400.1	0.187239	0.187239	6.54035e-06	0.000136821	4299.65	0.0287963	0.0287963	0.478297	0.836401	4299.65	0.0774006	0.0774006	0.0540906	0.271293	2	3	3	3
ENSG00000165055	METTL2B	FLJ11350,METL,METTL2	1342.59	0.268751	-0.268751	4.05639e-05	0.00142497	1342.59	0.0731959	0.0731959	0.257167	0.473168	1342.59	0.0672641	-0.0672641	0.302939	0.534593	894.337	0.0889965	-0.0889965	0.213796	0.646825	894.337	0.0535435	0.0535435	0.444383	0.74867	1	1	1	1
ENSG00000240720	LRRD1	IMAGE:4798971	3421.65	0.213337	-0.213337	4.10023e-05	0.00143616	3421.65	0.0559133	0.0559133	0.278914	0.495836	3421.65	0.482668	0.482668	4.68924e-21	1.05231e-18	4370.95	0.187525	-0.187525	0.000142048	0.00964659	4370.95	0.123738	0.123738	0.0109152	0.103328	3	3	3	4
ENSG00000182095	TNRC18	CAGL79,KIAA1856,TNRC18A	9104.41	0.221977	0.221977	4.13314e-05	0.00144305	9104.41	0.0362932	-0.0362932	0.503677	0.702923	9104.41	0.158085	0.158085	0.00355842	0.0239237	7048.97	0.152395	0.152395	0.120408	0.51369	7048.97	0.0260203	-0.0260203	0.790825	0.931163	1	2	2	2
ENSG00000082898	XPO1	CRM-1,CRM1,emb	13059.4	0.165915	-0.165915	4.14399e-05	0.00144305	13059.4	0.0684537	0.0684537	0.0900382	0.236972	13059.4	0.171978	-0.171978	2.2182e-05	0.000392509	10190.2	0.190942	-0.190942	2.6828e-08	7.72713e-06	10190.2	0.100576	-0.100576	0.0031663	0.0452887	3	4	4	4
ENSG00000147475	ERLIN2	C8orf2,Erlin-2,NET32,SPFH2,SPG18	4045.08	0.189236	0.189236	4.16912e-05	0.00144341	4045.08	0.0971854	0.0971854	0.0358752	0.126372	4045.08	0.267804	0.267804	7.02975e-09	3.05608e-07	2082.29	0.0469475	-0.0469475	0.36587	0.771877	2082.29	0.0419752	-0.0419752	0.413386	0.724784	2	2	2	3
ENSG00000108468	CBX1	CBX,HP1-BETA,HP1Hs-beta,M31,MOD1	3785.99	0.179249	-0.179249	4.16506e-05	0.00144341	3785.99	0.0333175	0.0333175	0.443329	0.653213	3785.99	0.0646481	-0.0646481	0.13973	0.32889	3158.03	0.125142	-0.125142	0.0101234	0.157923	3158.03	0.0735126	-0.0735126	0.126859	0.423011	1	1	1	2
ENSG00000111206	FOXM1	FKHL16,HFH-11,HNF-3,INS-1,MPHOSPH2,MPP2,TGT3,trident	2738.55	0.222347	-0.222347	4.18154e-05	0.00144353	2738.55	0.0163911	0.0163911	0.761097	0.876422	2738.55	0.00660407	-0.00660407	0.902907	0.951677	3122.9	0.0733251	0.0733251	0.109776	0.495759	3122.9	0.0743781	0.0743781	0.101484	0.37987	1	1	1	1
ENSG00000119684	MLH3	NA	680.332	0.395768	-0.395768	4.21823e-05	0.00144372	680.332	0.170849	-0.170849	0.0748202	0.208802	680.332	0.524519	-0.524519	8.08761e-08	2.73483e-06	674.815	0.241623	-0.241623	0.00953509	0.152162	674.815	0.15411	-0.15411	0.0931177	0.361681	2	2	2	3
ENSG00000081189	MEF2C	NA	1365.62	0.255863	0.255863	4.21793e-05	0.00144372	1365.62	0.00822681	0.00822681	0.896458	0.948245	1365.62	0.435289	0.435289	2.98275e-12	2.34987e-10	2224.8	0.0195505	0.0195505	0.735445	0.935869	2224.8	0.125981	0.125981	0.0275438	0.183148	2	2	2	3
ENSG00000026025	VIM	NA	18443.5	0.188891	0.188891	4.208e-05	0.00144372	18443.5	0.0728793	0.0728793	0.114331	0.278755	18443.5	0.0259064	0.0259064	0.574989	0.759586	16862.1	0.139063	0.139063	0.000259935	0.0148288	16862.1	0.0187477	0.0187477	0.622008	0.856297	1	2	2	2
ENSG00000105967	TFEC	bHLHe34,TCFEC,TFECL	123.753	1.08456	1.08456	1.2561e-08	1.35557e-06	123.753	0.509646	0.509646	0.00947885	0.0490919	123.753	1.40776	1.40776	9.75627e-14	9.63334e-12	2000.02	0.162042	-0.162042	0.00173588	0.0539447	2000.02	0.0286154	0.0286154	0.571908	0.82775	2	3	4	4
ENSG00000134899	ERCC5	ERCM2,XPGC	2302.1	0.196966	-0.196966	4.24575e-05	0.00144488	2302.1	0.130268	-0.130268	0.00665496	0.0375832	2302.1	0.0813806	-0.0813806	0.0911089	0.248465	2650.02	0.0929641	-0.0929641	0.0575279	0.368209	2650.02	0.0826281	-0.0826281	0.0879797	0.352174	1	2	2	2
ENSG00000174606	ANGEL2	Ccr4d,FLJ12793,KIAA0759L	1038.98	0.284869	-0.284869	4.33747e-05	0.00147168	1038.98	0.0600493	-0.0600493	0.383905	0.601013	1038.98	0.0431385	-0.0431385	0.533685	0.730739	956.729	0.023054	-0.023054	0.776803	0.949975	956.729	0.0251309	0.0251309	0.754464	0.915601	1	1	1	1
ENSG00000119541	VPS4B	SKD1,SKD1B,VPS4-2	2201.51	0.205567	-0.205567	4.34906e-05	0.00147168	2201.51	0.0224204	-0.0224204	0.653382	0.809653	2201.51	0.0833923	-0.0833923	0.0974834	0.259541	1655.3	0.0999865	-0.0999865	0.0684317	0.401047	1655.3	0.0447087	-0.0447087	0.407737	0.721229	1	1	1	1
ENSG00000152700	SAR1B	SARA2	1281.7	0.262681	0.262681	4.37206e-05	0.00147529	1281.7	0.13675	0.13675	0.0344439	0.123009	1281.7	0.236655	0.236655	0.000255946	0.00297077	888.382	0.0573242	0.0573242	0.418543	0.800055	888.382	0.0953156	0.0953156	0.17159	0.487266	2	2	2	3
ENSG00000116497	S100PBP	FLJ12903,S100PBPR	1120.39	0.297711	-0.297711	4.40549e-05	0.0014824	1120.39	0.0890834	-0.0890834	0.217957	0.42656	1120.39	0.157368	-0.157368	0.0308101	0.117489	1215.93	0.057388	-0.057388	0.376744	0.778351	1215.93	0.145119	-0.145119	0.0242343	0.169408	1	1	1	3
ENSG00000198589	LRBA	BGL,CDC4L,LAB300,LBA	1271.76	0.317479	-0.317479	4.50708e-05	0.00151233	1271.76	0.0294961	-0.0294961	0.70213	0.840149	1271.76	0.124276	0.124276	0.106746	0.27676	4890.16	0.13461	-0.13461	0.00333411	0.0831833	4890.16	0.0291378	0.0291378	0.520867	0.797047	1	1	2	2
ENSG00000233276	GPX1	NA	5944.23	0.27973	0.27973	4.57578e-05	0.0015311	5944.23	0.0575769	0.0575769	0.402378	0.617702	5944.23	0.176962	0.176962	0.0100603	0.0521901	5288.85	0.135354	0.135354	0.0100495	0.157602	5288.85	0.033808	-0.033808	0.519712	0.796369	1	1	2	3
ENSG00000132383	RPA1	HSSB,REPA1,RF-A,RP-A,RPA70	5037.7	0.15176	-0.15176	4.6237e-05	0.00154282	5037.7	0.0572521	0.0572521	0.121987	0.291345	5037.7	0.231574	-0.231574	6.99225e-10	3.65944e-08	5333.59	0.0382166	-0.0382166	0.300192	0.724024	5333.59	0.115639	-0.115639	0.00161106	0.0286639	2	3	3	3
ENSG00000095002	MSH2	COCA1,HNPCC,HNPCC1	1378.06	0.267161	-0.267161	4.68491e-05	0.0015589	1378.06	0.0666702	0.0666702	0.303605	0.523527	1378.06	0.190857	-0.190857	0.00373065	0.0248001	3538.89	0.0408104	-0.0408104	0.336926	0.752015	3538.89	0.0630063	0.0630063	0.132667	0.432037	1	2	2	2
ENSG00000170909	OSCAR	NA	291.632	0.453073	0.453073	4.76965e-05	0.0015827	291.632	0.1465	-0.1465	0.205902	0.410425	291.632	0.365032	0.365032	0.00121816	0.0105757	17.1295	0.299499	0.299499	0.513547	NA	17.1295	0.0951914	-0.0951914	0.837165	NA	1	2	2	2
ENSG00000124126	PREX1	KIAA1415,P-REX1	3654.25	0.18777	0.18777	4.80249e-05	0.0015892	3654.25	0.0640839	-0.0640839	0.168565	0.360639	3654.25	0.158158	-0.158158	0.000740417	0.00702069	2272.85	0.166362	0.166362	0.00134186	0.0454042	2272.85	0.201527	-0.201527	0.000111222	0.00421792	3	4	4	4
ENSG00000164941	INTS8	C8orf52,FLJ20530,INT8,MGC131633	1911.51	0.224911	-0.224911	4.93662e-05	0.00162909	1911.51	0.0398007	-0.0398007	0.469607	0.675904	1911.51	0.152666	-0.152666	0.00601499	0.0356637	1489.49	0.272319	-0.272319	6.60113e-06	0.000838201	1489.49	0.191403	-0.191403	0.00128194	0.0247238	2	4	4	4
ENSG00000166451	CENPN	BM039,C16orf60,FLJ13607,FLJ22660	982.553	0.318351	-0.318351	4.98584e-05	0.00164081	982.553	0.342138	0.342138	7.59368e-06	0.000182542	982.553	0.175934	0.175934	0.0227476	0.0943973	885.025	0.0887441	-0.0887441	0.206033	0.637255	885.025	0.264563	0.264563	9.28575e-05	0.00365594	3	3	4	4
ENSG00000163655	GMPS	GATD7	5829.02	0.163201	-0.163201	5.10674e-05	0.00167599	5829.02	0.208388	0.208388	1.8107e-07	8.31099e-06	5829.02	0.0559232	0.0559232	0.164205	0.365496	3794.28	0.069809	-0.069809	0.0854549	0.443535	3794.28	0.109767	0.109767	0.00591292	0.0691535	2	2	3	3
ENSG00000066336	SPI1	OF,PU.1,SFPI1,SPI-1,SPI-A	3411.36	0.228139	0.228139	5.12403e-05	0.00167707	3411.36	0.0222402	-0.0222402	0.694637	0.836083	3411.36	0.125473	0.125473	0.026677	0.105843	1659.64	0.0895946	0.0895946	0.203556	0.634695	1659.64	0.0524296	-0.0524296	0.455405	0.755669	1	1	1	2
ENSG00000146063	TRIM41	MGC1127,RINCK	1370.6	0.239892	0.239892	5.37052e-05	0.00175295	1370.6	0.066434	0.066434	0.267624	0.484522	1370.6	0.268532	0.268532	6.85434e-06	0.000141986	1053.13	0.00690262	0.00690262	0.912104	0.978651	1053.13	0.0258226	0.0258226	0.674574	0.880939	2	2	2	2
ENSG00000147065	MSN	NA	39861.2	0.118792	0.118792	5.41255e-05	0.00176187	39861.2	0.0437338	0.0437338	0.137451	0.314865	39861.2	0.177777	-0.177777	1.71353e-09	8.32101e-08	20304.3	0.0273327	0.0273327	0.402417	0.791718	20304.3	0.150194	-0.150194	4.1293e-06	0.000339122	3	3	3	3
ENSG00000001630	CYP51A1	CP51,CYP51,CYPL1,LDM,P450-14DM,P450L1	3566.44	0.206362	-0.206362	5.44252e-05	0.00176683	3566.44	0.0531981	0.0531981	0.294864	0.513254	3566.44	0.48335	0.48335	8.96889e-22	2.14255e-19	4554.87	0.192771	-0.192771	7.88682e-05	0.00599762	4554.87	0.122488	0.122488	0.0109942	0.103601	3	3	3	4
ENSG00000100650	SRSF5	HRS,SFRS5,SRP40	7112.24	0.248399	0.248399	5.89802e-05	0.00190952	7112.24	0.442665	0.442665	7.5899e-13	1.54947e-10	7112.24	0.345134	0.345134	2.41697e-08	9.2025e-07	8793.56	0.0812585	0.0812585	0.0843153	0.440504	8793.56	0.0199244	-0.0199244	0.671529	0.879249	3	3	3	3
ENSG00000133302	SLF1	ANKRD32,BRCTD1,BRCTx,DKFZp564C0469,DKFZp761C121	470.966	0.398958	-0.398958	5.94656e-05	0.00191489	470.966	0.142738	-0.142738	0.145584	0.327601	470.966	0.134681	-0.134681	0.172275	0.375784	587.686	0.178057	-0.178057	0.0585548	0.37156	587.686	0.0270744	0.0270744	0.768487	0.920863	1	1	1	1
ENSG00000128849	CGNL1	FLJ14957,JACOP,KIAA1749,PCING	1954.88	0.271433	-0.271433	5.93955e-05	0.00191489	1954.88	0.229943	-0.229943	0.000665137	0.00659735	1954.88	0.230539	-0.230539	0.000671686	0.00647679	14.5413	0.245813	0.245813	0.631618	NA	14.5413	0.200564	0.200564	0.691892	NA	3	3	3	3
ENSG00000147650	LRP12	FLJ12929,ST7	538.516	0.367691	-0.367691	5.96465e-05	0.00191556	538.516	0.182596	0.182596	0.0398135	0.135701	538.516	0.216678	0.216678	0.0151625	0.0701296	351.758	0.00491806	-0.00491806	0.965762	0.993007	351.758	0.390778	0.390778	0.000408151	0.0110508	1	2	3	4
ENSG00000159388	BTG2	APRO1,MGC126063,MGC126064,PC3,TIS21	2131.03	1.15989	1.15989	1.60854e-07	1.28469e-05	2131.03	0.858259	0.858259	0.000106879	0.00155355	2131.03	1.43221	1.43221	9.70695e-11	5.86815e-09	518.226	0.462877	0.462877	1.54275e-06	0.000233568	518.226	0.0288156	0.0288156	0.766979	0.920602	4	4	4	4
ENSG00000163507	CIP2A	KIAA1524	1274.14	0.26834	-0.26834	6.01532e-05	0.00191636	1274.14	0.0471872	0.0471872	0.475001	0.679893	1274.14	0.167184	-0.167184	0.0125811	0.061316	1592.99	0.100238	-0.100238	0.0799261	0.430884	1592.99	0.0566328	0.0566328	0.312673	0.644475	1	1	2	2
ENSG00000125885	MCM8	C20orf154,dJ967N21.5,MGC119522,MGC119523,MGC12866,MGC4816,REC	1676.54	0.256	-0.256	5.98373e-05	0.00191636	1676.54	0.0245263	0.0245263	0.697981	0.837823	1676.54	0.147034	-0.147034	0.0213051	0.0899893	2167.58	0.0172931	-0.0172931	0.741513	0.937294	2167.58	0.0302488	-0.0302488	0.559998	0.820092	1	1	2	2
ENSG00000159593	NAE1	APP-BP1,APPBP1,ula-1	1664.65	0.22511	-0.22511	6.0092e-05	0.00191636	1664.65	0.141284	0.141284	0.0105083	0.0529262	1664.65	0.0366403	-0.0366403	0.512659	0.716552	1993	0.0283744	0.0283744	0.632306	0.902415	1993	0.0966964	0.0966964	0.0990749	0.374388	1	1	2	2
ENSG00000276085	CCL3L3	D17S1718,G0S19-2,LD78BETA,SCYA3L,SCYA3L1,MGC12815	83.9811	1.19996	1.19996	6.89087e-08	6.1145e-06	83.9811	0.77651	0.77651	0.000656626	0.00653188	83.9811	1.62463	1.62463	1.39444e-13	1.31548e-11	5.04572	1.0525	1.0525	0.206039	NA	5.04572	0.0467747	-0.0467747	0.957666	NA	3	3	3	3
ENSG00000141510	TP53	LFS1,p53	2514.53	0.189132	-0.189132	6.28265e-05	0.00198575	2514.53	0.174707	-0.174707	0.000218732	0.00276507	2514.53	0.26467	-0.26467	2.90925e-08	1.0881e-06	2824.92	0.00795364	-0.00795364	0.860138	0.967639	2824.92	0.0282516	-0.0282516	0.52723	0.800921	3	3	3	3
ENSG00000181381	DDX60L	FLJ31033	1587.81	0.226837	0.226837	6.52375e-05	0.00205653	1587.81	0.174456	0.174456	0.00220343	0.0166327	1587.81	0.466488	0.466488	1.61433e-16	2.17993e-14	676.681	0.113974	-0.113974	0.146616	0.556539	676.681	0.23507	-0.23507	0.00254495	0.0390263	2	4	4	4
ENSG00000165392	WRN	RECQ3,RECQL2	1625.78	0.246206	-0.246206	6.58442e-05	0.00206968	1625.78	0.0987079	0.0987079	0.105182	0.262964	1625.78	0.0883314	-0.0883314	0.151872	0.346966	1512.57	0.0468452	-0.0468452	0.4955	0.843512	1512.57	0.155297	0.155297	0.0216562	0.157697	1	1	1	2
ENSG00000171862	PTEN	BZS,MHAM,MMAC1,PTEN1,TEP1	2411.78	0.194528	0.194528	6.60003e-05	0.00206968	2411.78	0.00877844	-0.00877844	0.858289	0.928577	2411.78	0.0678647	-0.0678647	0.170821	0.373933	3684.87	0.0316775	0.0316775	0.482781	0.837531	3684.87	0.0413252	0.0413252	0.355707	0.678113	1	1	1	1
ENSG00000012174	MBTPS2	KFSD,S2P	650.885	0.307544	-0.307544	6.64214e-05	0.00207745	650.885	0.196149	-0.196149	0.010475	0.0528833	650.885	0.181436	-0.181436	0.0187156	0.0819866	561.042	0.274765	-0.274765	0.00126078	0.0439192	561.042	0.0552391	0.0552391	0.500267	0.785192	1	2	4	4
ENSG00000004478	FKBP4	FKBP52,FKBP59	6711.36	0.145124	-0.145124	6.825e-05	0.00212908	6711.36	0.0637248	-0.0637248	0.0798631	0.218711	6711.36	0.256097	-0.256097	3.00358e-12	2.35376e-10	5500.05	0.153667	-0.153667	6.04366e-05	0.00509783	5500.05	0.135085	-0.135085	0.00037512	0.0104548	3	4	4	4
ENSG00000171310	CHST11	C4ST,C4St-1,C4ST1,HSA269537	5705.29	0.143936	0.143936	6.93139e-05	0.00215665	5705.29	0.026948	-0.026948	0.45886	0.666273	5705.29	0.115645	-0.115645	0.00159683	0.0129026	2930.5	0.125316	0.125316	0.00399392	0.0919381	2930.5	0.189464	-0.189464	1.43728e-05	0.000909372	2	3	4	4
ENSG00000100714	MTHFD1	MTHFC,MTHFD	3845.83	0.173596	-0.173596	6.99114e-05	0.00216961	3845.83	0.0590156	0.0590156	0.173444	0.367227	3845.83	0.0669202	-0.0669202	0.125704	0.308139	6640.61	0.0549749	-0.0549749	0.120264	0.513448	6640.61	0.0411582	-0.0411582	0.240924	0.567908	1	1	1	1
ENSG00000169429	CXCL8	3-10C,AMCF-I,b-ENAP,GCP-1,GCP1,IL-8,IL8,K60,LECT,LUCT,LYNAP,MDNCF,MONAP,NAF,NAP-1,NAP1,SCYB8,TSG-1	4092.43	1.27734	1.27734	3.63254e-07	2.39089e-05	4092.43	1.00912	1.00912	5.86983e-05	0.000960397	4092.43	1.73864	1.73864	4.32435e-12	3.26688e-10	335.306	0.305519	0.305519	0.402179	0.791687	335.306	0.284024	-0.284024	0.437018	0.743614	3	3	3	3
ENSG00000121621	KIF18A	DKFZP434G2226,PPP1R99	761.003	0.312597	-0.312597	7.18237e-05	0.00221746	761.003	0.178256	-0.178256	0.0227329	0.0917501	761.003	0.218572	-0.218572	0.00561895	0.0338991	856.974	0.109853	-0.109853	0.131732	0.533846	856.974	0.0342349	-0.0342349	0.632209	0.860784	1	2	3	3
ENSG00000172239	PAIP1	NA	1739.92	0.244965	-0.244965	7.31082e-05	0.00225132	1739.92	0.152526	0.152526	0.0122766	0.0595035	1739.92	0.0953132	0.0953132	0.11989	0.299377	1171.78	0.0665184	-0.0665184	0.284867	0.712948	1171.78	0.17067	0.17067	0.00478131	0.0605649	1	1	3	3
ENSG00000115825	PRKD3	EPK2,PRKCN	2129.03	0.220404	-0.220404	7.33289e-05	0.00225233	2129.03	0.0332713	0.0332713	0.54598	0.734271	2129.03	0.0118695	0.0118695	0.830304	0.916776	1780.54	0.182356	-0.182356	0.000561359	0.0243701	1780.54	0.0506604	-0.0506604	0.328029	0.657252	1	2	2	2
ENSG00000134986	NREP	C5orf13,D4S114,P311,PRO1873,PTZ17,SEZ17	2880.63	0.202544	-0.202544	7.38907e-05	0.00226378	2880.63	0.19089	-0.19089	0.000188036	0.00244715	2880.63	0.0504203	-0.0504203	0.32361	0.555271	3362.15	0.138164	-0.138164	0.000721363	0.028732	3362.15	0.112192	-0.112192	0.00541264	0.065549	2	3	4	4
ENSG00000143702	CEP170	FAM68A,KAB,KIAA0470	3398.84	0.249264	-0.249264	7.48517e-05	0.00228737	3398.84	0.0342846	0.0342846	0.584166	0.762717	3398.84	0.00369356	0.00369356	0.953103	0.978301	2091.99	0.193903	-0.193903	0.000579005	0.024684	2091.99	0.104291	0.104291	0.0585325	0.282309	1	2	2	2
ENSG00000105520	PLPPR2	LPPR2,PRG-4	826.868	0.273518	0.273518	7.55619e-05	0.0023032	826.868	0.0165588	-0.0165588	0.813712	0.905389	826.868	0.0342737	-0.0342737	0.628802	0.797499	134.028	0.148303	0.148303	0.409536	0.79658	134.028	0.111868	-0.111868	0.534239	0.804407	1	1	1	1
ENSG00000125845	BMP2	BMP2A	3703.16	0.201339	0.201339	7.88486e-05	0.00239728	3703.16	0.287458	0.287458	1.64401e-08	1.14728e-06	3703.16	0.545784	0.545784	5.68929e-27	2.00629e-24	0.131469	1.37203	1.37203	0.736687	NA	0.131469	0.164689	0.164689	0.967806	NA	3	3	3	3
ENSG00000285338	AC091564.7	NA	2330.69	0.206493	0.206493	8.10691e-05	0.00245855	2330.69	0.0862387	-0.0862387	0.103536	0.260278	2330.69	0.0643965	0.0643965	0.223602	0.44519	1293.02	0.222501	0.222501	0.000118782	0.00839938	1293.02	0.0738021	0.0738021	0.199255	0.520185	2	2	2	2
ENSG00000204592	HLA-E	NA	5215.47	0.179247	0.179247	8.36233e-05	0.00251689	5215.47	0.0588625	-0.0588625	0.19884	0.401799	5215.47	0.0104258	0.0104258	0.820178	0.910346	5294.46	0.177886	0.177886	0.000142138	0.00964659	5294.46	0.0253273	0.0253273	0.587299	0.836849	2	2	2	2
ENSG00000169926	KLF13	BTEB3,FKLF-2,NSLP1,RFLAT-1	4016.07	0.162364	-0.162364	8.35549e-05	0.00251689	4016.07	0.0714501	-0.0714501	0.082616	0.223855	4016.07	0.039434	0.039434	0.338253	0.56769	2513.19	0.113615	-0.113615	0.0175365	0.215151	2513.19	0.0375031	0.0375031	0.424617	0.733994	1	1	1	1
ENSG00000109685	NSD2	KMT3G,MMSET,WHSC1	4988.15	0.150492	-0.150492	8.34926e-05	0.00251689	4988.15	0.0160619	0.0160619	0.6731	0.82249	4988.15	0.0892838	-0.0892838	0.0199204	0.085743	7943.93	0.000466097	0.000466097	0.988304	0.998858	7943.93	0.0246249	0.0246249	0.434672	0.741447	1	1	2	2
ENSG00000165757	JCAD	KIAA1462	966.86	0.281945	0.281945	8.46047e-05	0.00254005	966.86	0.122947	-0.122947	0.0924929	0.241113	966.86	0.0322806	-0.0322806	0.659216	0.817042	144.618	0.179361	-0.179361	0.285668	0.713748	144.618	0.452949	-0.452949	0.00712232	0.0785155	1	1	2	2
ENSG00000087088	BAX	BCL2L4	2071.17	0.23865	0.23865	8.89188e-05	0.0026629	2071.17	0.0810612	-0.0810612	0.187521	0.386632	2071.17	0.0638756	0.0638756	0.298637	0.530412	2651.01	0.187951	0.187951	0.000356446	0.0179118	2651.01	0.0854374	0.0854374	0.102917	0.38212	1	2	2	2
ENSG00000156802	ATAD2	ANCCA,CT137,DKFZp667N1320,MGC29843,MGC5254,PRO2000	7517.03	0.176251	-0.176251	9.38687e-05	0.00280412	7517.03	0.187429	0.187429	2.97262e-05	0.000545766	7517.03	0.0155637	0.0155637	0.729928	0.859992	4265.48	0.0345934	-0.0345934	0.431732	0.809135	4265.48	0.0874055	0.0874055	0.0444903	0.24081	2	2	2	2
ENSG00000077514	POLD3	KIAA0039,P66,P68,PPP1R128	1340.85	0.219094	-0.219094	9.46881e-05	0.00282156	1340.85	0.124198	0.124198	0.0241726	0.095531	1340.85	0.0357883	-0.0357883	0.522559	0.723667	1754.86	0.0818132	-0.0818132	0.127076	0.526951	1754.86	0.0178186	0.0178186	0.735116	0.908619	1	1	2	2
ENSG00000073921	PICALM	CALM,CLTH	2308.89	0.212881	-0.212881	9.69465e-05	0.00288169	2308.89	0.0152949	0.0152949	0.777804	0.886123	2308.89	0.0994299	0.0994299	0.0669269	0.201926	2719.73	0.0888316	-0.0888316	0.0492405	0.345356	2719.73	0.0780761	0.0780761	0.0780027	0.328606	1	1	1	1
ENSG00000123358	NR4A1	GFRP1,HMR,N10,NAK-1,NGFIB,NUR77,TR3	332.648	1.48435	1.48435	1.27806e-05	0.000535309	332.648	0.857019	0.857019	0.0121164	0.0589151	332.648	2.09377	2.09377	6.8902e-10	3.61882e-08	198.144	0.674691	0.674691	0.316989	0.738658	198.144	0.345329	-0.345329	0.609332	0.849371	2	2	3	3
ENSG00000196696	AC009022.1	NA	346.55	0.437684	0.437684	9.77201e-05	0.00289657	346.55	0.344047	0.344047	0.00232147	0.0172478	346.55	0.558116	0.558116	6.91672e-07	1.82609e-05	299.107	0.251599	0.251599	0.0400063	0.317272	299.107	0.0375216	0.0375216	0.758997	0.917908	2	3	3	3
ENSG00000144848	ATG3	APG3L,DKFZp564M1178,FLJ22125,MGC15201,PC3-96	2669.12	0.189597	0.189597	9.88789e-05	0.00291741	2669.12	0.00804646	0.00804646	0.869592	0.934242	2669.12	0.64191	-0.64191	9.39634e-37	8.69808e-34	1465.77	0.00729279	-0.00729279	0.89971	0.975351	1465.77	0.219087	-0.219087	0.000148924	0.0053222	3	3	3	3
ENSG00000006695	COX10	NA	459.205	0.391107	-0.391107	0.000100244	0.00295044	459.205	0.289848	0.289848	0.00277295	0.0196521	459.205	0.205916	0.205916	0.0353551	0.129527	406.664	0.439452	-0.439452	1.89548e-05	0.00203489	406.664	0.103333	-0.103333	0.295764	0.626219	2	3	3	4
ENSG00000182481	KPNA2	IPOA1,QIP2,RCH1,SRP1alpha	14046.9	0.1429	-0.1429	0.000103015	0.00302455	14046.9	0.0356268	0.0356268	0.332021	0.55007	14046.9	0.0958234	-0.0958234	0.00929797	0.0493323	6902.06	0.0559733	-0.0559733	0.101181	0.47986	6902.06	0.108749	0.108749	0.00125134	0.0242089	1	3	3	3
ENSG00000156469	MTERF3	CGI-12,FLJ10939,MTERFD1	708.972	0.301903	-0.301903	0.000103977	0.00304456	708.972	0.00898012	0.00898012	0.906564	0.954139	708.972	0.17711	-0.17711	0.0229153	0.0948032	439.674	0.0453603	-0.0453603	0.662758	0.913901	439.674	0.0315121	0.0315121	0.757798	0.917272	1	1	2	2
ENSG00000115942	ORC2	ORC2L	901.766	0.277226	-0.277226	0.000104205	0.00304456	901.766	0.250053	-0.250053	0.000461253	0.00499922	901.766	0.355959	-0.355959	8.53402e-07	2.18681e-05	1263.37	0.118272	-0.118272	0.0717804	0.4091	1263.37	0.00228333	-0.00228333	0.971781	0.991856	3	3	3	3
ENSG00000170525	PFKFB3	NA	997.592	0.26756	0.26756	0.000104859	0.00304881	997.592	0.0717552	0.0717552	0.302856	0.522444	997.592	0.0175947	-0.0175947	0.802674	0.901115	773.215	0.00318964	0.00318964	0.971381	0.994512	773.215	0.0192708	-0.0192708	0.826802	0.946154	1	1	1	1
ENSG00000170876	TMEM43	ARVD5,DKFZp586G1919,LUMA,MGC3222	1541.21	0.257395	-0.257395	0.000104859	0.00304881	1541.21	0.118716	0.118716	0.0700359	0.200204	1541.21	0.096066	-0.096066	0.147327	0.340097	1293.4	0.296133	-0.296133	3.60443e-06	0.000478255	1293.4	0.186356	-0.186356	0.0029748	0.0434006	2	3	3	3
ENSG00000163002	NUP35	MP44	363.289	0.448685	-0.448685	0.000106404	0.00308624	363.289	0.139775	0.139775	0.21376	0.421139	363.289	0.116684	-0.116684	0.308182	0.540201	444.175	0.0535155	-0.0535155	0.586918	0.886085	444.175	0.354862	0.354862	0.000178027	0.00606514	2	2	2	2
ENSG00000101557	USP14	TGT	2768.18	0.1979	0.1979	0.00010679	0.00308995	2768.18	0.419127	0.419127	1.4953e-16	6.59765e-14	2768.18	0.264509	0.264509	2.38674e-07	7.12701e-06	2770.25	0.0689231	0.0689231	0.118033	0.508983	2770.25	0.194606	0.194606	7.08501e-06	0.000526115	4	4	4	4
ENSG00000179388	EGR3	PILOT	491.108	2.50092	2.50092	0.000107696	0.00310865	491.108	2.69209	2.69209	3.05433e-05	0.000556286	491.108	3.4925	3.4925	6.22572e-08	2.15558e-06	74.3966	0.428122	0.428122	0.0942512	NA	74.3966	0.324215	-0.324215	0.21712	0.541316	3	3	3	3
ENSG00000168528	SERINC2	FKSG84,PRO0899,TDE2,TDE2L	393.383	0.481807	0.481807	0.000109118	0.00314214	393.383	0.224936	0.224936	0.0736146	0.206756	393.383	0.314709	0.314709	0.0124221	0.0607431	59.0535	0.0620653	0.0620653	0.81154	NA	59.0535	0.158707	-0.158707	0.541411	NA	1	1	2	2
ENSG00000122512	PMS2	HNPCC4,H_DJ0042M02.9,MLH4,PMSL2	491.27	0.363697	-0.363697	0.000109429	0.00314352	491.27	0.225816	-0.225816	0.0155678	0.0705087	491.27	0.245604	-0.245604	0.00907385	0.0484998	481.421	0.169176	-0.169176	0.0698136	0.403849	481.421	0.0461995	-0.0461995	0.612158	0.850983	1	2	3	3
ENSG00000162694	EXTL2	NA	242.912	0.506398	0.506398	0.000112083	0.00321205	242.912	0.0642464	0.0642464	0.632255	0.795071	242.912	0.288928	0.288928	0.0304167	0.116322	871.849	0.138064	-0.138064	0.0784477	0.428289	871.849	0.268793	-0.268793	0.000569274	0.0142044	1	2	2	3
ENSG00000163935	SFMBT1	DKFZp434L243,RU1,SFMBT	595.109	0.363747	-0.363747	0.000112879	0.00322716	595.109	0.233198	0.233198	0.0110392	0.0549471	595.109	0.164199	-0.164199	0.0803714	0.229031	361.008	0.155096	-0.155096	0.138384	0.543306	361.008	0.0765115	0.0765115	0.450217	0.751914	1	1	2	2
ENSG00000268193	AC002985.1	NA	3717.23	0.201449	0.201449	0.000113529	0.00323802	3717.23	0.0316635	-0.0316635	0.546375	0.734303	3717.23	0.144339	0.144339	0.00589655	0.0351035	1179.08	0.0450415	0.0450415	0.510343	0.850189	1179.08	0.0372245	0.0372245	0.58226	0.833596	1	2	2	2
ENSG00000159259	CHAF1B	CAF-1,CAF1,CAF1A,CAF1P60,MPHOSPH7,MPP7	534.32	0.340795	-0.340795	0.000113887	0.00324051	534.32	0.137983	0.137983	0.108337	0.268594	534.32	0.0658906	-0.0658906	0.451646	0.669134	1169.77	0.0227674	0.0227674	0.707904	0.927612	1169.77	0.0412516	0.0412516	0.490417	0.778802	1	1	1	1
ENSG00000010292	NCAPD2	CAP-D2,CNAP1,hCAP-D2,KIAA0159	8618.07	0.154468	-0.154468	0.000115468	0.00327771	8618.07	0.161829	-0.161829	5.40518e-05	0.000900512	8618.07	0.150183	-0.150183	0.000184287	0.00225833	7854.43	0.0650801	-0.0650801	0.0788685	0.428716	7854.43	0.0944048	-0.0944048	0.0103915	0.100351	3	3	3	4
ENSG00000179241	LDLRAD3	LRAD3	838.035	0.270077	0.270077	0.000115974	0.00328428	838.035	0.146791	0.146791	0.0376145	0.130315	838.035	0.354155	0.354155	4.66881e-07	1.29494e-05	471.316	0.187928	0.187928	0.0935735	0.462928	471.316	0.264531	0.264531	0.0167431	0.133525	2	2	2	4
ENSG00000156675	RAB11FIP1	FLJ22524,FLJ22622,Rab11-FIP1,RCP	1746.8	0.170507	0.170507	0.00272337	0.0374956	1746.8	0.422963	0.422963	5.92121e-14	1.47255e-11	1746.8	0.646171	0.646171	1.07713e-30	5.69763e-28	782.282	0.308876	0.308876	5.09215e-05	0.00442155	782.282	0.223781	0.223781	0.00307141	0.044496	3	5	5	5
ENSG00000197746	PSAP	GLBA,SAP1,SAP2	4813.41	0.175348	0.175348	0.00011736	0.00331201	4813.41	0.0502489	-0.0502489	0.272374	0.488898	4813.41	0.027665	0.027665	0.546058	0.739885	8166.82	0.12564	0.12564	0.000764145	0.0296835	8166.82	0.0131107	0.0131107	0.724671	0.903816	1	2	2	2
ENSG00000124151	NCOA3	ACTR,AIB1,bHLHe42,CAGH16,KAT13B,p/CIP,RAC3,SRC-3,SRC3,TNRC16,TRAM-1	1279.07	0.239643	-0.239643	0.000118885	0.003343	1279.07	0.108092	-0.108092	0.0808529	0.220608	1279.07	0.054413	-0.054413	0.381105	0.607006	1254.25	0.358269	-0.358269	3.41363e-05	0.00316288	1254.25	0.00921497	0.00921497	0.913585	0.973363	2	2	2	2
ENSG00000123689	G0S2	NA	369.045	0.430594	-0.430594	0.000120007	0.00336665	369.045	0.0391516	-0.0391516	0.720904	0.852069	369.045	0.0811251	0.0811251	0.459214	0.675212	3.04083	1.5862	1.5862	0.199963	NA	3.04083	1.94464	1.94464	0.106694	NA	1	1	1	1
ENSG00000081237	PTPRC	CD45,GP180,LCA,T200	13737.3	0.15823	0.15823	0.000121209	0.00339243	13737.3	0.0364512	0.0364512	0.376605	0.593935	13737.3	0.335226	0.335226	3.75318e-16	4.75115e-14	5790.55	0.0590077	0.0590077	0.114202	0.502089	5790.55	0.0438435	0.0438435	0.237131	0.563556	2	2	2	2
ENSG00000179862	CITED4	NA	449.906	0.384988	0.384988	0.000121591	0.00339519	449.906	0.201432	0.201432	0.0463775	0.149929	449.906	0.108037	0.108037	0.290902	0.522671	53.06	0.239638	-0.239638	0.374379	NA	53.06	0.0437545	-0.0437545	0.867088	NA	1	1	1	2
ENSG00000083099	LYRM2	DJ122O8.2	1189.52	0.251532	-0.251532	0.000122158	0.00340309	1189.52	0.144905	0.144905	0.0242156	0.0956731	1189.52	0.0480371	0.0480371	0.459472	0.675458	1052.39	0.272504	-0.272504	3.11458e-05	0.00299025	1052.39	0.0548462	0.0548462	0.385373	0.702456	2	2	3	3
ENSG00000074657	ZNF532	FLJ10697	1072.67	0.279723	-0.279723	0.000123408	0.00342995	1072.67	0.0736393	0.0736393	0.305283	0.524713	1072.67	0.0906032	-0.0906032	0.212605	0.431059	196.135	0.0467029	-0.0467029	0.774623	0.94943	196.135	0.173417	0.173417	0.276541	0.6074	1	1	1	1
ENSG00000164118	CEP44	KIAA1712	523.57	0.367692	-0.367692	0.000124571	0.00345424	523.57	0.346635	-0.346635	0.000296727	0.00352312	523.57	0.517964	-0.517964	1.03621e-07	3.36564e-06	593.961	0.133564	0.133564	0.192354	0.621001	593.961	0.17	0.17	0.0933195	0.361869	3	3	3	3
ENSG00000266094	RASSF5	Maxp1,NORE1,RAPL	2524.71	0.171157	0.171157	0.000126578	0.00350179	2524.71	0.014679	0.014679	0.744296	0.866385	2524.71	0.153305	0.153305	0.000651882	0.00631874	1652.27	0.284308	0.284308	7.33412e-06	0.000902174	1652.27	0.126526	0.126526	0.0453013	0.243512	3	3	3	3
ENSG00000074935	TUBE1	dJ142L7.2,FLJ22589,TUBE	261.113	0.443287	-0.443287	0.000128007	0.00353252	261.113	0.486203	-0.486203	2.87073e-05	0.000531338	261.113	0.217284	-0.217284	0.0588601	0.184425	332.321	0.311418	-0.311418	0.0149094	0.197815	332.321	0.0354622	-0.0354622	0.775906	0.923684	2	2	2	4
ENSG00000163029	SMC6	FLJ22116,SMC6L1	1425.04	0.260827	-0.260827	0.000128278	0.00353252	1425.04	0.0683267	0.0683267	0.310375	0.529868	1425.04	0.18277	-0.18277	0.00742525	0.0416573	1544.15	0.166824	-0.166824	0.00363983	0.0871861	1544.15	0.035193	-0.035193	0.531482	0.803015	1	2	3	3
ENSG00000197558	SSPO	FLJ36112,KIAA0543,SCO-spondin	103.703	0.689933	0.689933	0.000128738	0.00353706	103.703	0.184805	-0.184805	0.332492	0.55066	103.703	0.196195	0.196195	0.294294	0.525789	29.6533	0.410792	0.410792	0.246646	NA	29.6533	0.424751	0.424751	0.223235	NA	1	1	1	1
ENSG00000186665	C17orf58	NA	223.445	0.491055	-0.491055	0.00013399	0.00367291	223.445	0.173244	0.173244	0.158281	0.346286	223.445	0.0205219	0.0205219	0.869575	0.935653	222.588	0.0306612	-0.0306612	0.820433	0.960779	222.588	0.0022401	0.0022401	0.98653	0.995683	1	1	1	1
ENSG00000123472	ATPAF1	ATP11,Atp11p,FLJ22351	1072.51	0.273946	0.273946	0.000140975	0.00385556	1072.51	0.346368	0.346368	1.41377e-06	4.36513e-05	1072.51	0.161751	0.161751	0.0261705	0.104393	1242.74	0.0731209	0.0731209	0.246197	0.678108	1242.74	0.13044	0.13044	0.0356288	0.211504	2	2	2	3
ENSG00000048052	HDAC9	HD7,HDAC,HDAC7B,KIAA0744,MITR	426.036	0.349825	0.349825	0.00014643	0.00399565	426.036	0.224358	-0.224358	0.0186646	0.0803825	426.036	0.239917	-0.239917	0.0127835	0.0618542	365.867	0.0161539	0.0161539	0.879161	0.969979	365.867	0.295558	-0.295558	0.00560843	0.0667468	1	1	4	4
ENSG00000145703	IQGAP2	NA	653.896	0.336127	-0.336127	0.00015119	0.00411614	653.896	0.117095	-0.117095	0.182592	0.380021	653.896	0.178668	-0.178668	0.0438014	0.150485	8890.11	0.0829255	-0.0829255	0.0155465	0.201745	8890.11	0.0983281	-0.0983281	0.00390915	0.0531551	1	1	2	3
ENSG00000254087	LYN	JTK8	4975.07	0.177137	0.177137	4.78853e-06	0.000224069	4975.07	0.183932	0.183932	2.05783e-06	5.976e-05	4975.07	0.186244	0.186244	1.67108e-06	3.99844e-05	4019.83	0.121945	0.121945	0.00439361	0.0957273	4019.83	0.157542	0.157542	0.000203029	0.00660831	4	4	5	5
ENSG00000153317	ASAP1	CENTB4,DDEF1,KIAA1249,PAP,ZG14P	1583.72	0.242786	0.242786	0.000156425	0.00423939	1583.72	0.184051	0.184051	0.00425428	0.0270015	1583.72	0.138306	0.138306	0.0327447	0.122532	820.68	0.0322691	-0.0322691	0.677979	0.918664	820.68	0.102552	0.102552	0.178258	0.494093	1	2	2	3
ENSG00000285304	Z83844.3	NA	1921.71	0.218742	0.218742	0.000158829	0.00429484	1921.71	0.0118983	0.0118983	0.838471	0.91881	1921.71	0.0490081	0.0490081	0.402614	0.627498	1591.48	0.0909886	0.0909886	0.117427	0.507575	1591.48	0.0381078	-0.0381078	0.509665	0.791027	1	1	1	1
ENSG00000133055	MYBPH	NA	4573.43	0.1884	0.1884	0.000160937	0.00434205	4573.43	0.268866	-0.268866	9.59278e-08	4.95132e-06	4573.43	0.196492	-0.196492	9.85684e-05	0.00134677	0.640002	0.41026	0.41026	0.876139	NA	0.640002	2.04542	2.04542	0.4063	NA	3	3	3	3
ENSG00000000460	C1orf112	FLJ10706	668.289	0.300984	-0.300984	0.000161999	0.00435383	668.289	0.17138	-0.17138	0.0306424	0.113125	668.289	0.277444	-0.277444	0.00055509	0.00554753	837.69	0.162685	-0.162685	0.0264521	0.259116	837.69	0.153906	-0.153906	0.0330088	0.203137	2	2	2	3
ENSG00000140403	DNAJA4	PRO1472	970.868	0.279691	-0.279691	0.000162556	0.00435383	970.868	0.655029	-0.655029	4.27124e-18	2.16378e-15	970.868	0.465768	-0.465768	6.13362e-10	3.24447e-08	529.831	0.146918	-0.146918	0.0943157	0.46446	529.831	0.106161	-0.106161	0.217979	0.541716	3	3	3	3
ENSG00000135913	USP37	KIAA1594	1072.71	0.257579	-0.257579	0.000162208	0.00435383	1072.71	0.137023	0.137023	0.0410904	0.138636	1072.71	0.119331	-0.119331	0.0805946	0.229193	1224.37	0.117745	0.117745	0.118197	0.509389	1224.37	0.147367	0.147367	0.0482749	0.252736	1	1	1	2
ENSG00000136286	MYO1G	HA-2	4898.59	0.191686	0.191686	0.000162828	0.00435383	4898.59	0.255801	-0.255801	6.12294e-07	2.21546e-05	4898.59	0.155327	0.155327	0.00231716	0.0173331	4584.86	0.0353538	0.0353538	0.391872	0.785141	4584.86	0.145259	-0.145259	0.000422652	0.0113448	2	4	4	4
ENSG00000106025	TSPAN12	NET-2,TM4SF12	120.081	0.674807	0.674807	0.000164595	0.00439127	120.081	0.387474	0.387474	0.0334841	0.120437	120.081	0.822883	0.822883	4.28718e-06	9.32414e-05	3.91605	0.614646	-0.614646	0.581154	NA	3.91605	1.2459	1.2459	0.193344	NA	2	2	2	3
ENSG00000043143	JADE2	JADE-2,KIAA0239,PHF15	1947.57	0.237298	-0.237298	0.000168192	0.00446733	1947.57	0.234308	-0.234308	0.000204475	0.00261422	1947.57	0.451178	-0.451178	1.55335e-12	1.32987e-10	1379.62	0.0277445	-0.0277445	0.636107	0.902944	1379.62	0.00907932	-0.00907932	0.875166	0.962889	3	3	3	3
ENSG00000260032	NORAD	LINC00657	4542.55	0.181591	0.181591	0.00016782	0.00446733	4542.55	0.151952	0.151952	0.00165713	0.0134119	4542.55	0.0769267	0.0769267	0.112845	0.287668	7241.33	0.0936591	0.0936591	0.00315931	0.0802328	7241.33	0.0837362	0.0837362	0.00779831	0.0838014	1	2	4	4
ENSG00000143819	EPHX1	EPHX	596.353	0.338697	-0.338697	0.0001701	0.00450803	596.353	0.0973994	-0.0973994	0.273968	0.49081	596.353	0.0224136	-0.0224136	0.801699	0.900636	80.0802	0.564361	-0.564361	0.0129694	NA	80.0802	0.173227	-0.173227	0.424602	0.733994	1	1	1	1
ENSG00000105223	PLD3	HU-K4	9593.51	0.177565	0.177565	0.000373814	0.00854564	9593.51	0.114133	-0.114133	0.0226184	0.0914498	9593.51	0.196393	0.196393	8.4656e-05	0.00118735	1354.39	0.293552	0.293552	8.37156e-06	0.00100877	1354.39	0.16616	-0.16616	0.0124616	0.112144	3	3	4	5
ENSG00000076248	UNG	DGU,HIGM4,UDG,UNG1,UNG2	1907.93	0.215094	-0.215094	0.000170697	0.00451201	1907.93	0.31468	0.31468	2.09095e-08	1.43719e-06	1907.93	0.0966762	-0.0966762	0.0914172	0.249011	3162.35	0.0265249	-0.0265249	0.607991	0.892784	3162.35	0.0432235	-0.0432235	0.399929	0.715266	2	2	2	2
ENSG00000173141	MRPL57	MRP63	706.601	0.308935	-0.308935	0.00017252	0.00454201	706.601	0.196436	0.196436	0.0143465	0.0667452	706.601	0.0400132	-0.0400132	0.62408	0.794434	792.554	0.273779	-0.273779	0.00117508	0.0416714	792.554	0.0622795	-0.0622795	0.450434	0.752067	1	2	3	3
ENSG00000147140	NONO	NMT55,NRB54,P54,P54NRB,PPP1R114	12016.8	0.126186	-0.126186	0.000179574	0.00471736	12016.8	0.0101347	-0.0101347	0.763127	0.877425	12016.8	0.0139595	-0.0139595	0.678706	0.828715	15234.5	0.0357816	-0.0357816	0.254111	0.684957	15234.5	0.0169447	-0.0169447	0.587459	0.836977	1	1	1	1
ENSG00000181523	SGSH	HSS,MPS3A,SFMD	330.979	0.414652	0.414652	0.000180036	0.00471762	330.979	0.0931435	-0.0931435	0.41295	0.626289	330.979	0.116955	-0.116955	0.308483	0.540512	66.4611	0.417014	0.417014	0.100188	NA	66.4611	0.264922	0.264922	0.293798	NA	1	1	1	1
ENSG00000177602	HASPIN	GSG2	580.809	0.32788	-0.32788	0.000180372	0.00471762	580.809	0.106614	0.106614	0.212741	0.419834	580.809	0.0762717	-0.0762717	0.380451	0.606329	500.378	0.0503585	0.0503585	0.632333	0.902415	500.378	0.167611	0.167611	0.105415	0.386875	1	1	1	1
ENSG00000138160	KIF11	Eg5,HKSP,KNSL1,TRIP5	3375.1	0.173074	-0.173074	0.000185695	0.00483575	3375.1	0.0515234	-0.0515234	0.264226	0.480852	3375.1	0.14211	-0.14211	0.00223145	0.0167681	4909.17	0.0145273	0.0145273	0.686586	0.921445	4909.17	0.062574	0.062574	0.0786344	0.329108	1	2	2	2
ENSG00000116584	ARHGEF2	GEF-H1,GEFH1,KIAA0651,Lfc,LFP40,P40	5426.01	0.152154	-0.152154	0.000185299	0.00483575	5426.01	0.300796	-0.300796	1.87766e-13	4.28044e-11	5426.01	0.222467	-0.222467	5.48236e-08	1.93331e-06	3387.36	0.0785868	-0.0785868	0.0555884	0.363077	3387.36	0.126063	-0.126063	0.00194206	0.0327667	3	4	4	4
ENSG00000112339	HBS1L	DKFZp434g247,EF-1a,eRF3c,ERFS,HBS1,HSPC276,KIAA1038	2068.91	0.224505	-0.224505	0.000189	0.00491112	2068.91	0.147145	0.147145	0.0133581	0.0633319	2068.91	0.107151	-0.107151	0.0749949	0.218437	2438.05	0.0548137	-0.0548137	0.263343	0.692303	2438.05	0.0154193	0.0154193	0.74965	0.913943	1	1	2	2
ENSG00000138095	LRPPRC	GP130,LRP130,LSFC	8472.05	0.170084	-0.170084	0.00018985	0.00491872	8472.05	0.200277	0.200277	1.00922e-05	0.000228664	8472.05	0.0281486	0.0281486	0.536437	0.732679	9761.45	0.110188	-0.110188	0.00111414	0.0402743	9761.45	0.0362852	0.0362852	0.278625	0.609958	2	3	3	3
ENSG00000153560	UBP1	LBP-1a	3154.45	0.160881	0.160881	0.000190113	0.00491872	3154.45	0.106999	0.106999	0.0133069	0.0631767	3154.45	0.12561	-0.12561	0.00419539	0.0271108	2749.23	0.0211611	-0.0211611	0.655396	0.911303	2749.23	0.0299847	-0.0299847	0.523028	0.798383	1	2	3	3
ENSG00000156639	ZFAND3	FLJ13222,TEX27	989.61	0.242372	0.242372	0.000191158	0.00493508	989.61	0.153244	0.153244	0.0189917	0.0815601	989.61	0.143928	0.143928	0.0287742	0.111722	1134.9	0.0925771	0.0925771	0.17339	0.596031	1134.9	0.0399451	0.0399451	0.553235	0.815872	1	1	2	3
ENSG00000165476	REEP3	C10orf74,Yip2b	1108.02	0.250774	0.250774	0.000193593	0.0049872	1108.02	0.295403	0.295403	1.10275e-05	0.000246536	1108.02	0.236699	0.236699	0.000477269	0.00489978	493.817	0.0122033	-0.0122033	0.894285	0.974411	493.817	0.119169	0.119169	0.184028	0.502672	3	3	3	3
ENSG00000196189	SEMA4A	CORD10,FLJ12287,SEMAB,SemB	1232.8	0.274872	0.274872	0.000196338	0.00503627	1232.8	0.0167588	-0.0167588	0.822195	0.909207	1232.8	0.049628	0.049628	0.506607	0.712085	662.468	0.0163057	0.0163057	0.836016	0.964197	662.468	0.16962	-0.16962	0.0306659	0.195924	1	1	1	2
ENSG00000144815	NXPE3	FAM55C,MGC15606	4002.12	0.166878	0.166878	0.000196085	0.00503627	4002.12	0.304924	-0.304924	2.0723e-11	3.25804e-09	4002.12	0.349067	0.349067	6.25291e-15	6.8097e-13	832.517	0.0234717	0.0234717	0.738923	0.936159	832.517	0.060482	0.060482	0.382069	0.700271	3	3	3	3
ENSG00000183779	ZNF703	FLJ14299,NLZ1,ZEPPO1,ZNF503L,Zpo1	205.114	0.523069	0.523069	0.000201863	0.00516691	205.114	0.0598846	0.0598846	0.678348	0.825987	205.114	0.319224	0.319224	0.0258521	0.103513	14.0655	0.688154	0.688154	0.19903	NA	14.0655	0.555286	0.555286	0.296978	NA	1	1	1	2
ENSG00000129292	PHF20L1	CGI-72,FLJ13649,FLJ21615,MGC64923,TDRD20B	2752.65	0.167152	-0.167152	0.00020671	0.00527969	2752.65	0.0354222	-0.0354222	0.429338	0.640821	2752.65	0.0902726	0.0902726	0.0439622	0.150798	1729.21	0.137695	-0.137695	0.0285812	0.267075	1729.21	0.0219775	-0.0219775	0.723085	0.903188	1	1	1	2
ENSG00000283228	AC068547.1	NA	723.351	0.308907	-0.308907	0.000212547	0.00541725	723.351	0.0941855	0.0941855	0.250246	0.464641	723.351	0.289158	-0.289158	0.00057197	0.00567411	819.437	0.161109	-0.161109	0.0224428	0.242049	819.437	0.0657293	-0.0657293	0.340838	0.665521	2	2	2	2
ENSG00000124207	CSE1L	CAS,CSE1,XPO2	6558.63	0.143192	-0.143192	0.000213901	0.00544017	6558.63	0.197464	0.197464	2.68714e-07	1.14858e-05	6558.63	0.00600559	0.00600559	0.876577	0.938891	6481.86	0.0576065	-0.0576065	0.142709	0.550196	6481.86	0.02408	0.02408	0.53663	0.805365	2	2	2	2
ENSG00000151929	BAG3	NA	435.164	0.347709	-0.347709	0.0002205	0.00559611	435.164	0.472892	-0.472892	6.41997e-07	2.28678e-05	435.164	0.21634	-0.21634	0.021596	0.0908687	150.77	0.125154	-0.125154	0.418877	0.800149	150.77	0.054442	0.054442	0.716695	0.900197	2	2	3	3
ENSG00000198517	MAFK	NFE2U,P18	653.222	0.349563	0.349563	0.000227583	0.00576368	653.222	0.113825	0.113825	0.234442	0.447598	653.222	0.207473	0.207473	0.0304077	0.116322	658.593	0.298036	0.298036	0.109112	0.495394	658.593	0.269422	0.269422	0.146587	0.452535	1	1	1	2
ENSG00000090060	PAPOLA	PAP	6809.68	0.159476	-0.159476	0.000231691	0.00585533	6809.68	0.1051	0.1051	0.0148031	0.0681742	6809.68	0.0876269	-0.0876269	0.0433538	0.149398	5492.82	0.0943318	-0.0943318	0.0202125	0.231512	5492.82	0.0578619	-0.0578619	0.150946	0.458492	1	1	2	3
ENSG00000142657	PGD	NA	2269.51	0.184611	0.184611	0.00023363	0.00589189	2269.51	0.0367615	0.0367615	0.466731	0.673209	2269.51	0.285318	0.285318	1.35984e-08	5.48788e-07	6862.98	0.011792	0.011792	0.764128	0.945511	6862.98	0.0305524	-0.0305524	0.434632	0.741447	2	2	2	2
ENSG00000123405	NFE2	NF-E2	151.059	0.622384	-0.622384	0.00023455	0.00590267	151.059	0.577626	-0.577626	0.000623874	0.00628839	151.059	0.0285365	-0.0285365	0.862419	0.931813	1770.3	0.0721494	0.0721494	0.249682	0.681272	1770.3	0.0726225	-0.0726225	0.244844	0.571265	2	2	2	2
ENSG00000164070	HSPA4L	APG-1,HSPH3,Osp94	1229.41	0.260509	-0.260509	0.000235552	0.00591546	1229.41	0.00585738	-0.00585738	0.933494	0.968306	1229.41	0.139992	-0.139992	0.0483022	0.161007	397.631	0.126161	-0.126161	0.223907	0.655702	397.631	0.136313	0.136313	0.175051	0.490927	1	1	1	2
ENSG00000175040	CHST2	C6ST	776.242	0.322265	0.322265	0.000237029	0.00594012	776.242	0.308001	-0.308001	0.000617209	0.00624884	776.242	0.193992	0.193992	0.0283765	0.110807	419.573	0.167203	0.167203	0.0915258	0.457284	419.573	0.0461443	-0.0461443	0.640788	0.864492	2	2	2	3
ENSG00000162063	CCNF	FBX1,FBXO1	1546.85	0.211141	-0.211141	0.000238143	0.00595556	1546.85	0.171707	-0.171707	0.00277494	0.0196559	1546.85	0.190443	-0.190443	0.000982963	0.00884487	1446.25	0.0830548	-0.0830548	0.208873	0.641569	1446.25	0.0224472	-0.0224472	0.730857	0.907339	2	3	3	3
ENSG00000067208	EVI5	NB4S	280.475	0.461186	0.461186	0.000243296	0.00607175	280.475	0.423562	0.423562	0.000775112	0.00742436	280.475	0.182161	0.182161	0.15612	0.353615	161.968	0.0756621	0.0756621	0.650625	0.909796	161.968	0.331691	0.331691	0.0411588	0.228576	2	2	2	2
ENSG00000133317	LGALS12	GRIP1	2006.22	0.213561	-0.213561	0.000245602	0.00611656	2006.22	0.076456	-0.076456	0.187433	0.386625	2006.22	0.17197	-0.17197	0.00326077	0.0225048	19.4343	0.380044	0.380044	0.443229	NA	19.4343	0.419332	0.419332	0.390811	NA	1	2	2	2
ENSG00000163947	ARHGEF3	DKFZP434F2429,GEF3,STA3,XPLN	143.157	0.588375	0.588375	0.000247199	0.00614355	143.157	0.0463552	-0.0463552	0.780822	0.887713	143.157	0.103777	0.103777	0.532655	0.730511	679.466	0.0822643	0.0822643	0.376667	0.778351	679.466	0.0127631	-0.0127631	0.890197	0.968532	1	1	1	1
ENSG00000149212	SESN3	MGC29667,SEST3	9666.5	0.342172	0.342172	0.000250912	0.00622292	9666.5	0.19393	0.19393	0.0380583	0.131276	9666.5	0.0703374	-0.0703374	0.452383	0.669925	1393	0.100307	0.100307	0.451109	0.821758	1393	0.112146	0.112146	0.398273	0.714678	1	1	1	2
ENSG00000142583	SLC2A5	GLUT5	986.455	0.242838	-0.242838	0.000258888	0.00640748	986.455	0.0703875	-0.0703875	0.285242	0.502064	986.455	0.123971	0.123971	0.0588464	0.184425	362.974	0.0305951	-0.0305951	0.77767	0.949975	362.974	0.274917	-0.274917	0.0111715	0.105033	1	1	1	3
ENSG00000173621	LRFN4	FIGLER6,MGC3103,SALM3.	693.572	0.331634	0.331634	0.000261238	0.00645231	693.572	0.029346	0.029346	0.749529	0.869482	693.572	0.0962112	-0.0962112	0.300523	0.53223	512.297	0.0996397	0.0996397	0.324247	0.74379	512.297	0.0132314	0.0132314	0.89505	0.969213	1	1	1	1
ENSG00000180549	FUT7	NA	959.046	0.322712	-0.322712	0.000263345	0.00649096	959.046	0.457987	-0.457987	2.57929e-07	1.11999e-05	959.046	0.284138	-0.284138	0.00136405	0.0115621	494.349	0.117641	-0.117641	0.194323	0.622805	494.349	0.277531	-0.277531	0.00207465	0.0340765	2	4	4	4
ENSG00000131470	PSMC3IP	GT198,Hop2,HUMGT198A,TBPIP	438.466	0.333192	-0.333192	0.000266416	0.00655317	438.466	0.0706095	0.0706095	0.427948	0.639934	438.466	0.204949	-0.204949	0.0250382	0.101184	518.321	0.11519	-0.11519	0.187669	0.614435	518.321	0.0348147	-0.0348147	0.68399	0.885475	1	1	1	2
ENSG00000163406	SLC15A2	PEPT2	641.545	0.340922	-0.340922	0.000267754	0.00655916	641.545	0.638127	-0.638127	1.7888e-11	2.91277e-09	641.545	0.210577	-0.210577	0.0244241	0.0993807	276.001	0.44172	-0.44172	0.000559395	0.0243701	276.001	0.180199	-0.180199	0.146025	0.452035	2	3	4	4
ENSG00000163131	CTSS	NA	2197.65	0.177176	0.177176	0.0002673	0.00655916	2197.65	0.0113824	0.0113824	0.816372	0.906685	2197.65	0.411374	0.411374	1.93368e-17	2.93072e-15	2026.97	0.0462744	0.0462744	0.356612	0.767344	2026.97	0.0589396	0.0589396	0.234268	0.560758	2	2	2	2
ENSG00000112320	SOBP	FLJ10159	413.203	0.344983	-0.344983	0.000269537	0.00658935	413.203	0.149048	-0.149048	0.110946	0.273032	413.203	0.0366987	0.0366987	0.693574	0.839259	10.4214	0.157304	-0.157304	0.793831	NA	10.4214	0.347208	0.347208	0.542838	NA	1	1	1	1
ENSG00000187790	FANCM	FAAP250,KIAA1596	665.115	0.281805	-0.281805	0.000273628	0.00667575	665.115	0.123185	-0.123185	0.108586	0.269016	665.115	0.236862	-0.236862	0.00236443	0.0175977	534.349	0.0222657	-0.0222657	0.848165	0.966487	534.349	0.105122	0.105122	0.359662	0.680861	1	2	2	2
ENSG00000122126	OCRL	Dent-2,OCRL1	852.781	0.262361	0.262361	0.000274944	0.00669421	852.781	0.303731	0.303731	2.47949e-05	0.000468431	852.781	0.113837	0.113837	0.12006	0.299664	769.489	0.0536524	0.0536524	0.515638	0.851819	769.489	0.129935	0.129935	0.109779	0.394058	2	2	2	2
ENSG00000163513	TGFBR2	MFS2,TBR-ii,TBRII	937.165	0.26996	0.26996	0.000284582	0.00691483	937.165	0.0156779	0.0156779	0.834938	0.916335	937.165	0.0234843	-0.0234843	0.756769	0.87604	1114.76	0.259575	0.259575	0.000323035	0.0169543	1114.76	0.134008	0.134008	0.0620507	0.291033	1	2	2	2
ENSG00000115368	WDR75	FLJ12519,NET16,UTP17	1870.68	0.208248	-0.208248	0.000292681	0.00709722	1870.68	0.0294413	0.0294413	0.605565	0.776427	1870.68	0.0263903	-0.0263903	0.645679	0.808723	1959.69	0.114984	-0.114984	0.0337083	0.292692	1959.69	0.0828182	0.0828182	0.118553	0.409203	1	1	1	1
ENSG00000057252	SOAT1	ACAT,SOAT,STAT	1451.52	0.230371	-0.230371	0.000294964	0.00713812	1451.52	0.0683035	-0.0683035	0.280389	0.497169	1451.52	0.250119	-0.250119	9.51011e-05	0.00130663	1231.96	0.134763	-0.134763	0.0293753	0.270376	1231.96	0.0554084	-0.0554084	0.361619	0.682251	2	2	2	2
ENSG00000131389	SLC6A6	TAUT	2587.49	0.185029	-0.185029	0.000297132	0.00717611	2587.49	0.131142	-0.131142	0.0102406	0.0519742	2587.49	0.0961502	0.0961502	0.0588152	0.184401	1782.11	0.0324887	0.0324887	0.523218	0.855943	1782.11	0.189658	0.189658	0.000138479	0.0050508	2	2	3	4
ENSG00000115163	CENPA	CenH3,CENP-A	615.837	0.28891	-0.28891	0.000298561	0.0071961	615.837	0.200135	-0.200135	0.0118435	0.058042	615.837	0.239271	-0.239271	0.00290273	0.0205705	723.961	0.0819897	-0.0819897	0.298523	0.723129	723.961	0.0428919	0.0428919	0.57837	0.831579	1	2	3	3
ENSG00000178607	ERN1	IRE1,IRE1P	474.371	0.338298	0.338298	0.000301513	0.00725267	474.371	0.0372518	0.0372518	0.695676	0.836303	474.371	0.329864	0.329864	0.000470443	0.00484665	534.933	0.188431	0.188431	0.0452488	0.334382	534.933	0.2861	-0.2861	0.00267808	0.0402557	2	3	3	3
ENSG00000182580	EPHB3	ETK2,Hek2,Tyro6	178.171	0.567669	-0.567669	0.000302589	0.00726397	178.171	1.11573	-1.11573	6.91687e-12	1.18261e-09	178.171	0.833106	-0.833106	2.24631e-07	6.76221e-06	18.8497	0.248932	-0.248932	0.60103	NA	18.8497	0.0383714	0.0383714	0.93353	NA	3	3	3	3
ENSG00000185862	EVI2B	CD361,D17S376,EVDB	1021.9	0.267016	0.267016	0.000303487	0.00727094	1021.9	0.226668	0.226668	0.00221975	0.0166735	1021.9	0.546697	0.546697	1.02698e-13	1.0007e-11	1145.93	0.157521	0.157521	0.0209886	0.235682	1145.93	0.0629137	-0.0629137	0.356026	0.678155	2	3	3	3
ENSG00000143643	TTC13	FLJ22584	533.367	0.303796	-0.303796	0.000305349	0.00730095	533.367	0.0729354	-0.0729354	0.379447	0.597092	533.367	0.227282	-0.227282	0.00715268	0.0404808	471.042	0.0871676	-0.0871676	0.404057	0.79274	471.042	0.0606903	-0.0606903	0.555784	0.81788	1	2	2	2
ENSG00000142459	EVI5L	NA	480.553	0.332795	0.332795	0.000306165	0.00730587	480.553	0.223866	-0.223866	0.0185911	0.0801922	480.553	0.0151591	0.0151591	0.872477	0.936667	215.96	0.0270951	0.0270951	0.840509	0.964786	215.96	0.139243	0.139243	0.28969	0.620445	1	1	2	2
ENSG00000168386	FILIP1L	DOC-1,GIP130	85.3988	0.842158	0.842158	0.000308827	0.00735475	85.3988	0.25403	0.25403	0.290796	0.509153	85.3988	0.982124	0.982124	2.58096e-05	0.000443696	95.6859	0.0384033	-0.0384033	0.857331	NA	95.6859	0.624771	0.624771	0.00201095	0.0333839	2	3	3	3
ENSG00000120948	TARDBP	ALS10,TDP-43	6287.99	0.135939	-0.135939	0.000319859	0.00760237	6287.99	0.0217205	0.0217205	0.563893	0.74716	6287.99	0.123981	-0.123981	0.00107378	0.00954979	5938.69	0.0273971	-0.0273971	0.478578	0.836551	5938.69	0.0590485	0.0590485	0.123076	0.417013	2	2	2	2
ENSG00000120265	PCMT1	NA	1675.17	0.224666	0.224666	0.000321166	0.00761832	1675.17	0.154439	0.154439	0.0136833	0.0644493	1675.17	0.31199	0.31199	6.12981e-07	1.65673e-05	1967.33	0.0488606	0.0488606	0.33713	0.752015	1967.33	0.0761877	0.0761877	0.12919	0.425881	2	2	3	3
ENSG00000024526	DEPDC1	DEP.8,DEPDC1A,FLJ20354,SDP35	994.366	0.252719	-0.252719	0.000321858	0.00761964	994.366	0.407965	-0.407965	8.60894e-09	6.69051e-07	994.366	0.145964	-0.145964	0.0380537	0.136369	1364.28	0.000565859	-0.000565859	0.992482	0.999568	1364.28	0.0930675	0.0930675	0.114691	0.402616	2	2	2	3
ENSG00000180353	HCLS1	CTTNL,HS1	8395.51	0.133339	0.133339	0.000326894	0.0077236	8395.51	0.0634753	-0.0634753	0.0885571	0.23429	8395.51	0.06265	0.06265	0.0927279	0.251169	5198.64	0.0089857	0.0089857	0.817627	0.960396	5198.64	0.0215529	-0.0215529	0.577529	0.830851	1	1	1	1
ENSG00000155926	SLA	hSLAP,SLA1,SLAP,SLAP-1	909.126	0.369913	-0.369913	0.000328837	0.00775421	909.126	0.340817	-0.340817	0.00093336	0.00864596	909.126	0.144591	-0.144591	0.159427	0.358529	1487.83	0.032381	0.032381	0.690429	0.921948	1487.83	0.107415	-0.107415	0.185231	0.504182	2	2	2	2
ENSG00000171867	PRNP	AltPrP,CD230,CJD,GSS,PRIP,PRP	1396.72	0.223059	-0.223059	0.000332226	0.00781873	1396.72	0.071834	0.071834	0.241933	0.456344	1396.72	0.0108005	-0.0108005	0.861571	0.931318	982.03	0.043449	-0.043449	0.554696	0.873932	982.03	0.185127	0.185127	0.00999803	0.0980898	1	1	2	2
ENSG00000119969	HELLS	LSH,Nbla10143,PASG,SMARCA6	920.102	0.294125	-0.294125	0.000334477	0.0078341	920.102	0.00864642	0.00864642	0.915096	0.958588	920.102	0.205793	-0.205793	0.0122665	0.0602586	2541.29	0.00312869	-0.00312869	0.954785	0.990276	2541.29	0.0120116	0.0120116	0.826205	0.945705	1	1	2	2
ENSG00000163781	TOPBP1	Dpb11,KIAA0259,TOP2BP1	4103.93	0.19455	-0.19455	0.000334841	0.0078341	4103.93	0.0667296	0.0667296	0.216446	0.424817	4103.93	0.0838711	-0.0838711	0.122261	0.303217	4475.56	0.0628719	-0.0628719	0.128927	0.52994	4475.56	0.00894689	-0.00894689	0.827215	0.946154	1	1	1	1
ENSG00000151503	NCAPD3	CAP-D3,FLJ42888,hCAP-D3,hcp-6,hHCP-6,KIAA0056	4601.27	0.1688	-0.1688	0.000334663	0.0078341	4601.27	0.00944321	0.00944321	0.840387	0.919805	4601.27	0.0993004	-0.0993004	0.0351638	0.129073	3304.38	0.0982037	-0.0982037	0.0299076	0.27357	3304.38	0.102016	-0.102016	0.0227855	0.162954	1	1	1	3
ENSG00000064218	DMRT3	DMRTA3	97.8451	0.727689	-0.727689	0.000336172	0.00784991	97.8451	0.349292	-0.349292	0.0766032	0.212359	97.8451	0.309253	0.309253	0.105348	0.274413	0	NA	NA	NA	NA	0	NA	NA	NA	NA	1	1	1	1
ENSG00000114904	NEK4	NRK2,pp12301,STK2	892.501	0.27929	-0.27929	0.000337257	0.00785992	892.501	0.0741841	-0.0741841	0.33688	0.554895	892.501	0.0801935	-0.0801935	0.301952	0.53374	935.206	0.0795901	-0.0795901	0.245944	0.677907	935.206	0.0858668	0.0858668	0.199537	0.520185	1	1	1	1
ENSG00000111785	RIC8B	FLJ10620,hSyn,RIC8	335.032	0.390698	-0.390698	0.00033888	0.00786986	335.032	0.158092	-0.158092	0.141592	0.320881	335.032	0.237705	-0.237705	0.0290875	0.112498	316.686	0.082858	-0.082858	0.470102	0.832175	316.686	0.0240949	0.0240949	0.829932	0.947004	1	1	1	2
ENSG00000265303	AC099850.3	NA	730.678	0.297081	-0.297081	0.000338997	0.00786986	730.678	0.0656417	0.0656417	0.420689	0.634139	730.678	0.0525576	-0.0525576	0.523818	0.724665	370.466	0.213301	-0.213301	0.0422137	0.324109	370.466	0.0353667	0.0353667	0.727779	0.905779	1	1	1	1
ENSG00000165304	MELK	KIAA0175	1192.11	0.243792	-0.243792	0.000343585	0.00796093	1192.11	0.0550376	-0.0550376	0.415476	0.629125	1192.11	0.106585	-0.106585	0.117569	0.295839	1270.71	0.108929	-0.108929	0.0739473	0.414246	1270.71	0.0496398	0.0496398	0.404874	0.719593	1	1	1	1
ENSG00000227039	ITGB2-AS1	NA	424.551	0.374983	0.374983	0.000346043	0.00800241	424.551	0.539064	-0.539064	8.96022e-07	3.02612e-05	424.551	0.153832	-0.153832	0.154452	0.351072	30.2258	0.352048	0.352048	0.293925	NA	30.2258	0.0266149	0.0266149	0.93712	NA	2	2	2	2
ENSG00000087266	SH3BP2	CRBM,RES4-23	2977.15	0.195453	0.195453	0.000352017	0.00812487	2977.15	0.0667414	0.0667414	0.224064	0.434779	2977.15	0.0771647	0.0771647	0.161067	0.361012	1255.58	0.0371205	0.0371205	0.562515	0.876848	1255.58	0.205578	-0.205578	0.00133863	0.0255391	1	2	2	2
ENSG00000165915	SLC39A13	FLJ25785	688.426	0.296291	0.296291	0.000357142	0.00822733	688.426	0.0199537	-0.0199537	0.812816	0.905052	688.426	0.0472698	-0.0472698	0.57785	0.762113	259.891	0.0259187	0.0259187	0.826884	0.961697	259.891	0.147171	-0.147171	0.211942	0.534857	1	1	1	1
ENSG00000142864	SERBP1	CGI-55,CHD3IP,DKFZP564M2423,HABP4L,PAI-RBP1,PAIRBP1	16211.8	0.111777	-0.111777	0.000358335	0.00823896	16211.8	0.155389	0.155389	6.37688e-07	2.28332e-05	16211.8	0.0215696	0.0215696	0.49104	0.699374	14341.6	0.122589	-0.122589	2.56672e-05	0.00256867	14341.6	0.0376878	0.0376878	0.191805	0.511484	3	3	3	3
ENSG00000115020	PIKFYVE	FAB1,KIAA0981,MGC40423,p235,PIKfyve,PIP5K,PIP5K3,ZFYVE29	4136.89	0.19899	-0.19899	0.000365426	0.0083859	4136.89	0.0570913	-0.0570913	0.305446	0.524794	4136.89	0.0633773	-0.0633773	0.256365	0.484438	3851.9	0.123802	-0.123802	0.0139254	0.189671	3851.9	0.0570258	-0.0570258	0.253312	0.580221	1	1	1	2
ENSG00000116237	ICMT	HSTE14,PCCMT,PPMT	3118.28	0.152971	-0.152971	0.000366758	0.00840037	3118.28	0.105109	0.105109	0.0134063	0.0634942	3118.28	0.0704353	0.0704353	0.0996378	0.263419	2598.88	0.120054	-0.120054	0.0217882	0.239153	2598.88	0.0438068	0.0438068	0.395423	0.711497	1	1	2	2
ENSG00000213281	NRAS	N-ras	2505.68	0.187092	0.187092	0.000153599	0.00417224	2505.68	0.248244	0.248244	4.89529e-07	1.88084e-05	2505.68	0.184496	0.184496	0.000205245	0.00246944	2590.52	0.134297	0.134297	0.00568864	0.113093	2590.52	0.183386	0.183386	0.000132512	0.00487578	4	4	4	5
ENSG00000172939	OXSR1	KIAA1101,OSR1	2075.2	0.193196	-0.193196	0.000375087	0.00855841	2075.2	0.000249884	-0.000249884	0.996304	0.997783	2075.2	0.0971655	-0.0971655	0.0741305	0.216594	2061.16	0.180385	-0.180385	0.000290894	0.0162036	2061.16	0.0275014	0.0275014	0.571597	0.827709	1	2	2	2
ENSG00000137812	KNL1	AF15Q14,CASC5,CT29,D40,hKNL-1,hSpc105,KIAA1570,MCPH4,PPP1R55,Spc7	3277.19	0.227902	-0.227902	0.000377736	0.00860248	3277.19	0.039171	-0.039171	0.539961	0.730415	3277.19	0.146745	-0.146745	0.0222144	0.0928232	2893.07	0.0806043	-0.0806043	0.0911973	0.45716	2893.07	0.0906775	0.0906775	0.0533841	0.268566	1	1	2	2
ENSG00000111711	GOLT1B	CGI-141,GOT1,YMR292W	1043.73	0.189325	0.189325	0.00865278	0.0844069	1043.73	0.364358	0.364358	3.66795e-07	1.46697e-05	1043.73	0.241219	0.241219	0.000861064	0.00795584	768.584	0.276328	0.276328	0.000282191	0.0157933	768.584	0.283182	0.283182	0.000161288	0.00567605	3	4	5	5
ENSG00000147471	PLPBP	PROSC	2103.33	0.208354	-0.208354	0.000380936	0.00864248	2103.33	0.0327097	0.0327097	0.574095	0.75461	2103.33	0.115733	0.115733	0.0470127	0.158104	1644.85	0.190789	-0.190789	0.00042426	0.0202838	1644.85	0.0650958	-0.0650958	0.219524	0.54392	1	2	2	3
ENSG00000104064	GABPB1	E4TF1-47,GABPB,GABPB2	540.194	0.305038	-0.305038	0.00038533	0.00871394	540.194	0.121185	0.121185	0.148124	0.331444	540.194	0.0630087	-0.0630087	0.460325	0.676175	1337.92	0.00919056	0.00919056	0.877156	0.969979	1337.92	0.104349	0.104349	0.0737901	0.320835	1	1	1	1
ENSG00000079313	REXO1	EloA-BP1,KIAA1138,TCEB3BP1	915.472	0.278328	0.278328	0.000385541	0.00871394	915.472	0.172546	0.172546	0.0284987	0.107237	915.472	0.0355252	0.0355252	0.655609	0.814821	688.152	0.190844	0.190844	0.0438143	0.329949	688.152	0.0577489	0.0577489	0.540029	0.807927	1	1	1	2
ENSG00000169554	ZEB2	KIAA0569,SIP-1,SIP1,ZFHX1B	9922.09	0.202615	0.202615	2.38132e-05	0.000908467	9922.09	0.325195	0.325195	1.12907e-11	1.88334e-09	9922.09	0.236962	0.236962	7.94206e-07	2.06368e-05	4127.54	0.127695	0.127695	0.0127014	0.178986	4127.54	0.130876	0.130876	0.010206	0.0994561	3	3	4	5
ENSG00000109736	MFSD10	IT10C3,TETRAN	3593.41	0.194412	0.194412	0.00039226	0.00883569	3593.41	0.0465015	-0.0465015	0.399058	0.614537	3593.41	0.123031	0.123031	0.0255008	0.102578	1116.84	0.0861434	0.0861434	0.222972	0.65496	1116.84	0.229802	-0.229802	0.00119428	0.0236208	1	2	2	3
ENSG00000162804	SNED1	FLJ00133,Snep,SST3	130.199	0.609244	0.609244	0.000394349	0.00884628	130.199	0.0385984	-0.0385984	0.828574	0.913161	130.199	0.105543	0.105543	0.553312	0.744115	5.91742	0.570545	0.570545	0.478105	NA	5.91742	0.14734	0.14734	0.856222	NA	1	1	1	1
ENSG00000264058	AC073508.2	NA	2818.64	0.181017	-0.181017	0.000393942	0.00884628	2818.64	0.111807	0.111807	0.027176	0.104151	2818.64	0.126026	0.126026	0.0130769	0.0628836	3914.27	0.0290435	-0.0290435	0.503299	0.847099	3914.27	0.111938	0.111938	0.00893127	0.0911578	1	1	3	4
ENSG00000117335	CD46	MCP,MGC26544,MIC10,TLX,TRA2.10	9013.84	0.163455	0.163455	0.000396314	0.00887373	9013.84	0.0640371	-0.0640371	0.166501	0.357913	9013.84	0.324442	0.324442	2.01524e-12	1.66747e-10	3279.42	0.0348487	0.0348487	0.511464	0.850426	3279.42	0.0455102	-0.0455102	0.389037	0.705278	2	2	2	2
ENSG00000153187	HNRNPU	C1orf199,FLJ30202,FLJ37978,hnRNPU,HNRNPU-AS1,HNRPU,NCRNA00201,SAF-A	30172.5	0.10647	-0.10647	0.000400441	0.00894942	30172.5	0.0528361	0.0528361	0.0786298	0.216355	30172.5	0.0952925	-0.0952925	0.00155363	0.0126572	23942.3	0.0944499	-0.0944499	0.00354413	0.0861022	23942.3	0.0757822	-0.0757822	0.0189659	0.145476	1	2	3	4
ENSG00000179104	TMTC2	DKFZp762A217	1116.34	0.239206	0.239206	0.000402773	0.00898477	1116.34	0.20648	0.20648	0.00230588	0.0171599	1116.34	0.175348	0.175348	0.0101697	0.0525238	49.0618	0.037889	0.037889	0.89144	NA	49.0618	0.588867	-0.588867	0.0390116	NA	1	2	3	3
ENSG00000172725	CORO1B	coronin-2	1679.02	0.227957	0.227957	0.000409639	0.00912094	1679.02	0.181852	-0.181852	0.00543455	0.0323612	1679.02	0.0138263	-0.0138263	0.832314	0.918037	2344.3	0.0829677	0.0829677	0.244068	0.676612	2344.3	0.0615335	-0.0615335	0.386597	0.703476	1	2	2	2
ENSG00000007237	AC005747.1	NA	3184.42	0.171655	0.171655	0.00041337	0.00918693	3184.42	0.139313	-0.139313	0.00457349	0.0285254	3184.42	0.351141	0.351141	4.74194e-13	4.20556e-11	1577.02	0.148935	0.148935	0.00677608	0.126612	1577.02	0.000728136	0.000728136	0.989384	0.996457	2	3	3	4
ENSG00000140678	ITGAX	CD11C	90.9796	0.757623	0.757623	0.000418534	0.00923318	90.9796	0.521536	-0.521536	0.0232825	0.0929533	90.9796	0.103081	-0.103081	0.64728	0.809428	292.161	0.102723	0.102723	0.38299	0.781514	292.161	0.271523	-0.271523	0.0221996	0.159871	1	1	2	3
ENSG00000139517	LNX2	MGC46315,PDZRN1	358.213	0.391916	-0.391916	0.000418273	0.00923318	358.213	0.15959	-0.15959	0.14556	0.327601	358.213	0.0751028	0.0751028	0.490807	0.699312	323.437	0.244988	-0.244988	0.0374824	0.307595	323.437	0.0187198	-0.0187198	0.870045	0.961232	1	1	1	1
ENSG00000171604	CXXC5	HSPC195,RINF,WID	433.612	0.351002	-0.351002	0.000417148	0.00923318	433.612	0.168154	0.168154	0.0813595	0.221592	433.612	0.208949	0.208949	0.0310733	0.118219	1886.56	0.105531	-0.105531	0.105836	0.490463	1886.56	0.0845218	0.0845218	0.188943	0.50884	1	1	1	2
ENSG00000211450	SELENOH	C11orf31,SELH	1843.48	0.234359	0.234359	0.000417709	0.00923318	1843.48	0.104241	0.104241	0.118041	0.285155	1843.48	0.206764	0.206764	0.00194335	0.0149833	1726.76	0.0494437	0.0494437	0.424804	0.8038	1726.76	0.000839292	0.000839292	0.989108	0.996457	1	2	2	2
ENSG00000149636	DSN1	C20orf172,dJ469A13.2,hKNL-3,KNL3,MIS13	1073.41	0.212509	-0.212509	0.000420064	0.00924991	1073.41	0.0592865	0.0592865	0.317613	0.536467	1073.41	0.164788	-0.164788	0.00655792	0.0379362	1172.79	0.0682983	-0.0682983	0.317116	0.738658	1172.79	0.088476	-0.088476	0.190165	0.510041	1	2	2	2
ENSG00000176659	C20orf197	FLJ33860	702.546	0.308506	0.308506	0.000421121	0.00925617	702.546	0.461216	0.461216	1.14599e-07	5.74172e-06	702.546	0.48551	0.48551	2.71518e-08	1.02327e-06	179.757	0.0025243	-0.0025243	0.986163	0.998364	179.757	0.243519	-0.243519	0.0942226	0.363778	3	3	3	3
ENSG00000121892	PDS5A	KIAA0648,PIG54,SCC-112	6491.89	0.154077	-0.154077	0.000421899	0.00925627	6491.89	0.0111559	-0.0111559	0.798033	0.897741	6491.89	0.0984735	-0.0984735	0.0244645	0.0993958	6671.69	0.146297	-0.146297	6.19766e-05	0.00517268	6671.69	0.062494	-0.062494	0.0840338	0.34286	2	2	3	3
ENSG00000122008	POLK	DINB1,DINP,POLQ	851.074	0.350535	-0.350535	0.000430395	0.00937681	851.074	0.201552	-0.201552	0.0421315	0.141058	851.074	0.128144	-0.128144	0.196938	0.410073	821.911	0.105879	-0.105879	0.16471	0.582915	821.911	0.114563	0.114563	0.122941	0.416841	1	1	1	2
ENSG00000137337	MDC1	Em:AB023051.5,KIAA0170,NFBD1	3072.3	0.232543	-0.232543	0.000431306	0.00937681	3072.3	0.0940043	-0.0940043	0.153869	0.340341	3072.3	0.199816	-0.199816	0.00253893	0.018506	2400.54	0.085678	-0.085678	0.108739	0.495349	2400.54	0.0541173	-0.0541173	0.305884	0.637333	1	2	2	2
ENSG00000106689	LHX2	hLhx2,LH-2	1894.54	0.194703	0.194703	0.0004292	0.00937681	1894.54	0.148952	0.148952	0.00720314	0.0398885	1894.54	0.29899	0.29899	6.65187e-08	2.28587e-06	0.594275	1.9155	1.9155	0.483977	NA	0.594275	0.164709	0.164709	0.954118	NA	2	3	3	3
ENSG00000242372	EIF6	b(2)gcn,EIF3A,ITGB4BP,p27BBP	1650.26	0.189618	0.189618	0.000431188	0.00937681	1650.26	0.152384	0.152384	0.004773	0.0294608	1650.26	0.150242	0.150242	0.00568777	0.0342371	1723.6	0.100157	0.100157	0.0808396	0.432034	1723.6	0.0554684	0.0554684	0.329276	0.657829	1	3	3	3
ENSG00000017797	RALBP1	RIP,RIP1,RLIP76	2783.95	0.161173	-0.161173	0.000428982	0.00937681	2783.95	0.0611024	-0.0611024	0.180356	0.3768	2783.95	0.00930552	-0.00930552	0.838794	0.919977	2946.6	0.109771	-0.109771	0.0107351	0.162736	2946.6	0.0420308	-0.0420308	0.321294	0.653175	1	1	1	2
ENSG00000170571	EMB	MGC71745	4675.71	0.166168	0.166168	0.000435217	0.00944469	4675.71	0.134109	0.134109	0.00457055	0.0285254	4675.71	0.304321	0.304321	1.1758e-10	7.0221e-09	3088.13	0.0655003	0.0655003	0.172725	0.595713	3088.13	0.115443	0.115443	0.0151607	0.125758	2	3	3	4
ENSG00000280639	LINC02204	NA	170.82	0.5322	-0.5322	0.000439477	0.0095027	170.82	0.0543983	-0.0543983	0.710506	0.8461	170.82	0.135009	0.135009	0.355063	0.583358	0.42963	0.552384	-0.552384	0.857204	NA	0.42963	0.797934	-0.797934	0.794926	NA	1	1	1	1
ENSG00000075420	FNDC3B	DKFZp762K137,FAD104,FLJ23399,PRO4979,YVTM2421	3139.22	0.194299	0.194299	0.000438858	0.0095027	3139.22	0.23653	0.23653	1.85212e-05	0.000370913	3139.22	0.3186	0.3186	8.28009e-09	3.53419e-07	1225.33	0.114959	0.114959	0.109352	0.495526	1225.33	0.0501981	0.0501981	0.481304	0.773342	3	3	3	3
ENSG00000122591	FAM126A	DRCTNNB1A,HCC,HYCC1,hyccin	1361.88	0.281463	-0.281463	0.000441748	0.0095346	1361.88	0.099801	-0.099801	0.210643	0.417018	1361.88	0.0673566	0.0673566	0.397589	0.622508	1253.09	0.319328	-0.319328	4.09507e-07	8.3377e-05	1253.09	0.0824282	0.0824282	0.175384	0.49128	2	2	2	2
ENSG00000139734	DIAPH3	AN,AUNA1,DRF3,FLJ34705,NSDAN	390.097	0.337419	-0.337419	0.000454076	0.00976489	390.097	0.00909283	-0.00909283	0.923121	0.963593	390.097	0.232087	-0.232087	0.0161364	0.0733116	1067.89	0.11676	-0.11676	0.0799385	0.430884	1067.89	0.0145294	0.0145294	0.823905	0.944758	1	1	2	2
ENSG00000269891	ARHGAP19-SLIT1	NA	624.348	0.304848	-0.304848	0.000453479	0.00976489	624.348	0.207476	-0.207476	0.0165369	0.0733437	624.348	0.206201	-0.206201	0.0179375	0.0795662	650.37	0.185689	-0.185689	0.023998	0.248154	650.37	0.062872	-0.062872	0.434382	0.741265	1	1	3	3
ENSG00000123728	RAP2C	DKFZp313B211	1007.28	0.238662	0.238662	0.000454863	0.00976489	1007.28	0.253701	0.253701	0.000193906	0.00250685	1007.28	0.397632	0.397632	5.00369e-09	2.25257e-07	1077.65	0.104931	0.104931	0.1089	0.495394	1077.65	0.155191	0.155191	0.0159647	0.129822	3	3	3	4
ENSG00000155380	SLC16A1	MCT,MCT1	2448.18	0.182104	-0.182104	0.000470978	0.0100928	2448.18	0.262831	0.262831	2.98224e-07	1.24363e-05	2448.18	0.0952693	0.0952693	0.0658727	0.199763	2996.19	0.102971	-0.102971	0.0317931	0.28469	2996.19	0.0794969	0.0794969	0.092044	0.359814	1	2	2	3
ENSG00000160360	GPSM1	AGS3,DKFZP727I051	385.211	0.388441	0.388441	0.000479014	0.0102466	385.211	0.0195843	-0.0195843	0.862892	0.931316	385.211	0.0783539	0.0783539	0.490189	0.698735	797.665	0.0643166	-0.0643166	0.429306	0.806888	797.665	0.140951	-0.140951	0.0806729	0.334814	0	1	1	1
ENSG00000170006	TMEM154	FLJ32028	1097.88	0.220752	-0.220752	0.000482461	0.010302	1097.88	0.197463	-0.197463	0.00178679	0.0141926	1097.88	0.0514611	0.0514611	0.412409	0.636469	567.262	0.0590595	0.0590595	0.488264	0.840021	567.262	0.0844452	-0.0844452	0.31861	0.649423	0	2	2	2
ENSG00000226232	NPIPB14P	NA	137.465	0.616535	0.616535	0.000484667	0.010319	137.465	0.670394	0.670394	0.000144038	0.00197485	137.465	0.6865	0.6865	0.000108231	0.00145464	115.131	0.462878	0.462878	0.0149984	0.197856	115.131	0.240334	0.240334	0.206022	0.528341	2	3	3	4
ENSG00000187951	AC091057.1	NA	860.566	0.29141	-0.29141	0.000485843	0.010319	860.566	0.212125	-0.212125	0.0109026	0.0545	860.566	0.167929	-0.167929	0.0445394	0.152103	650.916	0.00349705	-0.00349705	0.965866	0.993027	650.916	0.072095	-0.072095	0.372584	0.692326	0	1	2	3
ENSG00000170017	ALCAM	CD166,MEMD	1094.54	0.265321	0.265321	0.000485347	0.010319	1094.54	0.151515	0.151515	0.0473444	0.151942	1094.54	0.147392	0.147392	0.0548371	0.175727	1486.88	0.0193589	-0.0193589	0.751451	0.941627	1486.88	0.0175209	0.0175209	0.771466	0.922235	0	1	1	3
ENSG00000131873	CHSY1	CSS1,KIAA0990	7874.49	0.121275	0.121275	0.00048751	0.0103361	7874.49	0.117096	0.117096	0.000764008	0.00736961	7874.49	0.0209718	0.0209718	0.548849	0.741475	1868.2	0.0935872	0.0935872	0.0691683	0.402567	1868.2	0.16172	0.16172	0.00141772	0.0266382	1	3	3	3
ENSG00000173894	CBX2	CDCA6,MGC10561	455.002	0.326218	-0.326218	0.000489141	0.0103523	455.002	0.17237	-0.17237	0.0632029	0.186032	455.002	0.363718	-0.363718	0.000121793	0.00160773	1279.44	0.0156836	-0.0156836	0.817694	0.960396	1279.44	0.0361513	0.0361513	0.590383	0.839026	1	2	2	3
ENSG00000284194	SCO2	MYP6,SCO1L	854.289	0.312649	0.312649	0.000491256	0.0103787	854.289	0.0356083	-0.0356083	0.694863	0.836124	854.289	0.120229	0.120229	0.184803	0.394288	210.138	0.178321	0.178321	0.199635	0.631356	210.138	0.0751619	0.0751619	0.585498	0.8358	0	1	1	1
ENSG00000100242	SUN2	UNC84B	3748.63	0.203912	0.203912	0.000501597	0.0105786	3748.63	0.0370195	-0.0370195	0.529436	0.72206	3748.63	0.059787	0.059787	0.310009	0.541807	3468.13	0.121593	0.121593	0.01847	0.220761	3468.13	0.0841633	-0.0841633	0.102561	0.381281	0	1	1	1
ENSG00000135272	MDFIC	HIC,MDFIC1	627.227	0.266513	0.266513	0.000503554	0.0106012	627.227	0.195576	-0.195576	0.0130828	0.0625033	627.227	0.122017	-0.122017	0.12292	0.303974	847.561	0.133591	-0.133591	0.0615354	0.379742	847.561	0.0411421	-0.0411421	0.556583	0.818279	0	1	2	2
ENSG00000128944	KNSTRN	C15orf23,FLJ14502,kinastrin,SKAP,TRAF4AF1	1080.57	0.264176	-0.264176	0.000515779	0.0108395	1080.57	0.0256589	-0.0256589	0.733769	0.859951	1080.57	0.200448	-0.200448	0.00862528	0.0468117	1063.57	0.151595	-0.151595	0.0271516	0.262384	1063.57	0.0798008	0.0798008	0.232929	0.559146	0	2	2	2
ENSG00000146232	NFKBIE	IKBE	717.959	0.272046	0.272046	0.000517457	0.0108557	717.959	0.402563	-0.402563	6.90492e-07	2.43416e-05	717.959	0.406591	-0.406591	6.57501e-07	1.75153e-05	338.926	0.0515006	0.0515006	0.649945	0.909599	338.926	0.196016	0.196016	0.0771966	0.326729	2	3	3	3
ENSG00000136869	TLR4	ARMD10,CD284,hToll,TLR-4	886.202	0.297055	0.297055	0.000525334	0.0110017	886.202	0.430645	0.430645	4.45515e-07	1.73118e-05	886.202	0.789398	0.789398	1.09055e-20	2.41076e-18	270.553	0.0852586	0.0852586	0.475504	0.834729	270.553	0.1498	0.1498	0.200694	0.521803	2	3	3	3
ENSG00000152749	GPR180	ITR	532.973	0.3237	-0.3237	0.000527315	0.0110068	532.973	0.119237	-0.119237	0.196988	0.399231	532.973	0.035269	0.035269	0.702287	0.843804	639.769	0.176749	-0.176749	0.0281431	0.265874	639.769	0.070426	0.070426	0.366453	0.687202	0	1	1	1
ENSG00000108064	TFAM	TCF6,TCF6L2	2277.25	0.19769	-0.19769	0.000528333	0.0110068	2277.25	0.123764	0.123764	0.0284198	0.107098	2277.25	0.0912714	0.0912714	0.107735	0.278766	2895.95	0.255288	-0.255288	6.43184e-09	2.29027e-06	2895.95	0.0279671	0.0279671	0.514088	0.793009	1	2	2	3
ENSG00000073111	MCM2	BM28,CCNL1,cdc19,CDCL1,D3S3194,DFNA70,KIAA0030	4357.82	0.172129	-0.172129	0.000527823	0.0110068	4357.82	0.0728716	0.0728716	0.1403	0.319094	4357.82	0.0782687	-0.0782687	0.11538	0.292268	8228.73	0.0783728	0.0783728	0.0409004	0.319228	8228.73	0.03709	-0.03709	0.331934	0.659083	0	1	1	1
ENSG00000140948	ZCCHC14	BDG29,MGC14139	768.023	0.24794	0.24794	0.000531376	0.0110181	768.023	0.257545	0.257545	0.000321187	0.00377099	768.023	0.202709	0.202709	0.00508072	0.0314461	680.293	0.115358	0.115358	0.157674	0.57486	680.293	0.171225	0.171225	0.0329547	0.203016	1	3	3	3
ENSG00000247556	OIP5-AS1	cyrano,linc-OIP5	3516.71	0.192142	-0.192142	0.000530181	0.0110181	3516.71	0.064423	-0.064423	0.244202	0.458496	3516.71	0.134243	-0.134243	0.0156761	0.071771	5236.2	0.154106	-0.154106	3.24271e-05	0.00303914	5236.2	0.0402611	-0.0402611	0.271246	0.602061	1	2	3	3
ENSG00000082212	ME2	NA	3876.19	0.167126	-0.167126	0.000531637	0.0110181	3876.19	0.0895	0.0895	0.0619371	0.183435	3876.19	0.0334459	-0.0334459	0.488186	0.697676	2695.3	0.132659	-0.132659	0.0111823	0.167373	2695.3	0.0666941	-0.0666941	0.197115	0.517229	0	1	1	3
ENSG00000213619	NDUFS3	CI-30	1817.97	0.194783	0.194783	0.000537941	0.0111295	1817.97	0.288784	0.288784	2.65066e-07	1.13756e-05	1817.97	0.238515	0.238515	2.42349e-05	0.000422285	2274.54	0.146599	0.146599	0.00309874	0.0797872	2274.54	0.0341718	0.0341718	0.487941	0.777859	2	3	4	4
ENSG00000133059	DSTYK	DustyPK,KIAA0472,RIP5,RIPK5,SPG23	847.03	0.352228	0.352228	0.000543058	0.0111967	847.03	0.225563	0.225563	0.0272864	0.104366	847.03	0.233901	-0.233901	0.0244129	0.0993624	700.63	0.0888792	0.0888792	0.233932	0.664384	700.63	0.139773	-0.139773	0.0609415	0.288339	0	1	2	3
ENSG00000100479	POLE2	DPE2	391.181	0.34232	-0.34232	0.000542658	0.0111967	391.181	0.180388	0.180388	0.0598484	0.179052	391.181	0.162971	-0.162971	0.0986635	0.261473	745.575	0.0132191	-0.0132191	0.862221	0.96796	745.575	0.00421094	-0.00421094	0.955233	0.987687	0	1	1	2
ENSG00000170448	NFXL1	HOZFP	286.18	0.400413	-0.400413	0.000553643	0.0113953	286.18	0.171199	-0.171199	0.134345	0.309825	286.18	0.240227	-0.240227	0.0380039	0.13629	467.131	0.0921414	-0.0921414	0.392714	0.78616	467.131	0.0734357	0.0734357	0.48715	0.777432	0	1	1	2
ENSG00000064933	PMS1	MLH2,PMSL1	897.347	0.252254	-0.252254	0.000556068	0.0114256	897.347	0.20293	-0.20293	0.00540632	0.0322775	897.347	0.302085	-0.302085	4.25987e-05	0.000665538	930.414	0.214414	-0.214414	0.00425818	0.0946985	930.414	0.0585259	-0.0585259	0.425704	0.734723	1	3	4	4
ENSG00000107957	SH3PXD2A	FISH,KIAA0418,SH3MD1	1121.78	0.242157	0.242157	0.000561444	0.0115163	1121.78	0.0205834	0.0205834	0.771689	0.88276	1121.78	0.54663	0.54663	4.60369e-15	5.08845e-13	580.165	0.130478	0.130478	0.160572	0.577497	580.165	0.221317	0.221317	0.0155073	0.127012	1	2	2	3
ENSG00000105810	CDK6	PLSTIRE	8884.52	0.197526	-0.197526	0.000563831	0.0115455	8884.52	0.0226237	0.0226237	0.692374	0.834901	8884.52	0.158596	0.158596	0.00553895	0.0335669	14530.9	0.0567076	-0.0567076	0.0960152	0.469695	14530.9	0.107981	0.107981	0.00142607	0.0267544	0	3	3	3
ENSG00000131871	SELENOS	AD-015,MGC2553,SBBI8,SELS,SEPS1,VIMP	627.106	0.299319	-0.299319	0.000570675	0.0116657	627.106	0.181552	0.181552	0.0321147	0.117075	627.106	0.256005	0.256005	0.00257132	0.0186979	505.18	0.360016	-0.360016	6.46745e-05	0.00526718	505.18	0.0935808	-0.0935808	0.282077	0.612938	1	3	3	4
ENSG00000142528	ZNF473	DKFZP434N043,HZFP100,KIAA1141	738.527	0.276844	-0.276844	0.000576617	0.0117471	738.527	0.0892497	-0.0892497	0.263138	0.479703	738.527	0.448899	-0.448899	4.11986e-08	1.48465e-06	366.208	0.0358101	-0.0358101	0.737446	0.935897	366.208	0.0467828	-0.0467828	0.656716	0.872672	1	2	2	2
ENSG00000122545	SEPTIN7	CDC10,CDC3,SEPT7,SEPT7A	6000.87	0.169481	-0.169481	0.000575761	0.0117471	6000.87	0.0599928	0.0599928	0.2214	0.43169	6000.87	0.048818	-0.048818	0.321503	0.553392	5797.61	0.123645	-0.123645	0.00199975	0.0586609	5797.61	0.0382438	0.0382438	0.333598	0.65959	0	1	2	2
ENSG00000110628	SLC22A18	BWR1A,BWSCR1A,IMPT1,ITM,ORCTL2,SLC22A1L,TSSC5	147.892	0.563798	0.563798	0.000596108	0.0121236	147.892	0.366601	-0.366601	0.0339097	0.121482	147.892	0.160711	-0.160711	0.349783	0.578326	47.4251	0.693548	0.693548	0.0143286	NA	47.4251	0.16762	0.16762	0.560712	NA	0	1	1	2
ENSG00000176714	CCDC121	FLJ13646,FLJ43364	103.6	0.615761	-0.615761	0.000599362	0.0121691	103.6	0.485887	-0.485887	0.00629811	0.0361652	103.6	0.805207	-0.805207	1.27419e-05	0.000240407	54.7701	0.369698	0.369698	0.184771	NA	54.7701	0.304553	0.304553	0.269727	NA	1	3	3	3
ENSG00000181026	AEN	FLJ12484,FLJ12562,ISG20L1	1202.61	0.256405	0.256405	0.000171004	0.00451201	1202.61	0.329064	0.329064	1.33665e-06	4.18369e-05	1202.61	0.368089	0.368089	7.06522e-08	2.42229e-06	1317.6	0.138531	0.138531	0.0322904	0.286059	1317.6	0.170218	0.170218	0.00772746	0.0832565	3	3	4	4
ENSG00000272645	GTF2IP20	NA	256.767	0.447371	-0.447371	0.000614881	0.012442	256.767	0.798611	-0.798611	2.17849e-09	2.175e-07	256.767	0.630272	-0.630272	2.18111e-06	5.07931e-05	159.207	0.151687	-0.151687	0.317647	0.739131	159.207	0.270173	-0.270173	0.0723836	0.317184	2	3	3	3
ENSG00000092470	WDR76	FLJ12973	934.543	0.24708	-0.24708	0.000616622	0.0124562	934.543	0.207384	0.207384	0.00333089	0.022521	934.543	0.12708	-0.12708	0.078522	0.225317	1505.48	0.0196775	-0.0196775	0.73759	0.935897	1505.48	0.0181157	0.0181157	0.754393	0.915601	0	2	2	2
ENSG00000180044	C3orf80	NA	1526.74	0.212374	0.212374	0.000620633	0.0125161	1526.74	0.267087	0.267087	1.62944e-05	0.000338203	1526.74	0.370953	0.370953	2.19578e-09	1.04909e-07	223.508	0.146124	0.146124	0.276232	0.705456	223.508	0.138438	0.138438	0.295107	0.625575	2	3	3	3
ENSG00000131013	PPIL4	NA	685.254	0.281849	-0.281849	0.000623073	0.0125442	685.254	0.107676	-0.107676	0.187518	0.386632	685.254	0.147942	-0.147942	0.0725953	0.213585	707.607	0.0979198	-0.0979198	0.251425	0.682547	707.607	0.0762611	0.0762611	0.361486	0.682208	0	1	1	1
ENSG00000259316	AC087632.2	NA	2083.21	0.19427	-0.19427	0.000626274	0.0125806	2083.21	0.174279	0.174279	0.00189629	0.0148553	2083.21	0.0166053	-0.0166053	0.769702	0.883046	3130.19	0.0588365	-0.0588365	0.169507	0.59117	3130.19	0.0496544	-0.0496544	0.240818	0.567908	0	2	2	2
ENSG00000166477	LEO1	NA	2585.83	0.170866	-0.170866	0.000626981	0.0125806	2585.83	0.20507	0.20507	3.20654e-05	0.000580146	2585.83	0.0360632	0.0360632	0.469233	0.682999	1692.66	0.145904	-0.145904	0.0171987	0.212003	1692.66	0.126705	0.126705	0.0345164	0.208755	1	2	2	2
ENSG00000187605	TET3	hCG_40738,MGC22014	2600.57	0.204658	0.204658	0.000719916	0.0138325	2600.57	0.274946	0.274946	5.39075e-06	0.000136293	2600.57	0.3935	0.3935	7.49755e-11	4.64628e-09	1728.66	0.153493	0.153493	0.0031584	0.0802328	1728.66	0.195011	0.195011	0.0001399	0.00507113	3	4	5	5
ENSG00000185088	RPS27L	NA	2595.71	0.211166	0.211166	0.000632709	0.0126531	2595.71	0.197218	0.197218	0.00142724	0.0119756	2595.71	0.244909	0.244909	7.69775e-05	0.00108998	2183.47	0.149386	0.149386	0.00767342	0.136059	2183.47	0.2557	0.2557	3.80045e-06	0.000314196	2	4	4	5
ENSG00000196371	FUT4	CD15,ELFT,FCT3A,FUC-TIV	3822.66	0.145593	0.145593	0.000634253	0.0126629	3822.66	0.162422	0.162422	0.000138236	0.00192154	3822.66	0.314911	0.314911	1.3894e-13	1.31548e-11	1048.34	0.0269313	0.0269313	0.687841	0.921847	1048.34	0.151514	0.151514	0.0210866	0.155006	2	3	3	4
ENSG00000254026	AC015468.2	NA	131.019	0.618592	-0.618592	0.000636468	0.0126859	131.019	0.637426	-0.637426	0.000445241	0.0048526	131.019	0.00500748	-0.00500748	0.977315	0.989509	0.20557	1.52239	-1.52239	0.705704	NA	0.20557	1.76794	-1.76794	0.660994	NA	1	2	2	2
ENSG00000188735	TMEM120B	NA	297.674	0.396852	0.396852	0.000642617	0.0127806	297.674	0.261965	0.261965	0.0253496	0.0987077	297.674	0.145776	-0.145776	0.22843	0.451315	445.914	0.0159616	-0.0159616	0.869939	0.968375	445.914	0.183963	-0.183963	0.0579333	0.28071	0	1	2	2
ENSG00000255730	AC011462.1	NA	1056.6	0.210109	0.210109	0.00064335	0.0127806	1056.6	0.0448474	0.0448474	0.470825	0.676754	1056.6	0.120384	0.120384	0.0535928	0.173273	819.203	0.154232	0.154232	0.0334904	0.291375	819.203	0.0700019	-0.0700019	0.333947	0.659964	0	1	1	2
ENSG00000186834	HEXIM1	CLP-1,EDG1,HIS1,MAQ1	1919.02	0.185823	0.185823	0.00064609	0.0128138	1919.02	0.169547	0.169547	0.00187849	0.0147413	1919.02	0.144728	-0.144728	0.00920932	0.0490292	918.906	0.0557477	0.0557477	0.418743	0.800141	918.906	0.22387	-0.22387	0.00119326	0.0236208	0	4	4	4
ENSG00000051825	MPHOSPH9	MPP9	1753.86	0.247204	-0.247204	0.00066357	0.0131387	1753.86	0.136299	-0.136299	0.059917	0.179169	1753.86	0.23358	-0.23358	0.00134817	0.0114821	2001.41	0.0802917	-0.0802917	0.213761	0.646825	2001.41	0.00755459	0.00755459	0.905905	0.971149	0	2	2	3
ENSG00000160789	LMNA	CMD1A,HGPS,LGMD1B,LMN1,LMNL1,MADA,PRO1	6970.86	0.212542	0.212542	0.000667232	0.0131894	6970.86	0.095162	-0.095162	0.128709	0.301557	6970.86	0.141801	0.141801	0.0234347	0.0964679	1360.25	0.332759	0.332759	1.6554e-06	0.000247451	1360.25	0.189555	0.189555	0.00614841	0.0710591	1	2	4	4
ENSG00000178295	GEN1	FLJ40869,Gen	1620.29	0.198157	-0.198157	0.000675779	0.0133363	1620.29	0.0392025	0.0392025	0.497205	0.69713	1620.29	0.0836405	-0.0836405	0.151808	0.346872	1420	0.0179563	0.0179563	0.804762	0.956652	1420	0.0686805	0.0686805	0.339539	0.663876	0	1	1	1
ENSG00000167461	RAB8A	MEL,RAB8	439.333	0.332733	0.332733	0.000684222	0.0134331	439.333	0.622326	0.622326	1.21217e-10	1.60972e-08	439.333	0.201333	0.201333	0.0430906	0.148835	3308.92	0.0141777	0.0141777	0.754314	0.942759	3308.92	0.0115473	0.0115473	0.796988	0.934436	1	2	2	3
ENSG00000170852	KBTBD2	BKLHD1,DKFZP566C134	1524.85	0.218263	0.218263	0.00127268	0.0214422	1524.85	0.294385	0.294385	1.3367e-05	0.000291136	1524.85	0.369021	0.369021	5.042e-08	1.79512e-06	1027.6	0.22059	0.22059	0.000719245	0.028732	1027.6	0.219406	0.219406	0.000647843	0.0153895	2	5	5	5
ENSG00000149483	TMEM138	HSPC196,JBTS16	1032.4	0.240958	0.240958	0.000686195	0.0134331	1032.4	0.0793259	0.0793259	0.267131	0.484013	1032.4	0.262035	-0.262035	0.000339107	0.00372038	458.129	0.0833803	-0.0833803	0.392301	0.785733	458.129	0.278155	-0.278155	0.00420101	0.0556589	1	2	3	3
ENSG00000112029	FBXO5	EMI1,FBX5,Fbxo31	1286.64	0.213849	-0.213849	0.00068629	0.0134331	1286.64	0.176961	0.176961	0.004255	0.0270015	1286.64	0.0267547	-0.0267547	0.670255	0.823845	1042.76	0.0920509	-0.0920509	0.184251	0.610327	1042.76	0.0190797	-0.0190797	0.779581	0.925837	0	2	2	2
ENSG00000160712	IL6R	CD126	11180.3	0.128657	0.128657	0.000685337	0.0134331	11180.3	0.079923	-0.079923	0.0355048	0.125682	11180.3	0.182201	-0.182201	1.78597e-06	4.23286e-05	1556.87	0.0355335	-0.0355335	0.582023	0.884421	1556.87	0.129402	-0.129402	0.0437172	0.23835	1	2	2	3
ENSG00000184216	IRAK1	IRAK,pelle	3779.63	0.153344	0.153344	0.000697461	0.0136295	3779.63	0.128385	0.128385	0.00457946	0.0285496	3779.63	0.0250815	-0.0250815	0.582901	0.765774	3849.52	0.0661454	0.0661454	0.112802	0.500466	3849.52	0.0388684	-0.0388684	0.348855	0.672076	0	2	2	2
ENSG00000073584	SMARCE1	BAF57	3062.67	0.163109	-0.163109	0.000700229	0.0136613	3062.67	0.101685	0.101685	0.0330929	0.119337	3062.67	0.131823	0.131823	0.00587903	0.0350541	4251.54	0.0240388	-0.0240388	0.566411	0.878776	4251.54	0.107846	0.107846	0.00916508	0.092761	0	2	3	4
ENSG00000163812	ZDHHC3	DHHC3,GODZ,ZNF373	4545.73	0.136813	0.136813	0.000701831	0.0136703	4545.73	0.17468	0.17468	1.49452e-05	0.00031631	4545.73	0.291195	0.291195	5.33368e-13	4.67439e-11	1330.81	0.0697643	0.0697643	0.271888	0.701617	1330.81	0.110952	0.110952	0.0765128	0.325342	2	3	3	3
ENSG00000213246	SUPT4H1	Spt4,SPT4H,Supt4a,SUPT4H	1265.31	0.248733	-0.248733	0.000703462	0.0136798	1265.31	0.142394	0.142394	0.049313	0.156534	1265.31	0.101514	0.101514	0.163345	0.36397	1074.57	0.199514	-0.199514	0.00200189	0.0586609	1074.57	0.0296926	0.0296926	0.636059	0.862523	0	1	2	3
ENSG00000139133	ALG10	ALG10A,DIE2,FLJ14751	264.657	0.477904	-0.477904	0.000707258	0.0137313	264.657	0.0845248	-0.0845248	0.54225	0.732027	264.657	0.496109	-0.496109	0.000489741	0.00500619	399.749	0.047184	0.047184	0.668642	0.915538	399.749	0.0692646	-0.0692646	0.526983	0.800773	1	2	2	2
ENSG00000123643	SLC36A1	LYAAT-1,PAT1,TRAMD3	741.415	0.267809	-0.267809	0.000712073	0.0137802	741.415	0.0117211	-0.0117211	0.880704	0.940553	741.415	0.0841987	0.0841987	0.281659	0.512506	366.399	0.0787416	-0.0787416	0.486995	0.839796	366.399	0.154303	0.154303	0.161834	0.472914	0	1	1	1
ENSG00000145287	PLAC8	C15,onzin	7160.85	0.146358	0.146358	0.000711305	0.0137802	7160.85	0.0881375	0.0881375	0.0417707	0.140206	7160.85	0.287824	0.287824	2.78324e-11	1.84029e-09	1698.12	0.151128	-0.151128	0.00963104	0.1531	1698.12	0.101792	-0.101792	0.0771291	0.326666	1	2	2	4
ENSG00000081041	CXCL2	CINC-2a,GRO2,GROb,MGSA-b,MIP-2a,SCYB2	63.154	0.905792	0.905792	0.000720229	0.0138325	63.154	0.568466	0.568466	0.0369671	0.12889	63.154	1.09502	1.09502	4.18196e-05	0.000658226	71.1921	0.163692	-0.163692	0.583444	NA	71.1921	0.129149	-0.129149	0.66153	NA	1	2	2	3
ENSG00000140451	PIF1	C15orf20,FLJ22692	220.017	0.441998	-0.441998	0.000720549	0.0138325	220.017	0.696447	-0.696447	1.6823e-07	7.85341e-06	220.017	0.491596	-0.491596	0.000204177	0.00246059	348.107	0.082694	-0.082694	0.437063	0.813697	348.107	0.184618	-0.184618	0.0797802	0.332668	2	3	3	3
ENSG00000177666	PNPLA2	ATGL,desnutrin,FP17548,iPLA2zeta,TTS-2.2	1539.65	0.254743	0.254743	0.000720376	0.0138325	1539.65	0.0999273	-0.0999273	0.189038	0.388355	1539.65	0.193125	0.193125	0.0107451	0.0547831	778.691	0.272446	0.272446	0.00328841	0.0824477	778.691	0.0288132	0.0288132	0.755893	0.916257	0	1	3	3
ENSG00000181467	RAP2B	NA	1437.86	0.332436	0.332436	3.38286e-07	2.25129e-05	1437.86	0.188802	0.188802	0.00398177	0.0256778	1437.86	0.427053	0.427053	6.06217e-11	3.82072e-09	1243.33	0.144316	0.144316	0.0244432	0.250345	1243.33	0.231782	0.231782	0.000239683	0.00754393	3	4	4	4
ENSG00000198053	SIRPA	BIT,CD172a,MFR,MYD-1,P84,PTPNS1,SHPS-1,SHPS1,SIRP,SIRP-ALPHA-1,SIRPalpha,SIRPalpha2	3285.19	0.15937	0.15937	0.000717332	0.0138325	3285.19	0.0256916	-0.0256916	0.587898	0.765716	3285.19	0.0882981	0.0882981	0.0626084	0.192906	994.444	0.101427	0.101427	0.143379	0.550497	994.444	0.132213	0.132213	0.0529187	0.266658	0	1	1	2
ENSG00000138780	GSTCD	FLJ13273	782.707	0.248493	-0.248493	0.000735953	0.0141056	782.707	0.0288037	-0.0288037	0.692254	0.834831	782.707	0.207037	-0.207037	0.00517488	0.0318823	572.135	0.301105	-0.301105	0.000304508	0.0164198	572.135	0.129723	-0.129723	0.10916	0.393059	0	3	3	3
ENSG00000138658	ZGRF1	C4orf21,FLJ11331	1031.17	0.299078	-0.299078	0.00073744	0.0141115	1031.17	0.0965936	-0.0965936	0.273074	0.489722	1031.17	0.299101	-0.299101	0.000778325	0.00732387	1354.43	0.00247827	0.00247827	0.970233	0.994228	1354.43	0.0585842	-0.0585842	0.37389	0.69317	1	2	2	2
ENSG00000139645	ANKRD52	FLJ34236,PP6-ARS-C	2934.51	0.177573	-0.177573	0.000745323	0.0142396	2934.51	0.0943979	0.0943979	0.0710017	0.201821	2934.51	0.26317	-0.26317	6.98718e-07	1.84141e-05	2489.92	0.0906798	-0.0906798	0.0466453	0.337108	2489.92	0.020733	0.020733	0.643211	0.865717	1	2	2	2
ENSG00000047621	C12orf4	NA	646.086	0.274706	-0.274706	0.000753189	0.014367	646.086	0.0545666	-0.0545666	0.498431	0.69809	646.086	0.214735	-0.214735	0.00875941	0.0473315	539.82	0.107286	-0.107286	0.250779	0.682382	539.82	0.134042	-0.134042	0.1463	0.452231	0	2	2	2
ENSG00000105516	DBP	DABP	70.6307	0.75183	-0.75183	0.000756343	0.0144042	70.6307	0.801962	-0.801962	0.000350507	0.00402631	70.6307	0.505275	-0.505275	0.0224661	0.093599	129.004	0.00323125	-0.00323125	0.985893	0.998329	129.004	0.0550619	0.0550619	0.758954	0.917908	1	2	3	3
ENSG00000139278	GLIPR1	GliPR,RTVP1	3303.79	0.168578	0.168578	0.000773862	0.0147144	3303.79	0.0454694	0.0454694	0.366474	0.584632	3303.79	0.428577	0.428577	9.90986e-18	1.56143e-15	1764.52	0.0342893	-0.0342893	0.539094	0.864714	1764.52	0.0721422	-0.0721422	0.191891	0.51153	1	2	2	2
ENSG00000143756	FBXO28	CENP-30,Fbx28,FLJ10766,KIAA0483	1800.11	0.185447	-0.185447	0.000776147	0.0147345	1800.11	0.186959	0.186959	0.000574429	0.00590311	1800.11	0.251954	0.251954	3.66263e-06	8.12084e-05	689.195	0.00963689	0.00963689	0.903817	0.975661	689.195	0.224259	0.224259	0.00386406	0.0526574	2	3	4	4
ENSG00000107863	ARHGAP21	ARHGAP10,KIAA1424	191.317	0.49869	-0.49869	0.000777876	0.0147439	191.317	0.22878	0.22878	0.107117	0.266244	191.317	0.0429737	0.0429737	0.766041	0.880766	1174.13	0.300678	-0.300678	2.86173e-06	0.000402311	1174.13	0.0791039	0.0791039	0.201967	0.522974	1	2	2	2
ENSG00000150961	SEC24D	KIAA0755	3194.39	0.153937	0.153937	0.000779291	0.0147474	3194.39	0.00107075	-0.00107075	0.981464	0.991446	3194.39	0.14646	0.14646	0.00146754	0.0121769	1553.82	0.00379612	-0.00379612	0.94391	0.988265	1553.82	0.130179	-0.130179	0.0151262	0.125679	0	2	2	3
ENSG00000103326	CAPN15	SOLH	1951.64	0.217409	0.217409	0.000780855	0.0147537	1951.64	0.0130783	-0.0130783	0.840899	0.920121	1951.64	0.083558	-0.083558	0.202296	0.417531	1192.56	0.0300984	0.0300984	0.826999	0.961697	1192.56	0.15941	-0.15941	0.246761	0.573694	0	1	1	1
ENSG00000253861	SLC2A3P1	GLUT3P1,GLUT6,SLC2A3P	649.398	0.278558	-0.278558	0.000784378	0.014797	649.398	0.0539341	0.0539341	0.507808	0.70616	649.398	0.261148	0.261148	0.00127986	0.0109953	704.299	0.14177	-0.14177	0.0875826	0.449289	704.299	0.190746	0.190746	0.01768	0.138678	0	2	2	3
ENSG00000124802	EEF1E1	AIMP3,P18	589.695	0.313259	0.313259	0.000787281	0.0148284	589.695	0.225409	0.225409	0.0161559	0.0722867	589.695	0.014102	0.014102	0.882229	0.941676	970.978	0.0661248	-0.0661248	0.358764	0.767563	970.978	0.0370885	0.0370885	0.600177	0.84462	0	1	2	2
ENSG00000170312	CDK1	CDC2,CDC28A	2437.56	0.177846	-0.177846	0.000790469	0.014865	2437.56	0.053272	-0.053272	0.312971	0.532573	2437.56	0.128888	-0.128888	0.01534	0.0707754	3254.04	0.00237831	0.00237831	0.960584	0.991137	3254.04	0.159669	0.159669	0.000769628	0.0174482	0	2	3	3
ENSG00000164713	BRI3	NA	764.444	0.292457	0.292457	0.000796137	0.0149482	764.444	0.000547477	-0.000547477	0.995051	0.997384	764.444	0.225882	0.225882	0.0101536	0.0525088	575.356	0.167153	0.167153	0.0544582	0.36012	575.356	0.225119	0.225119	0.00839853	0.0878164	0	1	3	3
ENSG00000113273	ARSB	NA	1048.13	0.228333	0.228333	0.000804119	0.0150744	1048.13	0.272557	0.272557	6.17561e-05	0.00100202	1048.13	0.562182	0.562182	8.3489e-17	1.17767e-14	1185.82	0.161966	0.161966	0.0081097	0.139126	1185.82	0.254235	0.254235	2.2821e-05	0.00125779	3	4	4	5
ENSG00000065613	SLK	KIAA0204,se20-9,STK2	1847.91	0.205214	-0.205214	0.000808945	0.0151412	1847.91	0.0807771	0.0807771	0.183236	0.380924	1847.91	0.0354563	0.0354563	0.561296	0.74949	3433.62	0.136393	-0.136393	0.000749206	0.0293933	3433.62	0.0993709	0.0993709	0.0120006	0.110139	0	2	2	3
ENSG00000089195	TRMT6	CGI-09,GCD10,Gcd10p,MGC5029	1341.98	0.22098	-0.22098	0.000813473	0.0152022	1341.98	0.349699	0.349699	5.74953e-08	3.26315e-06	1341.98	0.37056	0.37056	1.01273e-08	4.20154e-07	869.579	0.205225	-0.205225	0.00632243	0.121341	869.579	0.0301114	0.0301114	0.680807	0.884144	2	3	3	4
ENSG00000131153	GINS2	Pfs2,PSF2	891.076	0.24912	-0.24912	0.000818494	0.0152722	891.076	0.317716	0.317716	1.179e-05	0.000261791	891.076	0.0628853	-0.0628853	0.397021	0.621821	1548.18	0.0509397	-0.0509397	0.376976	0.778406	1548.18	0.106606	-0.106606	0.0619081	0.290804	1	2	2	2
ENSG00000109332	UBE2D3	UbcH5C	6481.82	0.145933	0.145933	0.000819819	0.0152731	6481.82	0.247526	0.247526	1.31678e-08	9.6315e-07	6481.82	0.202849	0.202849	3.42132e-06	7.6315e-05	5886.44	0.0630693	0.0630693	0.164602	0.582844	5886.44	0.083909	0.083909	0.0629892	0.293453	2	3	3	3
ENSG00000154473	BUB3	BUB3L	3597.07	0.146692	-0.146692	0.000835218	0.0155358	3597.07	0.0569994	0.0569994	0.191443	0.392009	3597.07	0.0537331	-0.0537331	0.22181	0.442873	3628.64	0.0463721	-0.0463721	0.257731	0.689366	3628.64	0.0110907	-0.0110907	0.78412	0.928559	0	1	1	1
ENSG00000105355	PLIN3	M6PRBP1,PP17,TIP47	2283.29	0.193598	0.193598	0.000843467	0.0156649	2283.29	0.0853636	-0.0853636	0.144575	0.326027	2283.29	0.0532283	0.0532283	0.36268	0.590432	1883.73	0.125735	0.125735	0.0474229	0.340229	1883.73	0.018894	-0.018894	0.765009	0.920322	0	1	1	1
ENSG00000070950	RAD18	RNF73	1063.05	0.237632	-0.237632	0.00085283	0.0157899	1063.05	0.122006	0.122006	0.0821902	0.223232	1063.05	0.121242	-0.121242	0.0891845	0.245477	1359.53	0.0810641	-0.0810641	0.216022	0.648449	1359.53	0.034993	-0.034993	0.58843	0.837691	0	1	1	1
ENSG00000169692	AGPAT2	BSCL,LPAAT-beta	1683.44	0.211962	0.211962	0.000852017	0.0157899	1683.44	0.125	0.125	0.0499921	0.158098	1683.44	0.261667	0.261667	4.03851e-05	0.000638361	855.005	0.132263	0.132263	0.159015	0.576368	855.005	0.00218907	-0.00218907	0.981334	0.994318	1	2	2	3
ENSG00000138180	CEP55	C10orf3,CT111,FLJ10540	1291.12	0.23336	-0.23336	0.000876501	0.0162031	1291.12	0.136098	-0.136098	0.0516252	0.162041	1291.12	0.404543	-0.404543	1.23223e-08	5.02657e-07	1593.43	0.130441	-0.130441	0.0307459	0.279137	1593.43	0.0274757	-0.0274757	0.643833	0.866305	1	2	2	3
ENSG00000123989	CHPF	CHSY2,CSS2	695.917	0.327598	0.327598	0.00088191	0.0162587	695.917	0.0551619	-0.0551619	0.580631	0.76006	695.917	0.225553	0.225553	0.0230779	0.0953437	88.5199	0.555353	0.555353	0.0208315	NA	88.5199	0.318085	-0.318085	0.199314	0.520185	0	1	2	2
ENSG00000113552	GNPDA1	GNPDA,GNPI,GPI,HLN,KIAA0060	1094.97	0.200318	-0.200318	0.000882226	0.0162587	1094.97	0.0405668	-0.0405668	0.496819	0.696868	1094.97	0.0163586	0.0163586	0.784929	0.892299	381.503	0.241104	-0.241104	0.0360518	0.302154	381.503	0.164057	0.164057	0.139634	0.442023	0	1	1	1
ENSG00000131981	LGALS3	GALIG,LGALS2,MAC-2	197.04	0.464763	0.464763	0.000887	0.0163159	197.04	0.306578	-0.306578	0.0364117	0.127602	197.04	0.232837	0.232837	0.10246	0.269068	26.7096	0.706794	0.706794	0.0675239	NA	26.7096	0.813011	0.813011	0.0319367	NA	0	1	1	2
ENSG00000181690	PLAG1	ZNF912	2409.02	0.2016	0.2016	0.000888054	0.0163159	2409.02	0.210324	0.210324	0.000526893	0.005548	2409.02	0.497034	0.497034	1.91512e-16	2.53257e-14	347.6	0.201897	0.201897	0.0677607	0.399092	347.6	0.183849	0.183849	0.0918781	0.359464	2	3	3	3
ENSG00000276043	UHRF1	FLJ21925,ICBP90,Np95,RNF106,TDRD22	2381.5	0.20419	-0.20419	0.000890266	0.0163315	2381.5	0.0252414	0.0252414	0.679591	0.826598	2381.5	0.236797	-0.236797	0.000125742	0.00164375	3859.3	0.00990416	0.00990416	0.835921	0.964197	3859.3	0.0386447	-0.0386447	0.416341	0.726772	1	2	2	2
ENSG00000107771	CCSER2	FAM190B,KIAA1128	361.603	0.354292	-0.354292	0.000895485	0.0164022	361.603	0.0817526	-0.0817526	0.436394	0.646765	361.603	0.19128	-0.19128	0.0724994	0.213434	539.5	0.135133	-0.135133	0.14777	0.559015	539.5	0.00941389	0.00941389	0.917894	0.975056	0	1	1	1
ENSG00000172954	LCLAT1	AGPAT8,ALCAT1,FLJ37965,LYCAT	552.938	0.307007	-0.307007	0.000902175	0.0164995	552.938	0.135545	0.135545	0.134125	0.309579	552.938	0.0454423	-0.0454423	0.620798	0.792606	405.873	0.336036	-0.336036	0.00111009	0.0402743	405.873	0.132376	0.132376	0.17847	0.49435	0	2	2	2
ENSG00000125733	TRIP10	CIP4,HSTP,STOT,STP	685.395	0.264175	-0.264175	0.000908317	0.0165865	685.395	0.224416	-0.224416	0.0047729	0.0294608	685.395	0.313406	-0.313406	9.92022e-05	0.00135418	240.673	0.0750688	-0.0750688	0.573704	0.881226	240.673	0.0736365	-0.0736365	0.575242	0.829197	1	3	3	3
ENSG00000167699	GLOD4	C17orf25,CGI-150,HC71	1856.78	0.176793	-0.176793	0.000926059	0.0168847	1856.78	0.124329	0.124329	0.0183073	0.0792177	1856.78	0.0467763	0.0467763	0.37892	0.605388	2091.5	0.114113	-0.114113	0.0291686	0.269524	2091.5	0.00666018	0.00666018	0.896983	0.96931	0	1	2	2
ENSG00000173546	CSPG4	HMW-MAA,MCSP,MCSPG,MEL-CSPG,MSK16,NG2	341.192	0.387534	0.387534	0.000934097	0.0169796	341.192	0.144595	-0.144595	0.228263	0.440302	341.192	0.279375	-0.279375	0.0217935	0.0915179	25.6816	0.574973	0.574973	0.151085	NA	25.6816	0.343712	0.343712	0.390383	NA	0	1	2	2
ENSG00000205220	PSMB10	beta2i,LMP10,MECL1,MGC1665	1406.15	0.200769	0.200769	0.000933536	0.0169796	1406.15	0.0532252	-0.0532252	0.385956	0.603146	1406.15	0.170987	0.170987	0.00513503	0.031716	731.9	0.0166001	0.0166001	0.847922	0.966487	731.9	0.057858	-0.057858	0.500434	0.785293	0	2	2	2
ENSG00000136492	BRIP1	BACH1,FANCJ,OF	1032.65	0.283645	-0.283645	0.000937941	0.0170189	1032.65	0.262928	0.262928	0.00181703	0.0143578	1032.65	0.0301465	0.0301465	0.723475	0.855521	1432.88	0.027402	0.027402	0.670875	0.916516	1432.88	0.168544	0.168544	0.00787531	0.0842343	0	2	3	3
ENSG00000156875	MFSD14A	DKFZP564L0864,HIAT1	1651.54	0.198814	0.198814	0.0009391	0.0170189	1651.54	0.222545	0.222545	0.000212253	0.00269564	1651.54	0.336465	0.336465	2.1632e-08	8.34355e-07	1706.25	0.0778929	0.0778929	0.179141	0.60432	1706.25	0.190248	0.190248	0.000858178	0.0187897	2	4	4	4
ENSG00000113494	PRLR	NA	307.925	0.413523	0.413523	0.000941527	0.0170371	307.925	0.051159	-0.051159	0.689361	0.833015	307.925	0.484402	0.484402	0.000111971	0.00149811	11.9007	0.187473	0.187473	0.734386	NA	11.9007	0.0664829	0.0664829	0.903403	NA	1	2	2	2
ENSG00000135679	MDM2	HDM2,MGC5370	4616.94	0.245163	0.245163	0.000392402	0.00883569	4616.94	0.14607	0.14607	0.0348958	0.124104	4616.94	0.370572	0.370572	8.41868e-08	2.82102e-06	3094.53	0.184505	0.184505	0.00419795	0.0938894	3094.53	0.309398	0.309398	1.33307e-06	0.000137762	3	3	4	5
ENSG00000133739	LRRCC1	CLERC,KIAA1764,VFL1	962.282	0.241535	-0.241535	0.000954862	0.0172004	962.282	0.160801	-0.160801	0.0273952	0.104555	962.282	0.269601	-0.269601	0.000255167	0.00296652	856.144	0.167371	-0.167371	0.0517179	0.353331	856.144	0.054288	-0.054288	0.521755	0.797734	1	2	2	3
ENSG00000140564	FURIN	FUR,PACE,PCSK3,SPC1	1234.1	0.211061	0.211061	0.000954186	0.0172004	1234.1	0.0360453	-0.0360453	0.577204	0.756982	1234.1	0.195026	0.195026	0.0024302	0.017961	1560.39	0.225802	0.225802	0.000432867	0.0203654	1560.39	0.143788	0.143788	0.0241284	0.169049	0	3	3	4
ENSG00000077984	CST7	NA	496.937	0.338745	-0.338745	0.000964169	0.017342	496.937	0.152545	-0.152545	0.133757	0.309261	496.937	0.250017	0.250017	0.012824	0.0619896	370.229	0.132244	0.132244	0.238748	0.669969	370.229	0.0396919	-0.0396919	0.722578	0.903188	0	1	2	2
ENSG00000169252	ADRB2	ADRB2R,ADRBR,B2AR,BAR	495.002	0.298283	0.298283	0.000978214	0.0175682	495.002	0.0265022	0.0265022	0.773226	0.883853	495.002	0.393625	0.393625	1.42243e-05	0.000265335	34.9017	0.667329	0.667329	0.0673335	NA	34.9017	0.873998	0.873998	0.0143139	NA	1	2	2	2
ENSG00000261884	AC040162.1	NA	1073.01	0.232551	0.232551	0.000980082	0.0175755	1073.01	0.0276852	0.0276852	0.697461	0.837404	1073.01	0.174203	0.174203	0.0143343	0.067313	555.827	0.0273315	0.0273315	0.779834	0.949975	555.827	0.0487296	-0.0487296	0.615313	0.852346	0	1	2	2
ENSG00000173327	MAP3K11	MEKK11,MLK3,PTK1,SPRK	1804.12	0.187224	0.187224	0.000984021	0.0176197	1804.12	0.0981767	-0.0981767	0.0875603	0.232734	1804.12	0.224176	-0.224176	0.000114131	0.00152151	1298.8	0.0432398	0.0432398	0.490772	0.840785	1298.8	0.0621651	-0.0621651	0.318428	0.649423	1	2	2	2
ENSG00000142002	DPP9	NA	1908.05	0.173328	-0.173328	0.000992431	0.0177438	1908.05	0.115164	-0.115164	0.0283805	0.106998	1908.05	0.0405183	0.0405183	0.439889	0.659099	1364.41	0.103104	-0.103104	0.140503	0.546008	1364.41	0.0496347	-0.0496347	0.472772	0.766184	0	1	1	2
ENSG00000116717	GADD45A	DDIT1,GADD45	213.269	0.445493	0.445493	0.00101471	0.0180077	213.269	0.104202	0.104202	0.451077	0.658832	213.269	0.291894	0.291894	0.0340817	0.126196	484.442	0.0170619	0.0170619	0.860591	0.967639	484.442	0.265955	0.265955	0.00488572	0.0612617	0	1	2	3
ENSG00000108799	EZH1	KIAA0388,KMT6B	520.788	0.352565	-0.352565	0.0010135	0.0180077	520.788	0.521509	-0.521509	1.4053e-06	4.34881e-05	520.788	0.439505	-0.439505	4.9403e-05	0.000752786	666.773	0.0662617	-0.0662617	0.395265	0.788081	666.773	0.137028	-0.137028	0.07537	0.323413	2	3	3	3
ENSG00000102524	TNFSF13B	BAFF,BLYS,CD257,TALL-1,TALL1,THANK,TNFSF20	879.974	0.231399	0.231399	0.00101375	0.0180077	879.974	0.177619	0.177619	0.0119716	0.058398	879.974	0.760688	0.760688	3.13325e-28	1.28907e-25	862.932	0.158086	-0.158086	0.0243365	0.250251	862.932	0.0400287	0.0400287	0.557654	0.818949	1	2	3	3
ENSG00000077152	UBE2T	FANCT,HSPC150	933.857	0.223684	-0.223684	0.00101216	0.0180077	933.857	0.0674533	0.0674533	0.314363	0.533879	933.857	0.206889	-0.206889	0.00254552	0.0185449	785.903	0.207565	-0.207565	0.00404921	0.0928488	785.903	0.0868912	-0.0868912	0.217624	0.541623	0	2	3	3
ENSG00000215193	PEX26	FLJ20695	2409.72	0.164638	-0.164638	0.00101191	0.0180077	2409.72	0.0343125	0.0343125	0.490161	0.691035	2409.72	0.0376565	0.0376565	0.450951	0.668453	1737.52	0.00217634	0.00217634	0.969739	0.99405	1737.52	0.0407739	0.0407739	0.471591	0.765546	0	1	1	1
ENSG00000011600	TYROBP	DAP12,KARAP,PLO-SL,PLOSL	906.743	0.292002	0.292002	0.00102767	0.0182103	906.743	0.207796	-0.207796	0.0216396	0.088672	906.743	0.230484	0.230484	0.00999918	0.0519824	222.89	0.0769695	0.0769695	0.56515	0.878255	222.89	0.127639	-0.127639	0.338881	0.663372	0	1	3	3
ENSG00000176208	ATAD5	C17orf41,ELG1,FLJ12735,FRAG1	1175.76	0.238535	-0.238535	0.00102917	0.0182103	1175.76	0.200221	0.200221	0.00510419	0.0309053	1175.76	0.0313051	0.0313051	0.664891	0.820779	1763.98	0.171269	0.171269	0.0149385	0.197815	1763.98	0.1041	0.1041	0.137051	0.439391	0	2	2	3
ENSG00000161513	FDXR	ADR,ADXR	646.978	0.341733	0.341733	0.00104994	0.0185504	646.978	0.0431943	-0.0431943	0.682544	0.828453	646.978	0.0327543	0.0327543	0.756835	0.87604	597.511	0.146872	0.146872	0.0985238	0.473383	597.511	0.0778555	0.0778555	0.376693	0.695291	0	1	1	1
ENSG00000119231	SENP5	MGC27076	1964.21	0.236375	-0.236375	0.00106776	0.0188375	1964.21	0.166534	0.166534	0.0200157	0.0841866	1964.21	0.0439718	0.0439718	0.541284	0.736447	1141.08	0.0581141	0.0581141	0.361272	0.769895	1141.08	0.274666	0.274666	9.60672e-06	0.000669784	1	2	3	3
ENSG00000167996	FTH1	FHC,FTH,FTHL6,PIG15,PLIF	5441.05	0.221141	0.221141	0.00106987	0.0188471	5441.05	0.0884134	0.0884134	0.191505	0.392009	5441.05	0.131641	0.131641	0.0519748	0.169709	15115.9	0.153285	0.153285	4.16362e-05	0.0037533	15115.9	0.0355852	0.0355852	0.340673	0.665514	1	2	2	3
ENSG00000145569	OTULINL	FAM105A,FLJ11127,NET20	5730.37	0.253108	0.253108	2.68516e-09	3.45866e-07	5730.37	0.261205	0.261205	8.32299e-10	9.10735e-08	5730.37	0.231652	0.231652	5.76288e-08	2.01783e-06	873.67	0.226886	0.226886	0.00115583	0.0412458	873.67	0.283004	0.283004	3.71285e-05	0.00182711	4	5	5	5
ENSG00000261487	AC135048.1	NA	1469.9	0.208166	0.208166	0.00108376	0.0190357	1469.9	0.107201	0.107201	0.0938178	0.243453	1469.9	0.00384962	-0.00384962	0.952472	0.978095	571.567	0.182642	0.182642	0.0501176	0.34814	571.567	0.135621	-0.135621	0.147286	0.453675	0	1	1	1
ENSG00000117394	SLC2A1	CSE,DYT18,DYT9,GLUT,GLUT1,HTLVR	1221.98	0.270462	-0.270462	0.00109464	0.0191987	1221.98	0.0347756	0.0347756	0.671922	0.821538	1221.98	0.256173	0.256173	0.00175775	0.0138553	736.193	0.132343	0.132343	0.168258	0.588554	736.193	0.227543	0.227543	0.0164507	0.132122	0	2	2	3
ENSG00000164414	SLC35A1	CMPST,hCST	771.554	0.237097	-0.237097	0.00110062	0.0192753	771.554	0.143223	-0.143223	0.0476214	0.152473	771.554	0.0833673	-0.0833673	0.250757	0.477864	468.249	0.319996	-0.319996	0.00101268	0.0376062	468.249	0.222618	-0.222618	0.0194541	0.147823	0	2	2	4
ENSG00000196305	IARS1	IARS,ILRS	5697.32	0.147639	-0.147639	0.00110757	0.0193687	5697.32	0.07483	0.07483	0.0969331	0.248799	5697.32	0.0358225	-0.0358225	0.428976	0.65018	8529.76	0.0657626	-0.0657626	0.0734507	0.413431	8529.76	0.0169442	-0.0169442	0.642444	0.865356	0	1	1	1
ENSG00000183814	LIN9	TGS	957.898	0.236621	-0.236621	0.00112006	0.0195585	957.898	0.109426	0.109426	0.125884	0.297228	957.898	0.0633808	-0.0633808	0.381922	0.607406	483.991	0.0407992	0.0407992	0.669493	0.915793	483.991	0.217416	0.217416	0.0197634	0.149261	0	1	1	2
ENSG00000087086	FTL	MGC71996,NBIA3	22428.4	0.173874	0.173874	0.00113195	0.0197374	22428.4	0.0255732	0.0255732	0.632272	0.795071	22428.4	0.0374499	-0.0374499	0.483754	0.694003	21976.3	0.0774406	0.0774406	0.0402663	0.317551	21976.3	0.02488	0.02488	0.509273	0.791027	0	1	1	1
ENSG00000179300	RTL3	FLJ38865,Mar3,Mart3,SIRH9,ZCCHC5,ZHC5	80.1458	0.739064	0.739064	0.00113577	0.0197748	80.1458	0.340157	0.340157	0.142547	0.32238	80.1458	0.617115	0.617115	0.00729897	0.0410734	1.78656	0.127158	0.127158	0.929621	NA	1.78656	1.0968	-1.0968	0.48027	NA	0	2	2	2
ENSG00000166928	MS4A14	DKFZp434H092,FLJ32856,MS4A16,NYD-SP21	409.345	0.348164	0.348164	0.0011374	0.0197748	409.345	0.250911	-0.250911	0.0227984	0.0918009	409.345	0.0359241	0.0359241	0.742229	0.868275	7.28425	0.196673	-0.196673	0.774138	NA	7.28425	0.439112	-0.439112	0.521611	NA	0	1	2	2
ENSG00000101624	CEP76	C18orf9,FLJ12542,HsT1705	453.75	0.299443	-0.299443	0.00114149	0.0198173	453.75	0.0559743	0.0559743	0.534398	0.726229	453.75	0.11948	-0.11948	0.193038	0.404626	406.418	0.00106235	-0.00106235	0.99153	0.99923	406.418	0.0201081	0.0201081	0.838047	0.949825	0	1	1	1
ENSG00000184014	DENND5A	FLJ22354,FLJ33829,FLJ43455,KIAA1091,RAB6IP1	1342.14	0.18435	0.18435	0.00114532	0.0198549	1342.14	0.0166997	-0.0166997	0.770731	0.882328	1342.14	0.167004	-0.167004	0.00412552	0.0267293	2104.49	0.0506591	0.0506591	0.310495	0.733621	2104.49	0.0645354	-0.0645354	0.193513	0.513426	0	2	2	2
ENSG00000164691	TAGAP	ARHGAP47,FLJ32631,IDDM21	908.59	0.223653	0.223653	0.00114878	0.0198727	908.59	0.175742	-0.175742	0.012475	0.060188	908.59	0.151797	0.151797	0.0290171	0.112271	558.975	0.0366519	0.0366519	0.747883	0.939673	558.975	0.0652541	0.0652541	0.5634	0.822119	0	1	2	3
ENSG00000127507	ADGRE2	CD312,EMR2	2740.85	0.180598	0.180598	0.00114966	0.0198727	2740.85	0.23915	0.23915	1.63453e-05	0.000338743	2740.85	0.27229	0.27229	9.80941e-07	2.47244e-05	1152.25	0.304556	0.304556	9.36469e-07	0.000165056	1152.25	0.0351895	0.0351895	0.571445	0.827687	3	4	4	4
ENSG00000254635	WAC-AS1	NA	872.02	0.217934	0.217934	0.00116892	0.0201765	872.02	0.22811	0.22811	0.000681118	0.00672082	872.02	0.284778	0.284778	2.39787e-05	0.000418891	614.255	0.126533	0.126533	0.140269	0.546008	614.255	0.138312	0.138312	0.101974	0.380782	2	3	3	3
ENSG00000162923	WDR26	FLJ21016,GID7	5785.92	0.128068	0.128068	0.00117776	0.0202998	5785.92	0.0182911	0.0182911	0.644205	0.803489	5785.92	0.139277	0.139277	0.000436921	0.00457979	1980.21	0.0679001	0.0679001	0.164188	0.582076	1980.21	0.0165306	0.0165306	0.732155	0.907443	1	2	2	2
ENSG00000058804	NDC1	FLJ10407,NET3,TMEM48	2271.22	0.157024	-0.157024	0.00117988	0.0203072	2271.22	0.131654	0.131654	0.00591319	0.0345201	2271.22	0.00331483	-0.00331483	0.945368	0.974334	3260.28	0.0797091	-0.0797091	0.0930937	0.461134	3260.28	0.0683774	0.0683774	0.144069	0.448574	0	2	2	2
ENSG00000149136	SSRP1	FACT80	7099.37	0.118881	-0.118881	0.0011852	0.0203695	7099.37	0.126626	0.126626	0.000514977	0.00546524	7099.37	0.00997451	0.00997451	0.785636	0.892706	8592.15	0.0095235	-0.0095235	0.775248	0.94943	8592.15	0.0433408	0.0433408	0.190253	0.510108	1	2	2	2
ENSG00000139438	FAM222A	C12orf34,FLJ14721	65.92	0.834182	-0.834182	0.00119085	0.0204373	65.92	0.168504	0.168504	0.486036	0.688859	65.92	0.320962	-0.320962	0.199837	0.41413	23.2743	0.150024	0.150024	0.72642	NA	23.2743	0.548904	0.548904	0.183726	NA	0	1	1	1
ENSG00000121957	GPSM2	DFNB82,LGN,Pins	543.734	0.279802	-0.279802	0.00120346	0.0206241	543.734	0.169305	-0.169305	0.0488176	0.155466	543.734	0.391315	-0.391315	8.33571e-06	0.000167745	1750.92	0.0754523	-0.0754523	0.140559	0.546008	1750.92	0.0435265	0.0435265	0.385356	0.702456	1	2	2	3
ENSG00000138399	FASTKD1	FLJ21901	1202	0.205501	-0.205501	0.00120633	0.0206437	1202	0.0222908	0.0222908	0.722763	0.852679	1202	0.183661	-0.183661	0.00403582	0.0263208	1102.6	0.26292	-0.26292	3.23175e-05	0.00303914	1102.6	0.0214213	-0.0214213	0.72704	0.905425	1	3	3	3
ENSG00000186312	CA5BP1	CA5BL,CA5BP,PRO2325	483.107	0.279364	0.279364	0.00122603	0.0209405	483.107	0.131654	0.131654	0.131569	0.305898	483.107	0.401728	0.401728	3.41779e-06	7.6315e-05	272.854	0.11697	0.11697	0.342258	0.757019	272.854	0.0511277	0.0511277	0.674696	0.881004	1	2	2	2
ENSG00000180448	AC004151.1	NA	6529.54	0.18502	0.18502	0.00122717	0.0209405	6529.54	0.0878728	-0.0878728	0.125913	0.297244	6529.54	0.0186883	0.0186883	0.744848	0.869616	2554.82	0.139147	0.139147	0.0143095	0.191523	2554.82	0.14699	-0.14699	0.00976286	0.0964695	0	1	2	3
ENSG00000149761	NUDT22	MGC13045	506.484	0.278281	-0.278281	0.00123503	0.0210448	506.484	0.299359	-0.299359	0.000525636	0.00554277	506.484	0.17509	-0.17509	0.0425748	0.147572	322.841	0.137338	-0.137338	0.247108	0.679418	322.841	0.136772	-0.136772	0.242213	0.568771	1	2	2	3
ENSG00000092421	SEMA6A	HT018,KIAA1368,SEMA,SEMA6A1,SEMAQ	187.637	0.453342	0.453342	0.00124076	0.0210824	187.637	0.0911582	0.0911582	0.52607	0.720278	187.637	0.68824	0.68824	8.27338e-07	2.12738e-05	41.7668	0.283954	0.283954	0.337565	NA	41.7668	0.359978	0.359978	0.214195	NA	1	2	2	2
ENSG00000130517	PGPEP1	Pcp,PGP,PGP-I,PGPI	1747.78	0.17023	0.17023	0.00123961	0.0210824	1747.78	0.191659	-0.191659	0.000354749	0.00406386	1747.78	0.028181	0.028181	0.597652	0.776544	1252.62	0.193151	0.193151	0.0014395	0.0480903	1252.62	0.00795459	0.00795459	0.895249	0.96925	1	3	3	3
ENSG00000157637	SLC38A10	MGC15523,PP1744	4954.23	0.182911	0.182911	0.00124364	0.0211014	4954.23	0.0776152	-0.0776152	0.172426	0.365971	4954.23	0.103511	0.103511	0.0685336	0.205606	2487.34	0.115995	0.115995	0.0419183	0.32284	2487.34	0.133368	-0.133368	0.0193517	0.147408	0	1	1	2
ENSG00000259517	LINC02169	NA	418.096	0.383179	0.383179	0.00125267	0.0212244	418.096	0.0383381	-0.0383381	0.75083	0.870401	418.096	0.145821	0.145821	0.225906	0.44827	0	NA	NA	NA	NA	0	NA	NA	NA	NA	0	1	1	1
ENSG00000122862	SRGN	PPG,PRG,PRG1	64984	0.253948	0.253948	5.50503e-09	6.59447e-07	64984	0.142532	0.142532	0.00106793	0.00959948	64984	0.366421	0.366421	3.9842e-17	5.78529e-15	14312.6	0.190034	0.190034	1.96952e-05	0.00207661	14312.6	0.151965	-0.151965	0.000649039	0.0153895	4	5	5	5
ENSG00000198554	WDHD1	AND-1,CHTF4,CTF4	1410.86	0.206084	-0.206084	0.00127246	0.0214422	1410.86	0.00794579	-0.00794579	0.900416	0.950857	1410.86	0.273549	-0.273549	2.2615e-05	0.00039814	2204.43	0.138284	-0.138284	0.0109703	0.16503	2204.43	0.0775213	-0.0775213	0.148772	0.455674	1	2	2	3
ENSG00000062650	WAPL	FOE,KIAA0261,WAPAL	4005.18	0.163237	-0.163237	0.00126907	0.0214422	4005.18	0.0602692	0.0602692	0.231864	0.444926	4005.18	0.0125917	0.0125917	0.803489	0.901346	2807.46	0.159839	-0.159839	0.000447295	0.0208779	2807.46	0.0150154	-0.0150154	0.737077	0.909411	0	2	2	2
ENSG00000135776	ABCB10	EST20237,M-ABC2,MTABC2	3251.64	0.148196	-0.148196	0.00126949	0.0214422	3251.64	0.0618002	-0.0618002	0.177878	0.373506	3251.64	0.193986	0.193986	2.15098e-05	0.00038291	1786.19	0.0416442	-0.0416442	0.418585	0.800055	1786.19	0.0331349	0.0331349	0.512431	0.79196	1	2	2	2
ENSG00000011422	PLAUR	CD87,UPAR,URKR	650.869	0.312679	0.312679	0.00127739	0.0214612	650.869	0.123767	0.123767	0.205663	0.410067	650.869	0.16217	0.16217	0.0983535	0.260966	338.538	0.3376	0.3376	0.00947593	0.151834	338.538	0.0165338	-0.0165338	0.899367	0.969359	0	1	1	2
ENSG00000135821	GLUL	GLNS	3134.26	0.171719	-0.171719	0.00127676	0.0214612	3134.26	0.00439083	-0.00439083	0.934084	0.968422	3134.26	0.210394	0.210394	7.09996e-05	0.00101996	9327.82	0.015045	0.015045	0.711924	0.929292	9327.82	0.0119052	0.0119052	0.769231	0.921088	1	2	2	2
ENSG00000180901	KCTD2	KIAA0176	950.365	0.210293	0.210293	0.00128629	0.0215722	950.365	0.00359079	-0.00359079	0.9567	0.980279	950.365	0.0916049	-0.0916049	0.171518	0.3746	605.293	0.0127646	-0.0127646	0.883516	0.971406	605.293	0.0764789	-0.0764789	0.375111	0.694085	0	1	1	1
ENSG00000015475	BID	NA	2371.14	0.164915	0.164915	0.00128759	0.0215722	2371.14	0.18254	0.18254	0.000366984	0.00414843	2371.14	0.141712	0.141712	0.00597745	0.0355122	1159.98	0.0522001	-0.0522001	0.396172	0.788233	1159.98	0.0316866	-0.0316866	0.600763	0.844774	1	3	3	3
ENSG00000196504	PRPF40A	FBP-11,FBP11,FLAF1,FLJ20585,FNBP3,HIP10,HYPA,NY-REN-6,Prp40	5906.54	0.138125	-0.138125	0.0012919	0.021614	5906.54	0.15704	0.15704	0.000232772	0.00289229	5906.54	0.109218	0.109218	0.0107492	0.0547852	4628.23	0.0720736	-0.0720736	0.0975714	0.472221	4628.23	0.0730602	0.0730602	0.0893254	0.355321	1	2	3	3
ENSG00000136603	SKIL	SNO,SnoA,SnoN	762.49	0.292392	0.292392	0.00129635	0.0216583	762.49	0.0658584	-0.0658584	0.474285	0.679361	762.49	0.332609	-0.332609	0.000378128	0.00408494	154.435	0.226341	0.226341	0.16698	0.586514	154.435	0.117997	0.117997	0.467599	0.762363	1	2	2	2
ENSG00000196150	ZNF250	MGC9718,ZFP647,ZNF647	247.348	0.442647	-0.442647	0.00130053	0.0216978	247.348	0.228363	-0.228363	0.0935413	0.242968	247.348	0.218961	-0.218961	0.109969	0.283164	170.635	0.20997	0.20997	0.292138	0.719549	170.635	0.290931	0.290931	0.139689	0.442023	0	1	1	1
ENSG00000102317	RBM3	IS1-RNPL	4903.25	0.167187	0.167187	0.00130613	0.021761	4903.25	0.380442	0.380442	2.1428e-13	4.8048e-11	4903.25	0.431638	0.431638	8.94478e-17	1.24982e-14	8568.53	0.0521621	0.0521621	0.172282	0.595224	8568.53	0.145035	0.145035	0.000132894	0.00487578	3	4	4	4
ENSG00000109381	ELF2	EU32,NERF,NERF-1A,NERF-1B,NERF-2	874.546	0.26764	-0.26764	0.00131234	0.0218037	874.546	0.00919831	-0.00919831	0.91122	0.956609	874.546	0.0935919	-0.0935919	0.260442	0.48888	1063.64	0.148825	-0.148825	0.017805	0.21717	1063.64	0.000594205	0.000594205	0.992259	0.99664	0	1	1	1
ENSG00000145349	CAMK2D	CAMKD	1940.84	0.185041	0.185041	0.00131163	0.0218037	1940.84	0.0806713	0.0806713	0.163063	0.353131	1940.84	0.261034	0.261034	6.09228e-06	0.000128537	114.686	0.0288911	0.0288911	0.882158	0.9714	114.686	0.132874	0.132874	0.486471	0.777134	1	2	2	2
ENSG00000151062	CACNA2D4	NA	2682.45	0.172004	0.172004	0.00132506	0.021968	2682.45	0.0519288	0.0519288	0.334408	0.552736	2682.45	0.201757	0.201757	0.000174197	0.00215362	109.561	0.268603	0.268603	0.143647	0.550772	109.561	0.022968	-0.022968	0.900797	0.969434	1	2	2	2
ENSG00000228716	DHFR	NA	2351.04	0.151206	-0.151206	0.00132589	0.021968	2351.04	0.0956835	0.0956835	0.0401455	0.136527	2351.04	0.149739	-0.149739	0.00159014	0.0128627	3560.85	0.0462132	-0.0462132	0.249385	0.681272	3560.85	0.0664188	-0.0664188	0.0944119	0.364282	0	2	2	3
ENSG00000248098	BCKDHA	MSU,OVD1A	1020.02	0.201738	0.201738	0.00133748	0.0221294	1020.02	0.0255472	0.0255472	0.687731	0.83165	1020.02	0.108989	0.108989	0.0871637	0.242029	716.506	0.166224	0.166224	0.0332055	0.290585	716.506	0.0823419	-0.0823419	0.291555	0.622623	0	1	1	1
ENSG00000178127	NDUFV2	CI-24k	2150.87	0.179206	-0.179206	0.0013463	0.0222447	2150.87	0.267046	0.267046	1.22618e-06	3.93702e-05	2150.87	0.181138	0.181138	0.00108284	0.00960929	1992.64	0.0915619	-0.0915619	0.119999	0.512687	1992.64	0.0644432	0.0644432	0.266557	0.595814	2	3	3	3
ENSG00000070495	JMJD6	KIAA0585,PTDSR,PTDSR1	1495.37	0.215505	0.215505	0.00135982	0.0224371	1495.37	0.145471	0.145471	0.0311023	0.114329	1495.37	0.273472	0.273472	5.04292e-05	0.000767633	439.699	0.12364	-0.12364	0.224894	0.656915	439.699	0.0224279	0.0224279	0.821807	0.944157	1	2	2	3
ENSG00000146112	PPP1R18	KIAA1949,phostensin	2494.66	0.166306	-0.166306	0.00136212	0.0224441	2494.66	0.432664	-0.432664	1.65032e-16	7.05409e-14	2494.66	0.167272	-0.167272	0.00134892	0.0114821	1589.62	0.0498297	-0.0498297	0.391365	0.784924	1589.62	0.0526705	-0.0526705	0.359256	0.680736	1	3	3	3
ENSG00000101224	CDC25B	NA	1574.37	0.185334	-0.185334	0.00136529	0.0224654	1574.37	0.21722	-0.21722	0.000180665	0.00237307	1574.37	0.259548	-0.259548	9.03169e-06	0.000179074	1829.42	0.0857143	0.0857143	0.135052	0.538066	1829.42	0.0741301	0.0741301	0.191793	0.511484	2	3	3	3
ENSG00000119640	ACYP1	NA	143.44	0.501107	-0.501107	0.00137856	0.0226386	143.44	0.352429	-0.352429	0.023134	0.0926308	143.44	0.608728	-0.608728	0.000137641	0.00177295	369.673	0.166268	-0.166268	0.0936429	0.463077	369.673	0.160708	-0.160708	0.0987282	0.374388	1	2	3	3
ENSG00000242802	AP5Z1	KIAA0415,SPG48,zeta	710.233	0.256243	0.256243	0.0013796	0.0226386	710.233	0.0565477	0.0565477	0.484895	0.68815	710.233	0.216899	0.216899	0.00727039	0.0409748	592.618	0.22418	0.22418	0.01048	0.160309	592.618	0.10838	-0.10838	0.218161	0.541841	0	2	2	3
ENSG00000164985	PSIP1	DFS70,LEDGF,p52,p75,PSIP2	2297.37	0.161329	-0.161329	0.00138172	0.0226424	2297.37	0.00171381	0.00171381	0.972734	0.987022	2297.37	0.0491586	-0.0491586	0.330309	0.56101	6748.06	0.0464096	-0.0464096	0.20151	0.633555	6748.06	0.0699286	0.0699286	0.0517951	0.263242	0	1	1	1
ENSG00000236345	SCAT8	EYS-AS1	131.825	0.532911	0.532911	0.00141432	0.0231449	131.825	0.555525	0.555525	0.000871717	0.00817148	131.825	0.802576	0.802576	1.27349e-06	3.13945e-05	2.10822	1.49373	-1.49373	0.324992	NA	2.10822	0.77681	-0.77681	0.579545	NA	2	3	3	3
ENSG00000105372	RPS19	DBA,eS19,S19	10557.8	0.192205	0.192205	0.0014302	0.023373	10557.8	0.151779	0.151779	0.0118376	0.0580342	10557.8	0.164563	0.164563	0.00638774	0.0372916	17581.9	0.0690585	0.0690585	0.0603675	0.37732	17581.9	0.0302242	0.0302242	0.410065	0.722774	0	2	3	3
ENSG00000134900	TPP2	TPPII	3849.31	0.144915	-0.144915	0.0014348	0.0234162	3849.31	0.0234212	-0.0234212	0.605343	0.776294	3849.31	0.133767	-0.133767	0.00338381	0.0231078	2782.96	0.106443	-0.106443	0.0254278	0.254904	2782.96	0.0857974	-0.0857974	0.0685187	0.307083	0	2	2	2
ENSG00000285077	ARHGAP11B	B'-T,FAM7B1	375.892	0.37862	-0.37862	0.00144642	0.0235556	375.892	0.394101	-0.394101	0.000931422	0.00863728	375.892	0.27473	-0.27473	0.0210329	0.0892089	300.391	0.0233573	0.0233573	0.857981	0.967557	300.391	0.0590517	-0.0590517	0.648284	0.868182	1	2	3	3
ENSG00000075407	ZNF37A	KOX21,ZNF37	1762.72	0.248896	-0.248896	0.00144728	0.0235556	1762.72	0.0870378	-0.0870378	0.26388	0.480543	1762.72	0.290522	-0.290522	0.000214263	0.00255717	1312.49	0.08749	-0.08749	0.185045	0.611756	1312.49	0.010665	-0.010665	0.869751	0.961232	1	2	2	2
ENSG00000159556	ISL2	FLJ10160	864.939	0.25568	0.25568	0.00145309	0.0235599	864.939	0.0316508	0.0316508	0.696354	0.836823	864.939	0.284545	0.284545	0.000418753	0.00443011	0.214539	0.551527	-0.551527	0.892483	NA	0.214539	0.164713	0.164713	0.967801	NA	1	2	2	2
ENSG00000134824	FADS2	D6D,DES6,FADSD6,LLCDL2,SLL0262,TU13	2509.93	0.165818	-0.165818	0.00145344	0.0235599	2509.93	0.0755381	-0.0755381	0.145862	0.327951	2509.93	0.225165	0.225165	1.28967e-05	0.000243018	8801.18	0.00315584	-0.00315584	0.931278	0.985804	8801.18	0.13444	-0.13444	0.000230531	0.0073303	2	3	3	3
ENSG00000277726	AL109811.3	NA	3065.67	0.154155	-0.154155	0.00145128	0.0235599	3065.67	0.00133572	0.00133572	0.97789	0.990028	3065.67	0.15343	-0.15343	0.00161099	0.0129958	2966.54	0.0273848	-0.0273848	0.556112	0.874545	2966.54	0.0329505	0.0329505	0.473344	0.766612	0	2	2	2
ENSG00000197694	SPTAN1	NA	5651.15	0.169437	-0.169437	0.00146495	0.0237144	5651.15	0.12941	-0.12941	0.0150708	0.0690134	5651.15	0.0782361	-0.0782361	0.142106	0.332764	4589.14	0.106023	-0.106023	0.0211624	0.236206	4589.14	0.134678	-0.134678	0.00322546	0.045923	0	2	3	3
ENSG00000095951	HIVEP1	CIRIP,CRYBP1,MBP-1,PRDII-BF1,Schnurri-1,ZAS1,ZNF40,ZNF40A	454.252	0.398879	0.398879	0.00146902	0.0237482	454.252	0.364099	0.364099	0.00374405	0.0245029	454.252	0.0522789	0.0522789	0.68163	0.830966	311.008	0.244187	0.244187	0.0509541	0.351265	311.008	0.0527029	0.0527029	0.672715	0.879805	0	2	2	2
ENSG00000233695	GAS6-AS1	NA	193.983	0.414117	0.414117	0.00148303	0.0239423	193.983	0.359784	-0.359784	0.00883498	0.0465683	193.983	0.018818	-0.018818	0.889239	0.944937	464.436	0.18582	0.18582	0.0868743	0.447288	464.436	0.175765	-0.175765	0.10725	0.390379	0	2	2	2
ENSG00000203705	TATDN3	NA	493.051	0.302386	-0.302386	0.00148689	0.0239724	493.051	0.0514874	-0.0514874	0.583591	0.762269	493.051	0.0143435	-0.0143435	0.879185	0.940009	323.065	0.141648	-0.141648	0.201879	0.634039	323.065	0.0441915	-0.0441915	0.683674	0.885332	0	1	1	1
ENSG00000071073	MGAT4A	GnT-4a,GnT-Iva	1006.87	0.228455	-0.228455	0.00149346	0.024046	1006.87	0.100218	-0.100218	0.161229	0.350769	1006.87	0.221981	0.221981	0.00174169	0.0137948	395.377	0.0343656	0.0343656	0.727694	0.932789	395.377	0.131259	0.131259	0.173615	0.489322	0	2	2	2
ENSG00000163683	SMIM14	C4orf34,FLJ13289	108.726	0.562739	-0.562739	0.001511	0.0242957	108.726	0.37018	-0.37018	0.034496	0.123163	108.726	0.689289	-0.689289	0.000143364	0.00183049	145.296	0.105483	-0.105483	0.535	0.862212	145.296	0.0522128	-0.0522128	0.754326	0.915601	1	2	2	3
ENSG00000153207	AHCTF1	ELYS	4579.63	0.165823	-0.165823	0.00151781	0.0243725	4579.63	0.260727	0.260727	5.0551e-07	1.93139e-05	4579.63	0.0526927	0.0526927	0.312786	0.544877	2617.53	0.139858	-0.139858	0.00556358	0.112117	2617.53	0.105033	0.105033	0.0337633	0.206256	1	2	2	3
ENSG00000126814	TRMT5	KIAA1393,TRM5	756.134	0.262205	-0.262205	0.00152078	0.0243874	756.134	0.0418879	0.0418879	0.607816	0.778414	756.134	0.224212	-0.224212	0.00698963	0.0398539	552.378	0.113567	-0.113567	0.221919	0.653834	552.378	0.0337874	0.0337874	0.710346	0.898915	0	2	2	2
ENSG00000187231	SESTD1	DKFZp434O0515,Solo	608.819	0.27262	-0.27262	0.00154167	0.0246894	608.819	0.0406066	0.0406066	0.631859	0.794864	608.819	0.192853	-0.192853	0.0255867	0.102833	798.143	0.0551538	-0.0551538	0.466746	0.829717	798.143	0.00619013	0.00619013	0.93375	0.980311	0	1	1	2
ENSG00000173145	NOC3L	AD24,C10orf117,FAD24,FLJ12820	1448.08	0.228647	-0.228647	0.00155015	0.024759	1448.08	0.0231908	-0.0231908	0.746772	0.868124	1448.08	0.21847	-0.21847	0.00260409	0.0188418	1122.12	0.205811	-0.205811	0.00177371	0.0546887	1122.12	0.00210346	0.00210346	0.973866	0.992759	0	2	3	3
ENSG00000164649	CDCA7L	JPO2,R1,RAM2	1428.62	0.190727	-0.190727	0.00154937	0.024759	1428.62	0.266782	0.266782	6.4652e-06	0.000158752	1428.62	0.455348	-0.455348	1.43477e-13	1.34496e-11	3135.54	0.086397	-0.086397	0.0567304	0.365283	3135.54	0.174528	-0.174528	0.000107071	0.00409811	3	4	4	4
ENSG00000134057	CCNB1	CCNB	4013.57	0.152027	-0.152027	0.0015684	0.0250172	4013.57	0.0530759	-0.0530759	0.268709	0.485586	4013.57	0.186244	-0.186244	0.000115651	0.00153762	4366.96	0.10105	-0.10105	0.0118335	0.17267	4366.96	0.0209969	0.0209969	0.595953	0.842487	1	2	2	3
ENSG00000105875	WDR91	HSPC049,SORF-1	2003.43	0.168689	0.168689	0.00157178	0.0250378	2003.43	0.0820959	-0.0820959	0.128012	0.300489	2003.43	0.0744706	0.0744706	0.166764	0.369366	455.608	0.0633086	-0.0633086	0.519614	0.854257	455.608	0.0174454	-0.0174454	0.856713	0.955233	0	1	1	1
ENSG00000113838	TBCCD1	FLJ10560	586.325	0.29534	-0.29534	0.00158413	0.0252009	586.325	0.262266	-0.262266	0.00499367	0.0304926	586.325	0.0410624	-0.0410624	0.658757	0.816815	434.851	0.220456	-0.220456	0.0344207	0.295336	434.851	0.0238481	-0.0238481	0.81445	0.941478	0	2	2	2
ENSG00000115902	SLC1A4	ASCT1,SATT	2847.98	0.136585	-0.136585	0.00159655	0.0253648	2847.98	0.129995	-0.129995	0.0026742	0.0191582	2847.98	0.0907952	-0.0907952	0.0366728	0.132712	1872.52	0.0441686	-0.0441686	0.434178	0.811633	1872.52	0.125222	-0.125222	0.0255305	0.174157	0	2	2	4
ENSG00000167671	UBXN6	UBXD1,UBXDC2	971.155	0.252253	0.252253	0.00160521	0.025435	971.155	0.0217597	0.0217597	0.787393	0.891518	971.155	0.195971	0.195971	0.0149366	0.0694151	854.886	0.132685	0.132685	0.0731047	0.412467	854.886	0.00353621	0.00353621	0.961665	0.989183	0	1	2	2
ENSG00000146281	PM20D2	ACY1L2,bA63L7.3	1165.75	0.223347	-0.223347	0.0016039	0.025435	1165.75	0.0396637	-0.0396637	0.572653	0.753527	1165.75	0.127462	-0.127462	0.072289	0.213027	2096.37	0.0658295	-0.0658295	0.17219	0.595224	2096.37	0.0146153	-0.0146153	0.758098	0.917456	0	1	1	1
ENSG00000070718	AP3M2	AP47B,CLA20	331.609	0.402223	-0.402223	0.00163403	0.0258233	331.609	0.215965	-0.215965	0.0884707	0.234107	331.609	0.730135	-0.730135	2.39911e-08	9.15804e-07	532.384	0.0811639	-0.0811639	0.350812	0.763497	532.384	0.223178	-0.223178	0.00978972	0.0965196	1	2	3	3
ENSG00000165416	SUGT1	SGT1	695.106	0.24403	-0.24403	0.00163401	0.0258233	695.106	0.0400988	-0.0400988	0.600755	0.773667	695.106	0.0414496	-0.0414496	0.591223	0.771574	1429.15	0.0538316	-0.0538316	0.369023	0.774031	1429.15	0.0660228	-0.0660228	0.264865	0.593744	0	1	1	1
ENSG00000168389	MFSD2A	FLJ14490,MFSD2	1246.81	0.226288	0.226288	0.00164489	0.0259607	1246.81	0.459711	0.459711	1.15813e-10	1.58409e-08	1246.81	0.579126	0.579126	4.72229e-16	5.87746e-14	202.755	0.0763897	-0.0763897	0.633407	0.902415	202.755	0.193135	0.193135	0.215932	0.539983	2	3	3	3
ENSG00000125247	TMTC4	FLJ14624,FLJ22153	414.44	0.360808	-0.360808	0.00166441	0.0261996	414.44	0.114216	0.114216	0.309543	0.529505	414.44	0.0595604	-0.0595604	0.600816	0.778873	645.689	0.250979	-0.250979	0.00346055	0.0848743	645.689	0.0045547	0.0045547	0.956455	0.987857	0	1	2	2
ENSG00000117308	GALE	SDR1E1	535.268	0.269007	0.269007	0.00166233	0.0261996	535.268	0.19516	0.19516	0.0231803	0.0927501	535.268	0.0159742	0.0159742	0.855247	0.927858	530.935	0.00199397	0.00199397	0.980798	0.996897	530.935	0.0465215	-0.0465215	0.569017	0.826081	0	1	2	2
ENSG00000115306	SPTBN1	NA	1146.93	0.27507	-0.27507	0.00166659	0.0261996	1146.93	0.214427	-0.214427	0.0141415	0.0659261	1146.93	0.339519	-0.339519	0.000114524	0.00152537	6865.03	0.0861243	-0.0861243	0.0436427	0.329949	6865.03	0.155348	-0.155348	0.000259567	0.00802714	2	3	4	4
ENSG00000144283	PKP4	p0071	3102.72	0.147877	-0.147877	0.00167197	0.0262497	3102.72	0.0118024	0.0118024	0.800982	0.898829	3102.72	0.0579372	-0.0579372	0.218978	0.438767	1775.1	0.160548	-0.160548	0.00152553	0.0496724	1775.1	0.0752064	-0.0752064	0.13	0.426874	0	2	2	2
ENSG00000173757	STAT5B	NA	601.239	0.259712	-0.259712	0.00167548	0.0262704	601.239	0.169579	-0.169579	0.0393369	0.134412	601.239	0.399072	-0.399072	2.09126e-06	4.89315e-05	3259.39	0.125051	-0.125051	0.0081202	0.139126	3259.39	0.0472188	-0.0472188	0.311862	0.643709	1	2	2	4
ENSG00000228253	MT-ATP8	A6L,ATP8,MTATP8	30386.1	0.147181	-0.147181	0.00169179	0.0264914	30386.1	0.126442	-0.126442	0.00699283	0.03904	30386.1	0.0652136	-0.0652136	0.16428	0.365558	30837.5	0.181551	-0.181551	0.121729	0.517086	30837.5	0.107372	-0.107372	0.359965	0.680995	0	2	2	2
ENSG00000147536	GINS4	MGC14799,SLD5	1561.63	0.166903	-0.166903	0.00169603	0.0265232	1561.63	0.0500555	0.0500555	0.341332	0.559667	1561.63	0.0737529	-0.0737529	0.166546	0.369103	1288.93	0.0122649	0.0122649	0.836741	0.964215	1288.93	0.0559758	-0.0559758	0.342126	0.666359	0	1	1	1
ENSG00000080546	SESN1	PA26,SEST1	842.977	0.228536	0.228536	0.00170238	0.0265877	842.977	0.720785	-0.720785	7.42126e-21	5.0754e-18	842.977	0.125845	0.125845	0.087471	0.242537	1064.99	0.0779652	-0.0779652	0.230595	0.66029	1064.99	0.0121149	-0.0121149	0.849538	0.952973	1	2	2	2
ENSG00000008853	RHOBTB2	DBC2,KIAA0717	990.978	0.192509	-0.192509	0.00170576	0.0266059	990.978	0.277591	-0.277591	6.94166e-06	0.000168947	990.978	0.338471	-0.338471	6.22906e-08	2.15558e-06	384.959	0.0525296	-0.0525296	0.593105	0.886521	384.959	0.00670571	0.00670571	0.944434	0.983312	2	3	3	3
ENSG00000092531	SNAP23	HsT17016,SNAP23A,SNAP23B	1677.89	0.17587	-0.17587	0.00171424	0.0266548	1677.89	0.113234	-0.113234	0.0430579	0.142983	1677.89	0.133841	-0.133841	0.0175243	0.078108	1917.88	0.0960995	-0.0960995	0.0739812	0.414246	1917.88	0.0438971	-0.0438971	0.407786	0.721229	0	1	2	3
ENSG00000259956	RBM15B	HUMAGCGB,OTT3	2300.7	0.158759	-0.158759	0.00171557	0.0266548	2300.7	0.0762736	0.0762736	0.128556	0.301249	2300.7	0.064334	0.064334	0.202253	0.417501	2189.05	0.0514074	-0.0514074	0.306473	0.729363	2189.05	0.0570122	0.0570122	0.24883	0.575698	0	1	1	1
ENSG00000105127	AKAP8	AKAP95,DKFZp586B1222	3008.86	0.149669	0.149669	0.0017138	0.0266548	3008.86	0.193008	0.193008	5.18331e-05	0.000869906	3008.86	0.183233	0.183233	0.000130648	0.00169591	1140.36	0.116019	0.116019	0.0590399	0.372776	1140.36	0.0371459	0.0371459	0.541592	0.809159	2	3	3	3
ENSG00000258839	MC1R	MSH-R	259.37	0.395006	0.395006	0.00172696	0.0267664	259.37	0.0586122	0.0586122	0.647985	0.806399	259.37	0.0834016	0.0834016	0.518377	0.720638	127.621	0.500342	0.500342	0.00346426	0.0848743	127.621	0.297661	0.297661	0.0812026	0.33645	0	1	2	2
ENSG00000158769	F11R	CD321,JAM-1,JAM-A,JAM1,JAMA,JCAM,PAM-1	725.086	0.26726	0.26726	0.00172722	0.0267664	725.086	0.347379	-0.347379	7.56532e-05	0.00117723	725.086	0.191154	0.191154	0.026279	0.104685	1736.28	0.0884925	0.0884925	0.108959	0.495394	1736.28	0.0193301	-0.0193301	0.724493	0.903685	1	2	2	3
ENSG00000136279	DBNL	ABP1,HIP-55,SH3P7	2980.72	0.143478	0.143478	0.00173963	0.0269237	2980.72	0.0413361	-0.0413361	0.370366	0.588041	2980.72	0.177924	-0.177924	0.000135769	0.00175164	1974.39	0.0754539	0.0754539	0.181233	0.606916	1974.39	0.150926	-0.150926	0.00744392	0.0811663	1	2	3	3
ENSG00000131626	PPFIA1	LIP.1,LIPRIN	2660.83	0.172846	-0.172846	0.00175961	0.0271629	2660.83	0.0142918	0.0142918	0.794889	0.895739	2660.83	0.141423	0.141423	0.0100812	0.0522299	1090.24	0.11861	-0.11861	0.0604211	0.37732	1090.24	0.157703	0.157703	0.00996001	0.0978717	0	1	3	3
ENSG00000113569	NUP155	KIAA0791,N155	4008.82	0.169331	-0.169331	0.00175781	0.0271629	4008.82	0.131273	0.131273	0.0147421	0.0680076	4008.82	0.122335	-0.122335	0.024098	0.0984595	2441.3	0.065996	-0.065996	0.227887	0.658099	2441.3	0.00197473	-0.00197473	0.970899	0.991854	0	1	3	3
ENSG00000087095	NLK	NA	350.932	0.335107	-0.335107	0.00177053	0.027198	350.932	0.213894	-0.213894	0.0445788	0.146223	350.932	0.162223	-0.162223	0.129363	0.313788	819.396	0.034112	0.034112	0.645996	0.908487	819.396	0.0676661	-0.0676661	0.358268	0.679651	0	1	1	2
ENSG00000198146	ZNF770	FLJ20582,PRO1914	1385.62	0.221883	-0.221883	0.00177097	0.027198	1385.62	0.0577471	0.0577471	0.411677	0.62531	1385.62	0.0363417	-0.0363417	0.608013	0.784364	1736.51	0.186318	-0.186318	0.0103805	0.160002	1736.51	0.141143	0.141143	0.0484102	0.252922	0	1	1	2
ENSG00000138029	HADHB	MTPB	3661.04	0.135913	0.135913	0.00176939	0.027198	3661.04	0.0761347	0.0761347	0.0806559	0.220114	3661.04	0.112305	0.112305	0.0101902	0.052588	2164.79	0.0522094	0.0522094	0.329371	0.746552	2164.79	0.0124648	-0.0124648	0.814508	0.941478	0	1	2	2
ENSG00000164754	RAD21	hHR21,KIAA0078,SCC1	13349.6	0.105422	-0.105422	0.00177026	0.027198	13349.6	0.0843842	0.0843842	0.0121092	0.0589009	13349.6	0.0107987	-0.0107987	0.748961	0.87164	8956.36	0.00966263	-0.00966263	0.78144	0.950755	8956.36	0.0586273	0.0586273	0.0899095	0.356175	0	1	2	2
ENSG00000180539	C9orf139	FLJ36268,FLJ42909	269.875	0.423068	-0.423068	0.00177565	0.027235	269.875	1.10387	-1.10387	4.14381e-15	1.31812e-12	269.875	0.663944	-0.663944	1.48506e-06	3.60578e-05	172.905	0.110512	-0.110512	0.441467	0.815979	172.905	0.366231	-0.366231	0.0108098	0.102722	2	3	3	4
ENSG00000105373	NOP53	GLTSCR2,PICT-1,PICT1	1925.54	0.229566	0.229566	0.00181491	0.0278016	1925.54	0.0126661	-0.0126661	0.864131	0.931703	1925.54	0.0697835	0.0697835	0.346221	0.575907	5302.2	0.171519	0.171519	0.0894389	0.454112	5302.2	0.0297454	0.0297454	0.768242	0.920747	0	1	1	1
ENSG00000213204	AL049697.1	NA	527.235	0.268063	-0.268063	0.00181881	0.0278203	527.235	0.223813	-0.223813	0.00909249	0.0475955	527.235	0.0831317	-0.0831317	0.33211	0.562607	326.476	0.235667	-0.235667	0.024735	0.251373	326.476	0.164423	-0.164423	0.108458	0.391943	0	2	2	2
ENSG00000115561	CHMP3	CGI-149,NEDF,VPS24	1569.94	0.20504	0.20504	0.00182078	0.0278203	1569.94	0.179057	0.179057	0.00654985	0.0371738	1569.94	0.278089	0.278089	2.44803e-05	0.000425561	1669.84	0.070289	0.070289	0.208894	0.641569	1669.84	0.0925591	0.0925591	0.0936454	0.362679	1	3	3	3
ENSG00000243056	EIF4EBP3	4E-BP3	213.714	0.417715	-0.417715	0.00185507	0.0283082	213.714	0.00374514	-0.00374514	0.977144	0.989514	213.714	0.0824105	-0.0824105	0.533608	0.730739	131.645	0.120871	-0.120871	0.471266	0.832446	131.645	0.104	-0.104	0.527563	0.800921	0	1	1	1
ENSG00000076641	PAG1	CBP,PAG	2327.81	0.203702	0.203702	0.00186834	0.0284744	2327.81	0.0957108	0.0957108	0.145073	0.326957	2327.81	0.283395	0.283395	1.5494e-05	0.000287212	1116.52	0.0955275	0.0955275	0.125352	0.524194	1116.52	0.0116603	-0.0116603	0.850398	0.953323	1	2	2	2
ENSG00000256664	AC025423.2	NA	475.671	0.371103	0.371103	0.00187973	0.0285938	475.671	0.206962	0.206962	0.0848485	0.228187	475.671	0.416794	0.416794	0.000499711	0.00508675	295.05	0.22276	0.22276	0.0569503	0.3661	295.05	0.506544	0.506544	7.78419e-06	0.000567834	2	3	3	3
ENSG00000137710	RDX	DFNB24	1311.98	0.198508	-0.198508	0.00188095	0.0285938	1311.98	0.0714849	0.0714849	0.2577	0.473677	1311.98	0.134091	-0.134091	0.0364215	0.132345	1576.28	0.0817221	-0.0817221	0.17398	0.596208	1576.28	0.101716	0.101716	0.0843863	0.343367	0	1	1	2
ENSG00000189362	NEMP2	TMEM194B	378.248	0.325368	-0.325368	0.0018947	0.0287663	378.248	0.168653	-0.168653	0.104493	0.261768	378.248	0.294299	-0.294299	0.00525913	0.0322806	632.126	0.0997949	-0.0997949	0.237619	0.669063	632.126	0.00200885	-0.00200885	0.980649	0.994243	0	2	2	2
ENSG00000198900	TOP1	NA	5632.6	0.136203	-0.136203	0.00190577	0.0288977	5632.6	0.0232767	0.0232767	0.594601	0.770272	5632.6	0.0157192	-0.0157192	0.720231	0.85434	4906.81	0.126832	-0.126832	0.00162552	0.0518529	4906.81	0.0411962	0.0411962	0.299431	0.630324	0	1	2	2
ENSG00000116017	ARID3A	BRIGHT,DRIL1	2109.65	0.164156	0.164156	0.00191344	0.0289774	2109.65	0.132841	0.132841	0.0121813	0.0591256	2109.65	0.0621504	-0.0621504	0.247012	0.473091	1327.39	0.07361	0.07361	0.261296	0.691382	1327.39	0.0118509	0.0118509	0.855313	0.954701	0	1	2	2
ENSG00000068308	OTUD5	DKFZp761A052,DUBA	624.479	0.243089	0.243089	0.0019398	0.029289	624.479	0.071109	-0.071109	0.373502	0.590875	624.479	0.113709	-0.113709	0.159238	0.358321	902.228	0.0571623	0.0571623	0.398561	0.788772	902.228	0.0146406	0.0146406	0.826682	0.946154	0	1	1	1
ENSG00000117632	STMN1	C1orf215,FLJ32206,Lag,LAP18,OP18,PP17,PP19,PR22,SMN	8490.75	0.142565	-0.142565	0.00194135	0.029289	8490.75	0.12662	0.12662	0.00575712	0.0337683	8490.75	0.0565247	-0.0565247	0.219514	0.439625	17246.2	0.00452217	-0.00452217	0.905193	0.976444	17246.2	0.0470601	0.0470601	0.213779	0.537417	0	2	2	2
ENSG00000124333	VAMP7	SYBL1,TI-VAMP,VAMP-7	1717.61	0.287731	0.287731	1.56035e-06	8.53493e-05	1717.61	0.353425	0.353425	3.41494e-09	3.13487e-07	1717.61	0.364606	0.364606	1.25761e-09	6.33553e-08	1308.03	0.167301	0.167301	0.00828444	0.140967	1308.03	0.264421	0.264421	2.22428e-05	0.0012314	4	4	4	5
ENSG00000163939	PBRM1	BAF180,PB1	2838.73	0.165344	-0.165344	0.00195804	0.0295035	2838.73	0.0397995	-0.0397995	0.454625	0.661895	2838.73	0.0171078	-0.0171078	0.748599	0.871522	3330.08	0.049193	-0.049193	0.25566	0.686469	3330.08	0.00358351	0.00358351	0.933182	0.979963	0	1	1	1
ENSG00000186431	FCAR	CD89	81.893	0.751046	0.751046	0.00198707	0.0299035	81.893	0.592588	0.592588	0.0156469	0.0707498	81.893	1.62494	1.62494	5.27967e-12	3.89626e-10	1.19002	0.114929	0.114929	0.944755	NA	1.19002	1.13592	-1.13592	0.530413	NA	1	2	3	3
ENSG00000122484	RPAP2	C1orf82,FLJ13150,Rtr1	1176.42	0.235887	-0.235887	0.00200821	0.0301837	1176.42	0.142864	-0.142864	0.060679	0.180545	1176.42	0.133154	-0.133154	0.0816109	0.230896	1074.87	0.195672	-0.195672	0.00785133	0.137784	1074.87	0.0317529	-0.0317529	0.660209	0.874332	0	1	1	3
ENSG00000138944	SHISAL1	KIAA1644	234.688	0.386476	-0.386476	0.00201156	0.0301961	234.688	0.243874	0.243874	0.0413918	0.139276	234.688	0.373579	0.373579	0.00177681	0.013998	1.09573	0.520784	0.520784	0.796065	NA	1.09573	0.672791	0.672791	0.733217	NA	0	2	2	3
ENSG00000205744	DENND1C	FAM31C,FLJ22757	576.65	0.266906	0.266906	0.00201528	0.0302141	576.65	0.24566	-0.24566	0.00575174	0.0337649	576.65	0.204897	0.204897	0.0189195	0.0825136	579.375	0.127241	0.127241	0.136864	0.540573	579.375	0.105723	-0.105723	0.216117	0.540111	0	2	3	3
ENSG00000101057	MYBL2	B-MYB,BMYB	3878.31	0.176856	-0.176856	0.00202227	0.0302432	3878.31	0.0840274	0.0840274	0.140696	0.319727	3878.31	0.0477616	-0.0477616	0.40456	0.629405	3142.87	0.0482568	0.0482568	0.377746	0.778906	3142.87	0.073505	0.073505	0.175925	0.491915	0	1	1	1
ENSG00000139697	SBNO1	FLJ10701,FLJ10833,MOP3,Sno	4387.39	0.155634	-0.155634	0.00202203	0.0302432	4387.39	0.110359	0.110359	0.0277767	0.105463	4387.39	0.0314887	0.0314887	0.531798	0.729973	2949.54	0.227659	-0.227659	7.15101e-08	1.7593e-05	2949.54	0.00304621	-0.00304621	0.941131	0.982715	1	2	2	3
ENSG00000116750	UCHL5	CGI-70,INO80R,UCH37	5431.31	0.126867	-0.126867	0.00205411	0.0306811	5431.31	0.190767	0.190767	3.01113e-06	8.22081e-05	5431.31	0.0531791	0.0531791	0.195839	0.408474	2015.46	0.113767	-0.113767	0.0295059	0.271155	2015.46	0.0165654	0.0165654	0.746919	0.91253	1	2	2	2
ENSG00000130312	MRPL34	L34mt,MGC24974,MGC2633	482.856	0.324607	0.324607	0.00205877	0.0307123	482.856	0.272015	0.272015	0.01002	0.0511393	482.856	0.193961	0.193961	0.068728	0.206017	559.089	0.117057	0.117057	0.178532	0.603369	559.089	0.0528562	0.0528562	0.53916	0.807029	0	1	2	2
ENSG00000097046	CDC7	CDC7L1,HsCdc7,Hsk1,huCdc7	1167.86	0.231819	-0.231819	0.00206876	0.030823	1167.86	0.237212	0.237212	0.00136129	0.0115722	1167.86	0.0528848	-0.0528848	0.481545	0.692308	1545.64	0.0396572	0.0396572	0.523316	0.855943	1545.64	0.0343391	0.0343391	0.576588	0.830171	0	2	2	2
ENSG00000085788	DDHD2	KIAA0725,SAMWD1,SPG54	799.383	0.251042	0.251042	0.00207719	0.0309101	799.383	0.312908	0.312908	0.000120547	0.0017115	799.383	0.317747	0.317747	0.000102357	0.00139101	1568.73	0.0607605	0.0607605	0.275012	0.704625	1568.73	0.189534	0.189534	0.000515842	0.0132678	2	4	4	4
ENSG00000178719	GRINA	HNRGW,LFG1,NMDARA1,TMBIM3	2467.52	0.211817	0.211817	0.00208118	0.0309311	2467.52	0.0123741	0.0123741	0.857883	0.928446	2467.52	0.141324	0.141324	0.0407969	0.143252	658.177	0.164135	0.164135	0.0471668	0.339455	658.177	0.123182	-0.123182	0.137274	0.439765	0	1	1	2
ENSG00000106404	CLDN15	NA	721.746	0.229487	0.229487	0.00208648	0.0309714	721.746	0.00275797	0.00275797	0.970897	0.986183	721.746	0.217328	0.217328	0.00384905	0.0253708	387.409	0.0383804	0.0383804	0.706138	0.927562	387.409	0.0966752	-0.0966752	0.338809	0.663372	0	2	2	2
ENSG00000162980	ARL5A	ARL5	1647.65	0.186534	-0.186534	0.00209786	0.0311017	1647.65	0.180486	0.180486	0.0025665	0.0186034	1647.65	0.256465	-0.256465	2.78568e-05	0.000469917	1833.86	0.0398541	-0.0398541	0.445411	0.817838	1833.86	0.0147992	-0.0147992	0.773813	0.922366	1	3	3	3
ENSG00000261061	AC092718.4	NA	218.091	0.410374	-0.410374	0.00211264	0.0312435	218.091	0.23707	0.23707	0.063931	0.18769	218.091	0.155255	0.155255	0.23069	0.453973	164.614	0.0386541	-0.0386541	0.805654	0.956755	164.614	0.390074	0.390074	0.00952358	0.0947849	0	1	2	3
ENSG00000126003	PLAGL2	ZNF900	2464.14	0.190189	0.190189	0.0021122	0.0312435	2464.14	0.295052	0.295052	1.76381e-06	5.30677e-05	2464.14	0.350197	0.350197	1.48562e-08	5.91491e-07	1349.94	0.0599047	0.0599047	0.309937	0.733036	1349.94	0.183711	0.183711	0.00148955	0.0274746	2	4	4	4
ENSG00000013364	MVP	LRP,VAULT1	605.137	0.306157	0.306157	0.0021274	0.0314028	605.137	0.267733	-0.267733	0.0085975	0.0455271	605.137	0.0974924	-0.0974924	0.337628	0.566899	213.772	0.167144	0.167144	0.250264	0.681904	213.772	0.165182	-0.165182	0.258214	0.586145	0	2	2	2
ENSG00000146109	ABT1	Esf2	978.284	0.226873	0.226873	0.00212865	0.0314028	978.284	0.215357	0.215357	0.00358799	0.023812	978.284	0.285699	0.285699	0.000115784	0.00153801	869.853	0.0252598	-0.0252598	0.771034	0.948262	869.853	0.0652392	0.0652392	0.446267	0.75019	1	3	3	3
ENSG00000133874	RNF122	FLJ12526	132.247	0.522815	-0.522815	0.0021398	0.0315285	132.247	0.635486	-0.635486	0.000216567	0.00274533	132.247	0.311333	-0.311333	0.0662071	0.200415	85.0248	0.1404	-0.1404	0.540899	NA	85.0248	0.141592	-0.141592	0.531484	0.803015	1	2	2	2
ENSG00000135905	DOCK10	KIAA0694,ZIZ3	5161.09	0.157405	0.157405	0.00214479	0.0315631	5161.09	0.0855146	-0.0855146	0.0968457	0.248709	5161.09	0.132213	-0.132213	0.0104968	0.0538511	2087.32	0.101256	-0.101256	0.0465237	0.336504	2087.32	0.0881123	-0.0881123	0.0793748	0.331423	0	1	2	2
ENSG00000104660	LEPROTL1	my047,Vps55	1646.59	0.183036	0.183036	0.00215783	0.0317162	1646.59	0.189065	0.189065	0.00153863	0.0127009	1646.59	0.212422	0.212422	0.000393011	0.00421193	1721.59	0.104065	0.104065	0.054925	0.360981	1721.59	0.165605	0.165605	0.00192441	0.0326465	1	4	4	4
ENSG00000256594	AC010186.2	NA	213.637	0.438369	-0.438369	0.002161	0.0317239	213.637	0.275942	-0.275942	0.0514296	0.161528	213.637	0.0680329	-0.0680329	0.629439	0.797886	166.552	0.110494	-0.110494	0.471454	0.832446	166.552	0.0936068	0.0936068	0.529394	0.801784	0	1	1	2
ENSG00000063322	MED29	DKFZp434H247,IXL,MED2	1215.8	0.195667	0.195667	0.00217647	0.0319118	1215.8	0.19096	0.19096	0.00280385	0.0198299	1215.8	0.188171	0.188171	0.00341734	0.0232602	856.723	0.215864	0.215864	0.00363368	0.0871861	856.723	0.0954304	0.0954304	0.195593	0.515762	0	3	4	4
ENSG00000184445	KNTC1	KIAA0166,ROD	2475.43	0.193559	-0.193559	0.00218518	0.0320003	2475.43	0.0500155	-0.0500155	0.427188	0.639356	2475.43	0.254945	-0.254945	5.95588e-05	0.000879487	3807.05	0.00388463	0.00388463	0.932096	0.985804	3807.05	0.00151381	-0.00151381	0.973304	0.99249	1	2	2	2
ENSG00000155097	ATP6V1C1	ATP6C,ATP6D,VATC,Vma5	2334.62	0.168222	0.168222	0.00219161	0.0320553	2334.62	0.270313	-0.270313	1.22009e-06	3.93702e-05	2334.62	0.418779	-0.418779	1.01522e-13	9.95793e-12	1597.97	0.0101625	-0.0101625	0.859703	0.967639	1597.97	0.0556341	-0.0556341	0.328473	0.657304	2	3	3	3
ENSG00000102974	CTCF	NA	2667.77	0.136407	-0.136407	0.00220246	0.0321747	2667.77	0.0988319	0.0988319	0.0250983	0.097999	2667.77	0.0235135	0.0235135	0.597321	0.776387	2823.04	0.0551754	0.0551754	0.202338	0.634039	2823.04	0.101586	0.101586	0.0172856	0.136728	0	1	2	3
ENSG00000180921	FAM83H	FLJ46072	2003.37	0.175278	0.175278	0.00222307	0.0324362	2003.37	0.0276092	-0.0276092	0.632529	0.7952	2003.37	0.0262355	0.0262355	0.650378	0.8113	155.438	0.155187	0.155187	0.322983	0.742912	155.438	0.104071	-0.104071	0.507854	0.789803	0	1	1	1
ENSG00000113638	TTC33	OSRF	515.147	0.29895	-0.29895	0.00223685	0.0325976	515.147	0.193019	-0.193019	0.0474336	0.152085	515.147	0.255996	-0.255996	0.00919801	0.0489866	406.12	0.208208	-0.208208	0.045887	0.335321	406.12	0.0564756	-0.0564756	0.578963	0.831949	0	2	2	3
ENSG00000198018	ENTPD7	FLJ30978,LALP1	238.324	0.50008	0.50008	0.00224378	0.0326193	238.324	0.28349	0.28349	0.0857547	0.229676	238.324	0.563637	0.563637	0.000591	0.00582001	530.788	0.101822	0.101822	0.294219	0.721287	530.788	0.287391	0.287391	0.00248341	0.0383045	1	3	3	3
ENSG00000178685	PARP10	FLJ14464	813.35	0.284903	0.284903	0.00224201	0.0326193	813.35	0.319523	-0.319523	0.000785384	0.00751748	813.35	0.024708	0.024708	0.79346	0.897673	538.056	0.146389	0.146389	0.10458	0.488066	538.056	0.258596	-0.258596	0.00450907	0.058122	1	2	3	3
ENSG00000166233	ARIH1	ARI,HARI,HHARI,UBCH7BP	1959.45	0.185447	-0.185447	0.00227271	0.0329998	1959.45	0.12371	-0.12371	0.0414435	0.139416	1959.45	0.0756509	0.0756509	0.211234	0.429407	1990.34	0.156498	-0.156498	0.00219747	0.0632926	1990.34	0.0574307	0.0574307	0.24994	0.576916	0	1	2	3
ENSG00000119559	C19orf25	FLJ36666	516.686	0.259091	0.259091	0.00229368	0.0332639	516.686	0.0699354	0.0699354	0.415943	0.62956	516.686	0.0228026	-0.0228026	0.793702	0.897711	341.993	0.0584986	0.0584986	0.60371	0.890596	341.993	0.0291236	0.0291236	0.793524	0.932864	0	1	1	1
ENSG00000040275	SPDL1	CCDC99,FLJ20364,hSpindly	1866.53	0.157881	-0.157881	0.00230388	0.0333714	1866.53	0.00718098	-0.00718098	0.889062	0.945214	1866.53	0.232356	-0.232356	9.11407e-06	0.000180225	1778.27	0.124741	-0.124741	0.0349204	0.296941	1778.27	0.0267964	0.0267964	0.644939	0.867073	1	2	2	2
ENSG00000125726	CD70	CD27L,CD27LG,TNFSF7	691.212	0.262568	0.262568	0.0023094	0.0334109	691.212	0.232286	-0.232286	0.00841071	0.0448331	691.212	0.032173	0.032173	0.713208	0.850228	18.8888	0.853169	0.853169	0.0628324	NA	18.8888	0.175641	0.175641	0.708757	NA	0	2	2	2
ENSG00000188906	LRRK2	DKFZp434H2111,FLJ45829,PARK8,RIPK7,ROCO2	110.212	0.545324	0.545324	0.00231545	0.033458	110.212	0.0855305	0.0855305	0.642722	0.801893	110.212	0.457534	0.457534	0.0116532	0.0580903	30.0694	0.234506	-0.234506	0.547227	NA	30.0694	0.218042	0.218042	0.55961	NA	0	1	2	2
ENSG00000198899	MT-ATP6	ATP6,ATPase-6,MTATP6,RP,Su6m	87869.4	0.0950578	-0.0950578	0.00233132	0.0336469	87869.4	0.161579	-0.161579	2.29611e-07	1.01779e-05	87869.4	0.0700661	-0.0700661	0.024878	0.100729	90724.2	0.0858155	-0.0858155	0.424982	0.803962	90724.2	0.152873	-0.152873	0.155234	0.464204	1	2	2	3
ENSG00000081087	OSTM1	GL,HSPC019	1048.38	0.221803	0.221803	0.00233866	0.0337122	1048.38	0.119782	-0.119782	0.105412	0.263347	1048.38	0.197648	0.197648	0.00704524	0.0400565	431.993	0.061304	0.061304	0.544151	0.868479	431.993	0.282919	0.282919	0.00403202	0.05429	0	2	3	3
ENSG00000135912	TTLL4	KIAA0173	559.527	0.286906	-0.286906	0.00235527	0.0339108	559.527	0.0987014	-0.0987014	0.291437	0.509754	559.527	0.237689	-0.237689	0.0121453	0.059782	812.711	0.121326	-0.121326	0.0871595	0.448092	812.711	0.111842	-0.111842	0.108848	0.392683	0	1	2	2
ENSG00000258555	SPECC1L-ADORA2A	NA	1211.56	0.231153	-0.231153	0.0023835	0.0342761	1211.56	0.0368336	-0.0368336	0.626275	0.791048	1211.56	0.117122	-0.117122	0.124093	0.305843	1534.07	0.0729212	-0.0729212	0.245078	0.677623	1534.07	0.0934923	0.0934923	0.129259	0.425881	0	1	1	1
ENSG00000129484	PARP2	ADPRTL2	708.697	0.241513	-0.241513	0.00238756	0.0342932	708.697	0.0894359	-0.0894359	0.257233	0.473179	708.697	0.182505	-0.182505	0.0223279	0.0932134	896.342	0.194519	-0.194519	0.0117473	0.172328	896.342	0.141076	-0.141076	0.0635585	0.29443	0	1	2	3
ENSG00000230513	THAP7-AS1	NA	78.5864	0.660605	0.660605	0.00239096	0.034301	78.5864	0.686708	0.686708	0.00158435	0.0129874	78.5864	0.427201	0.427201	0.0548411	0.175727	36.6358	0.153907	-0.153907	0.628625	NA	36.6358	0.0916757	0.0916757	0.765289	NA	0	2	2	3
ENSG00000123374	CDK2	NA	1537.69	0.17204	-0.17204	0.00240163	0.0344128	1537.69	0.0361707	0.0361707	0.519621	0.714812	1537.69	0.222049	-0.222049	0.000104742	0.00141415	2041.79	0.0344919	-0.0344919	0.509165	0.84969	2041.79	0.0991783	-0.0991783	0.0555762	0.274801	1	2	2	2
ENSG00000251364	AC107884.1	NA	94.8157	0.599784	-0.599784	0.00240451	0.0344129	94.8157	0.130586	-0.130586	0.495387	0.695749	94.8157	0.440087	-0.440087	0.0257156	0.103207	16.6194	0.275017	-0.275017	0.582904	NA	16.6194	0.210836	-0.210836	0.667375	NA	0	1	1	2
ENSG00000151445	VIPAS39	C14orf133,hSPE-39,SPE-39,SPE39,VIPAR,VPS16B	444.588	0.314083	-0.314083	0.00242494	0.0346639	444.588	0.423031	-0.423031	4.94298e-05	0.000834693	444.588	0.370345	-0.370345	0.00040136	0.00428281	624.798	0.114467	-0.114467	0.174159	0.596298	624.798	0.0383565	-0.0383565	0.642475	0.865356	2	3	3	3
ENSG00000141401	IMPA2	NA	160.442	0.544747	-0.544747	0.00246206	0.0351526	160.442	0.170825	-0.170825	0.333548	0.551798	160.442	0.103198	-0.103198	0.5601	0.749064	918.381	0.0368413	-0.0368413	0.591983	0.886156	918.381	0.149262	-0.149262	0.0285936	0.187097	0	1	1	2
ENSG00000126860	EVI2A	EVDA,EVI2	545.749	0.286454	0.286454	0.00247077	0.0352171	545.749	0.0331932	0.0331932	0.729016	0.857394	545.749	0.206153	0.206153	0.0310151	0.118119	338.462	0.0827061	0.0827061	0.46574	0.829376	338.462	0.156638	-0.156638	0.166989	0.481628	0	1	1	2
ENSG00000100099	HPS4	BLOC3S2,KIAA1667,LE	1201.09	0.173646	-0.173646	0.00247246	0.0352171	1201.09	0.225711	-0.225711	8.9018e-05	0.00134392	1201.09	0.337869	-0.337869	7.59075e-09	3.26822e-07	1779.55	0.0721321	0.0721321	0.149362	0.561725	1779.55	0.0229013	-0.0229013	0.644272	0.866741	2	3	3	3
ENSG00000145365	TIFA	MGC20791,T2BP,T6BP,TIFAA	238.23	0.37893	-0.37893	0.00248399	0.0353394	238.23	0.14818	-0.14818	0.23011	0.442927	238.23	0.249346	-0.249346	0.0466613	0.15739	399.264	0.195473	-0.195473	0.0477027	0.340375	399.264	0.0547497	0.0547497	0.56593	0.823857	0	1	1	2
ENSG00000182963	GJC1	CX45,GJA7	284.05	0.429206	-0.429206	0.00248968	0.0353416	284.05	0.23161	-0.23161	0.0999038	0.254158	284.05	0.183342	-0.183342	0.194178	0.406187	58.3628	0.243881	-0.243881	0.341521	NA	58.3628	0.202821	-0.202821	0.419388	NA	0	1	1	1
ENSG00000037897	METTL1	C12orf1,TRM8,TRMT8	519.78	0.274114	0.274114	0.00249005	0.0353416	519.78	0.412013	0.412013	4.76643e-06	0.000122778	519.78	0.319917	0.319917	0.00044483	0.00464952	350.659	0.0944611	-0.0944611	0.376105	0.778075	350.659	0.0809481	-0.0809481	0.440309	0.745237	2	3	3	3
ENSG00000107798	LIPA	CESD,LAL	1659.3	0.174879	0.174879	0.0024974	0.0354039	1659.3	0.0340702	0.0340702	0.558356	0.742484	1659.3	0.148983	0.148983	0.0105106	0.053903	2145.62	0.0391568	0.0391568	0.438519	0.814667	2145.62	0.0503724	-0.0503724	0.315418	0.646236	0	1	2	2
ENSG00000111348	ARHGDIB	GDIA2,GDID4,Ly-GDI,RAP1GN1,RhoGDI2	20115.2	0.108476	-0.108476	0.00250839	0.0355177	20115.2	0.0461446	0.0461446	0.197999	0.400507	20115.2	0.174336	0.174336	1.15125e-06	2.86093e-05	14414	0.121346	-0.121346	0.000307962	0.0165306	14414	0.0543349	-0.0543349	0.104392	0.385059	1	3	3	3
ENSG00000119048	UBE2B	HHR6B,RAD6B,UBC2	1019.97	0.217288	-0.217288	0.002519	0.0356258	1019.97	0.0156781	0.0156781	0.825758	0.911305	1019.97	0.0239682	-0.0239682	0.738295	0.865444	798.436	0.0738683	-0.0738683	0.344757	0.757882	798.436	0.122637	0.122637	0.108229	0.391639	0	1	1	1
ENSG00000182093	GET1	CHD5,WRB	374.22	0.319012	-0.319012	0.00252819	0.0356716	374.22	0.130675	0.130675	0.204685	0.409131	374.22	0.167403	-0.167403	0.112738	0.287597	501.9	0.137994	-0.137994	0.131667	0.533846	501.9	0.0123394	0.0123394	0.890054	0.968462	0	1	1	1
ENSG00000260997	AC004847.1	NA	410.125	0.310182	0.310182	0.0025255	0.0356716	410.125	0.0375269	-0.0375269	0.720453	0.85179	410.125	0.700267	0.700267	5.14219e-12	3.84651e-10	466.831	0.230526	0.230526	0.0127775	0.17963	466.831	0.111225	0.111225	0.225986	0.551556	1	2	2	3
ENSG00000106477	CEP41	DKFZp762H1311,FLJ22445,JBTS15,TSGA14	553.652	0.272753	-0.272753	0.00253493	0.0357246	553.652	0.0881535	-0.0881535	0.325006	0.543572	553.652	0.455013	-0.455013	7.73041e-07	2.02254e-05	705.963	0.0447798	-0.0447798	0.564632	0.877723	705.963	0.167283	-0.167283	0.0301526	0.194044	1	2	2	3
ENSG00000107938	EDRF1	C10orf137,DKFZp586F1019,FLJ21617	935.749	0.202112	-0.202112	0.00254828	0.0358706	935.749	0.0242448	0.0242448	0.714094	0.847936	935.749	0.0480192	-0.0480192	0.473017	0.685839	1014.03	0.0649581	0.0649581	0.328021	0.745808	1014.03	0.0695291	0.0695291	0.288235	0.618837	0	1	1	1
ENSG00000144791	LIMD1	NA	1483.63	0.17355	-0.17355	0.00255203	0.0358811	1483.63	0.0290951	-0.0290951	0.610818	0.780163	1483.63	0.171481	-0.171481	0.00307478	0.0214916	1858.41	0.0945897	-0.0945897	0.0612793	0.379742	1858.41	0.0159753	-0.0159753	0.747584	0.912839	0	2	2	2
ENSG00000198189	HSD17B11	17-BETA-HSD11,17-BETA-HSDXI,DHRS8,PAN1B,RetSDR2,SDR16C2	1759.21	0.171642	-0.171642	0.00255557	0.0358888	1759.21	0.0226335	0.0226335	0.688618	0.832501	1759.21	0.0687469	-0.0687469	0.227685	0.450715	1563.31	0.00920206	0.00920206	0.881517	0.971221	1563.31	0.00112386	-0.00112386	0.985328	0.995683	0	1	1	1
ENSG00000176155	CCDC57	FLJ00130,FLJ23754	516.939	0.269129	0.269129	0.00256166	0.0359322	516.939	0.149999	0.149999	0.0951492	0.245827	516.939	0.211957	0.211957	0.0187832	0.0821612	736.766	0.0648141	0.0648141	0.418334	0.800055	736.766	0.0187825	-0.0187825	0.812967	0.94143	0	1	2	2
ENSG00000096401	CDC5L	CDC5,CEF1,hCDC5,PCDC5RP	2871.94	0.147465	-0.147465	0.00256918	0.0359955	2871.94	0.0747889	0.0747889	0.12361	0.29353	2871.94	0.0618719	-0.0618719	0.206745	0.422928	2468.11	0.158372	-0.158372	0.00118471	0.0418871	2468.11	0.00598193	-0.00598193	0.900762	0.969434	0	2	2	2
ENSG00000135506	OS9	ERLEC2,OS-9	5359.43	0.11911	0.11911	0.00258494	0.036174	5359.43	0.0173945	-0.0173945	0.661263	0.813984	5359.43	0.100721	0.100721	0.0111789	0.0563549	4178.42	0.0578005	0.0578005	0.152152	0.568057	4178.42	0.0973435	-0.0973435	0.015527	0.127012	0	1	2	3
ENSG00000177614	PGBD5	DKFZp761A0620,FLJ11413	264.986	0.357659	-0.357659	0.00259058	0.0361889	264.986	0.0648101	-0.0648101	0.578231	0.758007	264.986	0.211113	-0.211113	0.0752209	0.218854	1.84687	0.406801	-0.406801	0.771441	NA	1.84687	1.41301	-1.41301	0.345762	NA	0	1	1	1
ENSG00000107854	TNKS2	PARP-5b,PARP-5c,PARP5B,PARP5C,pART6,TANK2,TNKL	2855.98	0.147967	-0.147967	0.00259204	0.0361889	2855.98	0.108479	-0.108479	0.0270921	0.103887	2855.98	0.0782	0.0782	0.110285	0.283384	2345.82	0.0724717	-0.0724717	0.166218	0.585238	2345.82	0.0878445	0.0878445	0.0880176	0.352213	0	1	1	2
ENSG00000051341	POLQ	POLH	1810.63	0.360829	-0.360829	0.00261277	0.0364359	1810.63	0.20736	-0.20736	0.0833033	0.225271	1810.63	0.537738	-0.537738	7.79081e-06	0.000158939	2254.44	0.176383	-0.176383	0.00168797	0.0528734	2254.44	0.123908	-0.123908	0.0256859	0.175017	1	2	3	4
ENSG00000101773	RBBP8	COM1,CtIP,RIM,SCKL2	757.134	0.241998	-0.241998	0.00263201	0.0366615	757.134	0.187046	0.187046	0.0177021	0.0772342	757.134	0.0456907	-0.0456907	0.568924	0.755387	1711.13	0.127571	-0.127571	0.0349186	0.296941	1711.13	0.0168461	-0.0168461	0.777357	0.924485	0	1	2	2
ENSG00000136628	EPRS1	EARS,EPRS,GLUPRORS,PARS,QARS,QPRS	10162	0.123762	-0.123762	0.00264167	0.0367533	10162	0.113372	0.113372	0.00573955	0.0337223	10162	0.0136382	-0.0136382	0.740505	0.867274	6404.81	0.0984747	-0.0984747	0.00988275	0.155233	6404.81	0.0211427	-0.0211427	0.576193	0.830085	0	2	2	3
ENSG00000184922	FMNL1	C17orf1,C17orf1B,FMNL	1496.37	0.184443	0.184443	0.00264717	0.0367871	1496.37	0.0515747	-0.0515747	0.405449	0.619558	1496.37	0.137688	0.137688	0.025919	0.103697	2699.67	0.178828	0.178828	0.000846482	0.0323499	2699.67	0.00331495	-0.00331495	0.950573	0.985989	0	2	2	3
ENSG00000142856	ITGB3BP	CENPR,HSU37139,NRIF3,TAP20	467.367	0.267317	-0.267317	0.00267386	0.0371149	467.367	0.0963476	-0.0963476	0.274298	0.491034	467.367	0.288699	-0.288699	0.00134171	0.0114405	874.798	0.198788	-0.198788	0.00498713	0.104051	874.798	0.144309	-0.144309	0.0378364	0.217832	0	2	2	3
ENSG00000121152	NCAPH	BRRN1,CAP-H,hCAP-H	1872.63	0.157544	-0.157544	0.00268132	0.0371324	1872.63	0.0862278	0.0862278	0.0969023	0.248767	1872.63	0.101485	-0.101485	0.0541099	0.174526	2394.46	0.0222339	-0.0222339	0.661567	0.913786	2394.46	0.0306661	0.0306661	0.540958	0.808942	0	1	1	2
ENSG00000120899	PTK2B	CADTK,CAKB,FAK2,PTK,PYK2,RAFTK	13490.5	0.121437	0.121437	0.00268008	0.0371324	13490.5	0.056297	-0.056297	0.164867	0.356091	13490.5	0.111878	0.111878	0.00575063	0.0345528	2456.74	0.0444739	0.0444739	0.361572	0.769895	2456.74	0.12532	-0.12532	0.00989397	0.0973771	0	2	3	3
ENSG00000265148	TSPOAP1-AS1	BZRAP1-AS1	602.978	0.277798	0.277798	0.00269754	0.0372708	602.978	0.29151	0.29151	0.00164405	0.0133376	602.978	0.386736	0.386736	3.02804e-05	0.000502783	374.299	0.181512	0.181512	0.0781443	0.427556	374.299	0.0486604	0.0486604	0.634351	0.861191	1	3	3	3
ENSG00000158805	ZNF276	CENP-Z,CENPZ,MGC45417,ZADT,ZFP276,ZNF477	1224.3	0.224775	0.224775	0.00269602	0.0372708	1224.3	0.0428186	0.0428186	0.570171	0.751619	1224.3	0.196519	0.196519	0.00908232	0.04851	632.901	0.166677	0.166677	0.0615617	0.379742	632.901	0.04733	0.04733	0.593205	0.841173	0	2	2	2
ENSG00000175216	CKAP5	ch-TOG,KIAA0097,TOG,TOGp	6864.83	0.151912	-0.151912	0.00270606	0.0373455	6864.83	0.0342134	-0.0342134	0.498814	0.698268	6864.83	0.235198	-0.235198	3.67943e-06	8.13374e-05	7519.07	0.116789	-0.116789	0.000727484	0.028732	7519.07	0.0680713	-0.0680713	0.0469717	0.249189	1	3	3	3
ENSG00000187796	CARD9	NA	1545.43	0.213417	0.213417	0.00270963	0.0373518	1545.43	0.0609584	-0.0609584	0.395585	0.611724	1545.43	0.0995703	-0.0995703	0.167437	0.369914	544.909	0.0160488	-0.0160488	0.869027	0.968375	544.909	0.157881	-0.157881	0.102954	0.382141	0	1	1	1
ENSG00000119396	RAB14	FBP,RAB-14	2153.27	0.173176	-0.173176	0.00272633	0.0374956	2153.27	0.0508402	0.0508402	0.37584	0.593234	2153.27	0.29762	-0.29762	3.37196e-07	9.64981e-06	2693.83	0.158932	-0.158932	0.000268717	0.0151832	2693.83	0.0407039	-0.0407039	0.341564	0.665787	1	3	3	3
ENSG00000143013	LMO4	NA	707.821	0.305583	0.305583	0.000117506	0.00331201	707.821	0.17801	0.17801	0.025917	0.100461	707.821	0.305965	0.305965	0.000128431	0.00167235	4894.06	0.192919	0.192919	1.08009e-05	0.00123215	4894.06	0.14386	-0.14386	0.00106309	0.021833	3	4	4	5
ENSG00000115540	MOB4	2C4D,CGI-95,DKFZP564M112,MOB3,MOBKL3,PHOCN,PREI3	1322.33	0.203677	0.203677	0.00273182	0.037528	1322.33	0.428715	0.428715	2.07445e-10	2.60315e-08	1322.33	0.417819	0.417819	7.06121e-10	3.68252e-08	902.493	0.0139015	0.0139015	0.876746	0.969979	902.493	0.154074	0.154074	0.0814262	0.336851	2	3	3	3
ENSG00000011275	RNF216	TRIAD3,UBCE7IP1,ZIN	1328.72	0.204376	-0.204376	0.00275655	0.0377812	1328.72	0.0711862	0.0711862	0.292305	0.510489	1328.72	0.0580088	-0.0580088	0.39534	0.620406	1447.19	0.142912	-0.142912	0.0132757	0.183789	1447.19	0.0188953	0.0188953	0.737733	0.909512	0	1	1	2
ENSG00000118007	STAG1	SA-1,SA1,SCC3A	1021.88	0.20105	-0.20105	0.0027549	0.0377812	1021.88	0.215189	0.215189	0.00107098	0.00959948	1021.88	0.0152371	0.0152371	0.819731	0.910123	1825.23	0.0565624	-0.0565624	0.327561	0.74567	1825.23	0.054172	0.054172	0.341077	0.665616	1	2	2	2
ENSG00000130202	NECTIN2	CD112,HVEB,PRR2,PVRL2,PVRR2	279.063	0.344593	0.344593	0.00276677	0.0378779	279.063	0.196759	-0.196759	0.0983292	0.251459	279.063	0.000698553	-0.000698553	0.995295	0.996978	709.733	0.141052	0.141052	0.0855759	0.44362	709.733	0.122791	0.122791	0.129867	0.426731	0	1	1	1
ENSG00000172216	CEBPB	C/EBP-beta,CRP2,IL6DBP,LAP,NFIL6,TCF5	951.971	0.274672	0.274672	0.00277353	0.0379271	951.971	0.281286	-0.281286	0.00257117	0.0186128	951.971	0.168751	-0.168751	0.0705756	0.209646	319.877	0.293085	0.293085	0.0385683	0.312168	319.877	0.0797744	0.0797744	0.572906	0.82785	0	2	2	2
ENSG00000140876	NUDT7	NA	411.067	0.299357	-0.299357	0.00277893	0.0379576	411.067	0.212878	-0.212878	0.0326839	0.118267	411.067	0.351595	-0.351595	0.000518094	0.00524145	41.0847	0.492903	-0.492903	0.104451	NA	41.0847	0.447007	-0.447007	0.131984	NA	1	2	2	3
ENSG00000117602	RCAN3	DSCR1L2	610.121	0.264463	-0.264463	0.00279696	0.0381603	610.121	0.0166944	-0.0166944	0.848628	0.923713	610.121	0.23894	-0.23894	0.00727447	0.0409822	510.389	0.0828821	-0.0828821	0.360653	0.769736	510.389	0.18432	0.18432	0.0357903	0.21226	0	2	2	2
ENSG00000164164	OTUD4	DUBA6,HSHIN1,KIAA1046	2600.93	0.170099	-0.170099	0.00282194	0.0384574	2600.93	0.0476012	0.0476012	0.40062	0.615971	2600.93	0.0639556	0.0639556	0.260137	0.488632	1845.76	0.19639	-0.19639	0.00033539	0.0173712	1845.76	0.0420584	0.0420584	0.431713	0.738632	0	2	2	2
ENSG00000149929	HIRIP3	NA	1324.9	0.174149	-0.174149	0.00282569	0.0384647	1324.9	0.101958	-0.101958	0.0795067	0.218022	1324.9	0.0626689	-0.0626689	0.283291	0.514699	1334.18	0.0144942	-0.0144942	0.81672	0.960396	1334.18	0.0167952	0.0167952	0.785407	0.92893	0	1	1	1
ENSG00000120942	UBIAD1	SCCD,TERE1	788.26	0.219193	0.219193	0.0028319	0.0385055	788.26	0.395835	0.395835	5.45028e-08	3.1192e-06	788.26	0.197962	0.197962	0.00753953	0.0421213	806.952	0.0606878	0.0606878	0.42424	0.803617	806.952	0.0418579	-0.0418579	0.578544	0.831722	1	3	3	3
ENSG00000113583	C5orf15	HTGN29,KCT2	1760.78	0.174697	-0.174697	0.00286745	0.0389447	1760.78	0.0582412	0.0582412	0.316148	0.535553	1760.78	0.0709264	-0.0709264	0.22676	0.449242	752.461	0.367235	-0.367235	1.84055e-06	0.000271688	752.461	0.116029	-0.116029	0.119892	0.411394	1	2	2	2
ENSG00000111247	RAD51AP1	PIR51	922.298	0.213901	-0.213901	0.00288989	0.0391606	922.298	0.0449839	0.0449839	0.526006	0.720278	922.298	0.144845	-0.144845	0.0444559	0.151993	1300.59	0.0224525	-0.0224525	0.700024	0.925482	1300.59	0.00123939	-0.00123939	0.982763	0.994714	0	1	1	2
ENSG00000105939	ZC3HAV1	FLB6421,FLJ13288,MGC48898,PARP13,ZAP,ZC3H2,ZC3HDC2	4447.12	0.124912	0.124912	0.00288989	0.0391606	4447.12	0.337839	0.337839	5.40635e-16	2.1128e-13	4447.12	0.13899	0.13899	0.000959502	0.00869249	3010.14	0.0332593	0.0332593	0.448116	0.820053	3010.14	0.0964971	-0.0964971	0.0269494	0.180817	2	3	3	4
ENSG00000135476	ESPL1	ESP1,KIAA0165,SEPA	1368.81	0.220485	-0.220485	0.00289568	0.0391948	1368.81	0.136173	-0.136173	0.065255	0.190311	1368.81	0.169193	-0.169193	0.0226667	0.0941928	1796.03	0.12009	0.12009	0.0251832	0.253492	1796.03	0.0597765	0.0597765	0.260837	0.588759	0	1	2	3
ENSG00000176597	B3GNT5	B3GN-T5,beta3Gn-T5	367.133	0.328271	-0.328271	0.00290557	0.0392842	367.133	0.140588	0.140588	0.191631	0.392209	367.133	0.33747	-0.33747	0.00242212	0.0179255	1139.27	0.0417986	-0.0417986	0.500077	0.845498	1139.27	0.0736717	0.0736717	0.22457	0.550266	0	2	2	2
ENSG00000113658	SMAD5	Dwfc,JV5-1,MADH5	1308.9	0.200989	-0.200989	0.00293355	0.0396178	1308.9	0.174749	-0.174749	0.00967868	0.0498625	1308.9	0.75705	-0.75705	1.95392e-27	7.05843e-25	1556.23	0.113484	-0.113484	0.0599137	0.375565	1556.23	0.364272	-0.364272	1.56486e-09	3.80505e-07	2	4	4	4
ENSG00000136937	NCBP1	CBP80,NCBP,Sto1	2560.52	0.148061	-0.148061	0.00294011	0.0396616	2560.52	0.00239694	-0.00239694	0.961422	0.981807	2560.52	0.196205	-0.196205	9.17032e-05	0.00127174	2504.89	0.188983	-0.188983	2.67243e-05	0.00262989	2504.89	0.144024	-0.144024	0.00115169	0.0229986	2	4	4	4
ENSG00000134291	TMEM106C	MGC5576	1265.06	0.173246	-0.173246	0.00297334	0.0400539	1265.06	0.0354613	0.0354613	0.538869	0.729842	1265.06	0.0627835	-0.0627835	0.282516	0.513669	1759.79	0.064833	-0.064833	0.238767	0.669969	1759.79	0.0258292	-0.0258292	0.634107	0.861191	0	1	1	1
ENSG00000112249	ASCC3	ASC1p200,dJ121G13.4,dJ467N11.1,HELIC1,RNAH	3240.47	0.168086	-0.168086	0.00297922	0.0400539	3240.47	0.0243066	0.0243066	0.666347	0.817797	3240.47	0.0457307	-0.0457307	0.419266	0.642295	2645.3	0.153454	-0.153454	0.00183656	0.0555671	2645.3	0.0800009	-0.0800009	0.0997903	0.376055	0	1	2	2
ENSG00000170004	CHD3	Mi-2a,Mi2-ALPHA,ZFH	5435.31	0.128827	-0.128827	0.00297796	0.0400539	5435.31	0.16975	-0.16975	9.31071e-05	0.00138879	5435.31	0.0105587	-0.0105587	0.807767	0.903545	6932.7	0.040615	-0.040615	0.240927	0.67314	6932.7	0.131237	-0.131237	0.000140263	0.00507113	2	3	3	3
ENSG00000170385	SLC30A1	ZNT1,ZRC1	1678.44	0.31428	0.31428	9.46611e-06	0.000407894	1678.44	0.422084	0.422084	2.49057e-09	2.43329e-07	1678.44	0.394618	0.394618	2.81749e-08	1.05913e-06	489.207	1.68947	1.68947	2.34714e-41	9.23914e-38	489.207	1.74184	1.74184	1.68848e-44	5.2347e-41	5	5	5	5
ENSG00000107372	ZFAND5	ZA20D2,ZFAND5A,ZNF216	4497.66	0.14792	0.14792	0.00302504	0.0405789	4497.66	0.226551	0.226551	5.44476e-06	0.000137152	4497.66	0.258821	0.258821	2.15623e-07	6.51753e-06	2418.29	0.00907936	0.00907936	0.941228	0.987483	2418.29	0.0574165	0.0574165	0.640364	0.864232	2	3	3	3
ENSG00000213160	KLHL23	FLJ37812,MGC22679,MGC2610	451.44	0.281631	-0.281631	0.00308088	0.0410759	451.44	0.0232109	0.0232109	0.804062	0.900807	451.44	0.165916	-0.165916	0.0816957	0.231047	1318.13	0.0709951	-0.0709951	0.241982	0.674257	1318.13	0.0743106	0.0743106	0.21101	0.53392	0	1	1	1
ENSG00000119906	SLF2	C10orf6,FAM178A,FLJ10512,FLJ25012	1522.22	0.2277	-0.2277	0.0030802	0.0410759	1522.22	0.0060337	-0.0060337	0.937151	0.969838	1522.22	0.0537028	-0.0537028	0.484723	0.694988	1826.57	0.120108	-0.120108	0.0719062	0.409157	1826.57	0.0396339	0.0396339	0.54738	0.813215	0	1	1	1
ENSG00000113749	HRH2	NA	1427.55	0.216306	0.216306	0.00306799	0.0410759	1427.55	0.246435	0.246435	0.000739771	0.0071814	1427.55	0.15633	0.15633	0.0334351	0.124489	423.592	0.0429556	0.0429556	0.654184	0.911169	423.592	0.01175	-0.01175	0.901243	0.969451	1	2	2	3
ENSG00000104765	BNIP3L	BNIP3a,Nix	1576.39	0.158182	0.158182	0.00308266	0.0410759	1576.39	0.0173095	-0.0173095	0.748359	0.869061	1576.39	0.0488059	-0.0488059	0.369757	0.596565	2350.99	0.122083	0.122083	0.0145505	0.193717	2350.99	0.0547668	0.0547668	0.269362	0.599814	0	1	1	2
ENSG00000099968	BCL2L13	BCL-RAMBO,MIL1	2380.82	0.157739	-0.157739	0.00307725	0.0410759	2380.82	0.0753333	0.0753333	0.154309	0.340976	2380.82	0.0840686	0.0840686	0.1133	0.288486	1164.19	0.103595	-0.103595	0.08192	0.434393	1164.19	0.0941412	-0.0941412	0.108031	0.391281	0	1	1	1
ENSG00000120438	TCP1	CCT1,Ccta,D6S230E	9023.12	0.128909	-0.128909	0.00307286	0.0410759	9023.12	0.0498755	0.0498755	0.25103	0.465526	9023.12	0.0586524	-0.0586524	0.178433	0.384348	8146.46	0.123256	-0.123256	0.00168421	0.0528734	8146.46	0.0933985	-0.0933985	0.0166708	0.133232	0	1	2	3
ENSG00000155366	RHOC	ARH9,ARHC,RhoC	1367.73	0.195523	0.195523	0.00308625	0.041078	1367.73	0.0812292	-0.0812292	0.224168	0.434917	1367.73	0.110042	0.110042	0.098658	0.261473	491.423	0.254297	0.254297	0.00511789	0.106217	491.423	0.0277125	0.0277125	0.760038	0.917993	0	1	1	2
ENSG00000138434	ITPRID2	CS-1,KIAA1927,KRAP,SPAG13,SSFA2	3011.17	0.129417	0.129417	0.00311504	0.0414152	3011.17	0.0749224	0.0749224	0.0879131	0.233219	3011.17	0.200964	0.200964	4.69064e-06	0.000101569	3377.22	0.0464792	0.0464792	0.358078	0.767563	3377.22	0.139557	0.139557	0.00532016	0.0648088	1	2	3	3
ENSG00000120256	LRP11	bA350J20.3,MANSC3	319.095	0.313164	-0.313164	0.00313419	0.0416236	319.095	0.148074	-0.148074	0.158314	0.346286	319.095	0.449484	-0.449484	3.2567e-05	0.000531808	155.68	0.404217	-0.404217	0.0150815	0.198347	155.68	0.55663	-0.55663	0.000757357	0.017233	1	3	3	4
ENSG00000085999	RAD54L	hHR54,hRAD54,RAD54A	865.528	0.248908	-0.248908	0.0031425	0.0416877	865.528	0.0332039	-0.0332039	0.691373	0.834262	865.528	0.230458	-0.230458	0.00651504	0.037826	1131.48	0.138961	-0.138961	0.0350308	0.297273	1131.48	0.0650011	-0.0650011	0.315718	0.646422	0	2	2	2
ENSG00000134247	PTGFRN	CD315,CD9P-1,EWI-F,FLJ11001,FPRP,KIAA1436,SMAP-6	578.983	0.246219	-0.246219	0.0031606	0.0418815	578.983	0.0566019	0.0566019	0.490623	0.691473	578.983	0.644975	-0.644975	9.47514e-14	9.41854e-12	150.97	0.259479	-0.259479	0.106025	0.490463	150.97	0.170401	-0.170401	0.277041	0.607829	1	2	2	2
ENSG00000171763	SPATA5L1	FLJ12286,MGC5347	296.334	0.33554	-0.33554	0.00317426	0.0420159	296.334	0.0586545	-0.0586545	0.599906	0.773244	296.334	0.125699	-0.125699	0.266755	0.497094	279.892	0.142302	-0.142302	0.280845	0.709512	279.892	0.0894088	-0.0894088	0.490981	0.779115	0	1	1	1
ENSG00000182287	AP1S2	MRX59,MRXS5,PGS,SIGMA1B	1558.38	0.174037	0.174037	0.00318321	0.0420506	1558.38	0.0173888	0.0173888	0.769805	0.881415	1558.38	0.0684673	-0.0684673	0.253718	0.481189	1136.83	0.0183806	0.0183806	0.767493	0.947155	1136.83	0.0561092	-0.0561092	0.361936	0.682469	0	1	1	1
ENSG00000096063	SRPK1	SFRSK1	3703.76	0.132521	-0.132521	0.00318389	0.0420506	3703.76	0.1133	0.1133	0.0111055	0.0551566	3703.76	0.0993827	-0.0993827	0.0275293	0.108354	3291.56	0.0483389	-0.0483389	0.259971	0.690717	3291.56	0.00777553	-0.00777553	0.854453	0.954514	0	1	2	3
ENSG00000177542	SLC25A22	EIEE3,FLJ13044,GC1,NET44	673.795	0.269091	0.269091	0.0031966	0.0421163	673.795	0.0193129	-0.0193129	0.834369	0.916005	673.795	0.0625597	-0.0625597	0.501364	0.707682	485.488	0.0860519	0.0860519	0.42374	0.803617	485.488	0.00864389	-0.00864389	0.935517	0.980589	0	1	1	1
ENSG00000149577	SIDT2	CGI-40	865.639	0.196843	0.196843	0.00319942	0.0421163	865.639	0.0601398	-0.0601398	0.375194	0.592462	865.639	0.0587907	-0.0587907	0.389747	0.614755	279.838	0.121539	0.121539	0.307137	0.730239	279.838	0.106612	-0.106612	0.369821	0.689735	0	1	1	1
ENSG00000101343	CRNKL1	CLF,Clf1,CRN,SYF3	1123.55	0.189338	-0.189338	0.00319431	0.0421163	1123.55	0.0441972	0.0441972	0.486601	0.689057	1123.55	0.247524	-0.247524	0.000137835	0.00177295	1213.71	0.00800856	-0.00800856	0.895848	0.974501	1213.71	0.00279815	-0.00279815	0.962992	0.989183	1	2	2	2
ENSG00000168439	STIP1	HOP,STI1	7019.8	0.110244	-0.110244	0.00324594	0.0426818	7019.8	0.0578831	-0.0578831	0.121948	0.291303	7019.8	0.129372	-0.129372	0.000580771	0.00574219	4517.9	0.124423	-0.124423	0.00231992	0.0656976	4517.9	0.0711067	-0.0711067	0.0785688	0.328944	1	2	3	3
ENSG00000119314	PTBP3	DKFZp781I1117,ROD1	2943.94	0.16245	0.16245	0.00325852	0.0428002	2943.94	0.056526	0.056526	0.307411	0.527434	2943.94	0.100503	-0.100503	0.0717223	0.211889	4837.06	0.020629	-0.020629	0.62036	0.897883	4837.06	0.0155345	0.0155345	0.706726	0.897027	0	1	1	1
ENSG00000184575	XPOT	XPO3	7327.36	0.118943	-0.118943	0.00329855	0.0432785	7327.36	0.12276	0.12276	0.00232037	0.0172478	7327.36	0.00634163	-0.00634163	0.875572	0.938561	5723.7	0.0812885	-0.0812885	0.0739806	0.414246	5723.7	0.0112329	0.0112329	0.803562	0.937365	0	2	2	2
ENSG00000113971	NPHP3	CFAP31,FLJ30691,FLJ36696,KIAA2000,MKS7,NPH3,SLSN3	389.801	0.301794	-0.301794	0.00331122	0.0433498	389.801	0.382992	-0.382992	0.000210715	0.00268108	389.801	0.18487	-0.18487	0.0723517	0.213127	550.462	0.017613	-0.017613	0.853113	0.966746	550.462	0.0158377	0.0158377	0.865856	0.960162	1	2	2	2
ENSG00000007376	RPUSD1	C16orf40,MGC19600,RLUCL	1086.74	0.193034	0.193034	0.00331106	0.0433498	1086.74	0.12414	0.12414	0.0599413	0.179169	1086.74	0.241172	0.241172	0.000258555	0.00298943	595.982	0.135075	0.135075	0.182065	0.60771	595.982	0.13999	0.13999	0.162341	0.473802	1	2	2	3
ENSG00000109917	ZPR1	ZNF259	1324.07	0.186173	0.186173	0.00332387	0.043468	1324.07	0.23631	0.23631	0.000190192	0.00246583	1324.07	0.0998515	-0.0998515	0.122518	0.303373	1193.25	0.00139717	-0.00139717	0.982335	0.997283	1193.25	0.0848556	-0.0848556	0.174856	0.490586	1	2	2	2
ENSG00000130921	C12orf65	FLJ38663,SPG55	352.942	0.305776	-0.305776	0.00334382	0.043636	352.942	0.251633	-0.251633	0.0154796	0.0702023	352.942	0.131658	-0.131658	0.205413	0.421032	419.332	0.110434	0.110434	0.309752	0.732892	419.332	0.193811	0.193811	0.0698875	0.309859	0	1	2	2
ENSG00000196352	CD55	CR,CROM,DAF,TC	1358.79	0.410988	0.410988	3.23146e-08	3.0242e-06	1358.79	0.277709	0.277709	0.000200696	0.00257516	1358.79	0.670732	0.670732	1.3837e-19	2.53013e-17	1535.54	0.38372	0.38372	1.69527e-11	9.09975e-09	1535.54	0.288222	0.288222	3.54951e-07	4.53789e-05	5	5	5	5
ENSG00000136888	ATP6V1G1	ATP6G,ATP6G1,ATP6GL,ATP6J,DKFZp547P234,Vma10	1738.58	0.199409	0.199409	0.00334987	0.0436649	1738.58	0.0764036	0.0764036	0.262949	0.479543	1738.58	0.31011	0.31011	5.14539e-06	0.000110128	1792.25	0.0809956	0.0809956	0.178333	0.603074	1792.25	0.131202	0.131202	0.0274229	0.182922	1	2	2	3
ENSG00000106144	CASP2	ICH1,MGC2181,NEDD2,PPP1R57	1414.33	0.194867	-0.194867	0.00337128	0.0438962	1414.33	9.24791e-07	-9.24791e-07	0.999989	0.999989	1414.33	0.118935	-0.118935	0.0742996	0.216876	2664.62	0.0807979	0.0807979	0.112962	0.500466	2664.62	0.0344375	0.0344375	0.49618	0.782797	0	1	1	1
ENSG00000121749	TBC1D15	DKFZp761D0223,FLJ12085	1035.56	0.215636	-0.215636	0.00340236	0.0442529	1035.56	0.286923	-0.286923	0.000103628	0.00151596	1035.56	0.0678618	-0.0678618	0.356486	0.584627	1366.23	0.0254316	-0.0254316	0.678227	0.918801	1366.23	0.154119	0.154119	0.0102095	0.0994561	1	2	3	3
ENSG00000171700	RGS19	GAIP,RGSGAIP	1728.5	0.195904	0.195904	0.00341502	0.0443213	1728.5	0.0160606	-0.0160606	0.811575	0.904415	1728.5	0.119226	0.119226	0.0766346	0.221606	769.535	0.0389525	-0.0389525	0.648684	0.909221	769.535	0.0601026	-0.0601026	0.477504	0.770029	0	1	1	1
ENSG00000143815	LBR	DHCR14B,TDRD18	4945.99	0.120343	-0.120343	0.00341145	0.0443213	4945.99	0.00452976	0.00452976	0.911982	0.957042	4945.99	0.0974169	-0.0974169	0.0181747	0.0802582	6175.65	0.0684044	-0.0684044	0.0655022	0.391026	6175.65	0.105995	-0.105995	0.00407517	0.0545747	0	1	3	3
ENSG00000122966	CIT	CITK,CRIK,KIAA0949,STK21	1984.03	0.209408	-0.209408	0.00342559	0.0444104	1984.03	0.164742	-0.164742	0.0212339	0.0875116	1984.03	0.379838	-0.379838	1.38648e-07	4.42568e-06	2236.15	0.0207315	-0.0207315	0.703606	0.926219	2236.15	0.0291319	0.0291319	0.588643	0.837801	1	2	3	3
ENSG00000198805	PNP	NP,PUNP	2870.6	0.436636	0.436636	3.2701e-19	1.95863e-16	2870.6	0.571154	0.571154	6.26923e-32	1.22501e-28	2870.6	0.178465	0.178465	0.000304793	0.00339675	2325.35	0.225752	0.225752	5.28641e-06	0.000686013	2325.35	0.1621	0.1621	0.000984037	0.0207182	4	5	5	5
ENSG00000119950	MXI1	bHLHc11,MAD2,MXD2,MXI	1043.85	0.184086	-0.184086	0.00345298	0.0446687	1043.85	0.503884	-0.503884	4.5328e-15	1.40908e-12	1043.85	0.0116411	0.0116411	0.852832	0.927339	306.066	0.103043	0.103043	0.358248	0.767563	306.066	0.108253	0.108253	0.326472	0.656544	1	2	2	2
ENSG00000151470	C4orf33	FLJ33703	369.233	0.321876	-0.321876	0.00346155	0.044719	369.233	0.0713091	0.0713091	0.508121	0.706433	369.233	0.149693	0.149693	0.165757	0.368015	202.779	0.0252296	-0.0252296	0.863676	0.968226	202.779	0.0818172	-0.0818172	0.573357	0.828212	0	1	1	1
ENSG00000214253	FIS1	CGI-135,Fis1,H_NH0132A01.6,TTC11	2361.76	0.169004	0.169004	0.00346433	0.044719	2361.76	0.0114047	-0.0114047	0.844508	0.922176	2361.76	0.120329	0.120329	0.038445	0.137339	1278.5	0.00629432	-0.00629432	0.92008	0.982065	1278.5	0.0125149	-0.0125149	0.839944	0.950175	0	1	1	2
ENSG00000197122	SRC	ASV,c-src,SRC1	640.421	0.248193	0.248193	0.00347561	0.0448164	640.421	0.195354	-0.195354	0.0244665	0.09622	640.421	0.0856768	-0.0856768	0.32418	0.555711	450.134	0.121522	0.121522	0.211656	0.643523	450.134	0.016193	0.016193	0.866719	0.960563	0	1	2	2
ENSG00000028137	TNFRSF1B	CD120b,p75,TNF-R-II,TNF-R75,TNFBR,TNFR2,TNFR80	1513.62	0.448878	0.448878	4.34521e-14	1.67907e-11	1513.62	0.165381	0.165381	0.00601164	0.0348864	1513.62	0.431135	0.431135	5.73509e-13	4.99661e-11	1137.24	0.304541	0.304541	0.000141622	0.00964659	1137.24	0.257025	0.257025	0.00122598	0.0239549	3	5	5	5
ENSG00000261221	ZNF865	NA	444.888	0.303499	0.303499	0.0035051	0.0450995	444.888	0.00558974	0.00558974	0.957741	0.980579	444.888	0.199564	0.199564	0.0576264	0.181906	341.915	0.121339	0.121339	0.302243	0.725591	341.915	0.0779182	-0.0779182	0.50662	0.789358	0	1	1	2
ENSG00000133028	SCO1	SCOD1	1687.36	0.155472	0.155472	0.00351398	0.0451652	1687.36	0.17261	0.17261	0.0011924	0.0104241	1687.36	0.165746	0.165746	0.00198686	0.0152553	1407.44	0.013726	0.013726	0.811726	0.958746	1407.44	0.0672286	0.0672286	0.235589	0.561836	0	3	3	3
ENSG00000197857	ZNF44	KOX7,ZNF504,ZNF55,ZNF58	157.646	0.441588	-0.441588	0.00351992	0.045193	157.646	0.267783	-0.267783	0.073705	0.206967	157.646	0.654519	-0.654519	2.54613e-05	0.000440031	228.861	0.150851	0.150851	0.25404	0.684921	228.861	0.0780978	0.0780978	0.550544	0.814869	1	2	2	2
ENSG00000123146	ADGRE5	CD97,TM7LN1	2736.34	0.145302	0.145302	0.00353914	0.0453912	2736.34	0.0402995	-0.0402995	0.421719	0.634396	2736.34	0.0104259	0.0104259	0.835751	0.919432	898.459	0.06815	-0.06815	0.369586	0.774186	898.459	0.284043	-0.284043	0.000180185	0.00611372	1	2	2	2
ENSG00000014216	CAPN1	CANP,CANPL1,muCANP,muCL	2571.31	0.146273	0.146273	0.00364741	0.0467298	2571.31	0.126752	-0.126752	0.0126455	0.0608176	2571.31	0.00753856	-0.00753856	0.88211	0.941617	3149.13	0.0995161	0.0995161	0.0392871	0.316037	3149.13	0.0694091	-0.0694091	0.14947	0.456747	0	1	2	2
ENSG00000184489	PTP4A3	PRL-3,PRL-R,PRL3	425.946	0.282642	0.282642	0.00366495	0.0469043	425.946	0.063736	-0.063736	0.520602	0.715838	425.946	0.0261834	0.0261834	0.79228	0.89665	392.22	0.135385	0.135385	0.265221	0.694336	392.22	0.366849	0.366849	0.00206045	0.0338882	0	2	2	2
ENSG00000197324	LRP10	DKFZP564C1940,LRP9,MGC8675,MST087,MSTP087	885.392	0.216252	0.216252	0.00369165	0.0471957	885.392	0.365176	-0.365176	1.91256e-06	5.58974e-05	885.392	0.113764	0.113764	0.130687	0.315862	1027.31	0.289111	0.289111	7.72279e-05	0.00594963	1027.31	0.11952	0.11952	0.101077	0.379209	2	3	3	3
ENSG00000132612	VPS4A	FLJ22197,SKD1,SKD1A,SKD2,VPS4,VPS4-1	1407.47	0.182534	-0.182534	0.00370998	0.0473289	1407.47	0.0434408	0.0434408	0.485835	0.688859	1407.47	0.0980673	0.0980673	0.116663	0.294464	2011.76	0.00330673	0.00330673	0.951301	0.990161	2011.76	0.0858491	0.0858491	0.107746	0.391031	0	1	1	1
ENSG00000110934	BIN2	BRAP-1	1625.67	0.160028	0.160028	0.00370852	0.0473289	1625.67	0.044539	-0.044539	0.424023	0.63643	1625.67	0.114576	0.114576	0.0393754	0.140055	2317.33	0.055711	0.055711	0.267728	0.69732	2317.33	0.0440434	-0.0440434	0.377882	0.69585	0	1	1	2
ENSG00000130254	SAFB2	KIAA0138	2970.91	0.125432	0.125432	0.00374155	0.0476808	2970.91	0.135401	0.135401	0.00175577	0.0140113	2970.91	0.325388	0.325388	4.70308e-14	4.73859e-12	2136.73	0.0281983	0.0281983	0.618365	0.896419	2136.73	0.0679255	0.0679255	0.225181	0.550831	1	3	3	3
ENSG00000168994	PXDC1	C6orf145	70.2261	0.699363	0.699363	0.00376208	0.0478407	70.2261	0.14089	0.14089	0.570855	0.752025	70.2261	0.346018	0.346018	0.161923	0.36189	78.2905	0.0111342	-0.0111342	0.963821	NA	78.2905	0.468867	0.468867	0.0468889	0.249167	0	1	1	1
ENSG00000067225	PKM	OIP3,PK3,PKM2,THBP1	23884.4	0.107918	0.107918	0.00376194	0.0478407	23884.4	0.0267614	0.0267614	0.472763	0.678251	23884.4	0.173182	0.173182	3.36241e-06	7.54554e-05	26976.1	0.0374238	0.0374238	0.295514	0.722865	26976.1	0.0291862	0.0291862	0.413779	0.725049	1	2	2	2
ENSG00000148835	TAF5	TAF2D,TAFII100	543.843	0.244691	-0.244691	0.00376699	0.0478523	543.843	0.0933459	-0.0933459	0.265047	0.481584	543.843	0.185833	-0.185833	0.0286252	0.111282	568.287	0.0590154	-0.0590154	0.517184	0.852751	568.287	0.00980818	-0.00980818	0.912867	0.973301	0	1	1	2
ENSG00000187608	ISG15	G1P2,IFI15,UCRP	72.3491	0.661292	0.661292	0.00378228	0.0478943	72.3491	0.283416	-0.283416	0.241833	0.456248	72.3491	0.434341	0.434341	0.0619468	0.191624	157.192	0.215591	0.215591	0.159867	0.576956	157.192	0.0481985	0.0481985	0.752092	0.914756	0	1	1	2
ENSG00000101986	ABCD1	adrenoleukodystrophy,ALD,ALDP,AMN	976.37	0.199829	0.199829	0.00378149	0.0478943	976.37	0.100223	0.100223	0.148639	0.332141	976.37	0.131598	0.131598	0.0590736	0.184898	109.876	0.208918	0.208918	0.236729	0.668629	109.876	0.327348	-0.327348	0.0696935	0.309345	0	1	1	2
ENSG00000198886	MT-ND4	LHON,MTND4,NAD4,ND4	98376.4	0.12132	-0.12132	0.00377692	0.0478943	98376.4	0.199904	-0.199904	1.82807e-06	5.40049e-05	98376.4	0.174306	-0.174306	3.1825e-05	0.000523151	105823	0.0797662	-0.0797662	0.459607	0.827977	105823	0.335553	-0.335553	0.00186566	0.0320001	2	4	4	4
ENSG00000067177	PHKA1	PHKA	349.509	0.331902	-0.331902	0.00379972	0.0479186	349.509	0.132232	-0.132232	0.244275	0.458496	349.509	0.253988	-0.253988	0.0272978	0.107643	565.309	0.133867	-0.133867	0.138851	0.543868	565.309	0.106814	-0.106814	0.230238	0.557218	0	1	1	2
ENSG00000181873	IBA57	C1orf69,FLJ12734	449.173	0.304168	0.304168	0.00379422	0.0479186	449.173	0.576108	0.576108	2.94191e-08	1.89809e-06	449.173	0.428393	0.428393	4.61733e-05	0.000711627	336.425	0.22332	0.22332	0.0423908	0.324109	336.425	0.18413	0.18413	0.0901551	0.356402	2	3	3	3
ENSG00000144136	SLC20A1	Glvr-1,GLVR1,PiT-1	1405.63	0.172994	-0.172994	0.00379953	0.0479186	1405.63	0.126206	0.126206	0.0323882	0.117758	1405.63	0.0601307	-0.0601307	0.315039	0.546375	3396.77	0.10929	-0.10929	0.0349237	0.296941	3396.77	0.113493	0.113493	0.0264298	0.17869	0	1	1	3
ENSG00000283761	AC118553.2	NA	1829.64	0.165273	0.165273	0.00380021	0.0479186	1829.64	0.194191	0.194191	0.000668338	0.0066243	1829.64	0.280531	0.280531	9.18779e-07	2.34217e-05	1943.45	0.0647463	0.0647463	0.244432	0.676654	1943.45	0.169546	0.169546	0.00197924	0.033169	2	4	4	4
ENSG00000128989	ARPP19	ARPP-16,ARPP-19,ARPP16,ENSAL	2989.2	0.453758	0.453758	3.90492e-17	2.03378e-14	2989.2	0.642936	0.642936	4.8751e-33	1.11136e-29	2989.2	0.4711	0.4711	3.06061e-18	4.92726e-16	3648.93	0.264555	0.264555	5.74131e-11	2.82496e-08	3648.93	0.376754	0.376754	2.92335e-21	3.62524e-18	5	5	5	5
ENSG00000129538	RNASE1	RAC1,RNS1	3277.95	0.156452	0.156452	0.00382687	0.0481535	3277.95	0.0480389	-0.0480389	0.377108	0.594386	3277.95	0.135597	0.135597	0.0125195	0.0610559	11.9627	1.15412	1.15412	0.0592388	NA	11.9627	1.85469	1.85469	0.00149564	NA	0	1	2	2
ENSG00000119227	PIGZ	FLJ12768,MGC52163,SMP3	69.1483	0.682775	0.682775	0.00385038	0.0482935	69.1483	0.349875	0.349875	0.145483	0.327547	69.1483	0.0834059	-0.0834059	0.737829	0.865279	81.0973	0.0831394	-0.0831394	0.694836	NA	81.0973	0.196104	-0.196104	0.350114	0.673474	0	1	1	1
ENSG00000284634	AC092821.4	NA	188.254	0.434662	-0.434662	0.00386622	0.0482935	188.254	0.282662	-0.282662	0.0581652	0.175753	188.254	0.107375	-0.107375	0.470427	0.683557	207.602	0.0892006	-0.0892006	0.53467	0.862212	207.602	0.0181515	-0.0181515	0.897484	0.96931	0	1	1	2
ENSG00000167207	NOD2	BLAU,CARD15,CD,CLR16.3,IBD1,NLRC2,PSORAS1	338.118	0.329772	0.329772	0.00385495	0.0482935	338.118	0.0962347	0.0962347	0.405066	0.619468	338.118	0.339016	0.339016	0.00315962	0.0219396	58.4934	0.422418	0.422418	0.085793	NA	58.4934	0.266125	0.266125	0.276195	NA	0	2	2	2
ENSG00000092871	RFFL	CARP-2,CARP2,fring,rififylin,RNF189,RNF34L	579.251	0.251143	-0.251143	0.00384415	0.0482935	579.251	0.253091	-0.253091	0.00361065	0.0239159	579.251	0.18941	-0.18941	0.0299637	0.115061	753.072	0.0127661	0.0127661	0.869216	0.968375	753.072	0.00560796	-0.00560796	0.941587	0.982715	0	2	2	3
ENSG00000168936	TMEM129	D4S2561E	604.201	0.235864	0.235864	0.00386167	0.0482935	604.201	0.0132453	0.0132453	0.872799	0.936178	604.201	0.18259	0.18259	0.0269014	0.106505	458.588	0.117332	0.117332	0.223806	0.655702	458.588	0.0928596	0.0928596	0.329341	0.657829	0	1	1	2
ENSG00000135778	NTPCR	C1orf57,HCR-NTPase,MGC13186,THEP1	1230.49	0.185022	0.185022	0.00385307	0.0482935	1230.49	0.0468463	-0.0468463	0.469397	0.675691	1230.49	0.180889	0.180889	0.00499193	0.0309872	1059.99	0.0407624	0.0407624	0.5728	0.880796	1059.99	0.0377116	-0.0377116	0.599036	0.844063	0	2	2	2
ENSG00000013810	TACC3	ERIC-1,ERIC1,maskin,Tacc4	4605.89	0.155615	-0.155615	0.0038623	0.0482935	4605.89	0.095269	-0.095269	0.0767192	0.212551	4605.89	0.207148	-0.207148	0.000126987	0.00165709	4680.13	0.00233801	-0.00233801	0.951907	0.990161	4680.13	0.0770969	-0.0770969	0.0453534	0.243686	1	2	2	2
ENSG00000130066	SAT1	SAT,SSAT	276.437	0.933692	0.933692	7.26649e-11	1.38167e-08	276.437	0.467976	0.467976	0.0013443	0.0114492	276.437	0.873463	0.873463	1.42162e-09	7.06563e-08	1423.69	0.136492	0.136492	0.0194208	0.225508	1423.69	0.125455	-0.125455	0.0318371	0.199199	2	3	3	4
ENSG00000174010	KLHL15	KIAA1677	637.969	0.454996	0.454996	1.65579e-08	1.75528e-06	637.969	0.65382	0.65382	2.59021e-16	1.0736e-13	637.969	0.699751	0.699751	2.52049e-18	4.1023e-16	727.648	0.227865	0.227865	0.00603813	0.117277	727.648	0.268917	0.268917	0.00101532	0.0211257	3	4	4	5
ENSG00000244509	APOBEC3C	APOBEC1L,ARDC2,ARDC4,ARP5,bK150C2.3,PBI	1876.65	0.168496	0.168496	0.00397988	0.0495067	1876.65	0.0390603	0.0390603	0.506613	0.705001	1876.65	0.126392	0.126392	0.0318519	0.120138	2591.08	0.0635947	0.0635947	0.200275	0.632188	2591.08	0.011472	0.011472	0.815891	0.941478	0	1	1	2
ENSG00000136824	SMC2	CAP-E,hCAP-E,SMC2L1	4195.79	0.159636	-0.159636	0.00397672	0.0495067	4195.79	0.0393016	0.0393016	0.476852	0.68126	4195.79	0.0332801	-0.0332801	0.548326	0.741261	5170.43	0.0409304	-0.0409304	0.254409	0.685099	5170.43	0.0361668	0.0361668	0.307834	0.639342	0	1	1	1
ENSG00000085511	MAP3K4	KIAA0213,MAPKKK4,MEKK4,MTK1	875.548	0.227307	-0.227307	0.00401244	0.04986	875.548	0.0119216	0.0119216	0.878914	0.94023	875.548	0.200406	-0.200406	0.0116278	0.0580452	1255.15	0.102761	-0.102761	0.0915421	0.457284	1255.15	0.0569743	0.0569743	0.338439	0.663345	0	1	2	2
ENSG00000279407	AC007191.1	NA	83.4546	0.607409	-0.607409	0.00402643	0.0499819	83.4546	1.10537	-1.10537	4.61461e-07	1.78806e-05	83.4546	0.778999	-0.778999	0.000306215	0.00340747	72.0162	0.139776	-0.139776	0.554648	NA	72.0162	0.420606	-0.420606	0.0761401	0.324722	2	3	3	3
ENSG00000089639	GMIP	ARHGAP46	1609.74	0.162361	0.162361	0.00405825	0.0503249	1609.74	0.164885	-0.164885	0.00405341	0.0260661	1609.74	0.00213915	0.00213915	0.970193	0.98719	813.245	0.0719416	0.0719416	0.362403	0.769895	813.245	0.156405	-0.156405	0.0475003	0.250374	0	1	2	2
ENSG00000132434	LANCL2	GPR69B,TASP	399.804	0.302967	0.302967	0.00408543	0.0506094	399.804	0.578413	0.578413	2.81142e-08	1.84123e-06	399.804	0.450144	0.450144	1.96994e-05	0.000353658	427.301	0.221952	0.221952	0.0264077	0.259116	427.301	0.404843	0.404843	3.31172e-05	0.00168314	3	3	4	4
ENSG00000136111	TBC1D4	AS160,DKFZp779C0666,KIAA0603	586.66	0.2532	-0.2532	0.00410977	0.0508584	586.66	0.246648	-0.246648	0.00520545	0.0313657	586.66	0.408052	-0.408052	5.39092e-06	0.000114744	1401.53	0.082627	-0.082627	0.193605	0.621513	1401.53	0.0744374	-0.0744374	0.235999	0.562163	1	2	3	3
ENSG00000163904	SENP2	AXAM2,DKFZp762A2316,KIAA1331,SMT3IP2	2066.73	0.140422	0.140422	0.00414569	0.05125	2066.73	0.232559	0.232559	1.89603e-06	5.55329e-05	2066.73	0.16379	0.16379	0.00088248	0.0081082	1291.42	0.00814224	0.00814224	0.900834	0.975351	1291.42	0.0431923	0.0431923	0.503026	0.786746	2	2	3	3
ENSG00000110422	HIPK3	DYRK6,FIST3,PKY,YAK1	6421.52	0.135303	0.135303	0.00417029	0.051501	6421.52	0.175564	0.175564	0.000200313	0.00257266	6421.52	0.155725	-0.155725	0.00106469	0.00947662	1759.28	0.097297	0.097297	0.074851	0.416659	1759.28	0.0232132	-0.0232132	0.668954	0.878001	2	2	3	3
ENSG00000071051	NCK2	NCKbeta	1061.69	0.20673	0.20673	0.00418345	0.0516103	1061.69	0.0857556	0.0857556	0.237443	0.451013	1061.69	0.157538	0.157538	0.0303402	0.116146	664.771	0.0106681	0.0106681	0.897155	0.974537	664.771	0.0333937	0.0333937	0.681184	0.884436	0	0	1	2
ENSG00000228526	MIR34AHG	NA	302.338	0.342496	0.342496	0.00419554	0.0516416	302.338	0.0824003	-0.0824003	0.501037	0.700519	302.338	0.325947	0.325947	0.00684961	0.039222	245.249	0.309407	0.309407	0.01554	0.201745	245.249	0.147336	0.147336	0.246857	0.57381	0	1	2	2
ENSG00000106683	LIMK1	LIMK	1167.55	0.205246	0.205246	0.00419121	0.0516416	1167.55	0.0172396	-0.0172396	0.81158	0.904415	1167.55	0.0151805	-0.0151805	0.834541	0.918536	708.112	0.132844	0.132844	0.109623	0.495759	708.112	0.133506	-0.133506	0.108261	0.391641	0	0	1	1
ENSG00000142541	RPL13A	L13A,TSTA1	22262	0.13748	0.13748	0.00419892	0.0516416	22262	0.0826154	0.0826154	0.085474	0.229279	22262	0.0612209	0.0612209	0.202812	0.41813	44658.5	0.0465604	0.0465604	0.167544	0.587561	44658.5	0.0363643	-0.0363643	0.280684	0.611303	0	0	1	1
ENSG00000143228	NUF2	CDCA1,CT106,NUF2R	1880.49	0.169762	-0.169762	0.0042125	0.0517554	1880.49	0.0371538	-0.0371538	0.529425	0.72206	1880.49	0.153437	-0.153437	0.0100372	0.0521069	1236.89	0.056457	0.056457	0.417415	0.800055	1236.89	0.0966887	0.0966887	0.159806	0.469945	0	0	2	2
ENSG00000107897	ACBD5	DKFZp434A2417,KIAA1996	774.209	0.220949	-0.220949	0.00422398	0.0518433	774.209	0.166158	-0.166158	0.0310826	0.114308	774.209	0.0124334	-0.0124334	0.87163	0.936368	600.964	0.199242	-0.199242	0.0291378	0.269524	600.964	0.0766613	0.0766613	0.38802	0.704273	0	0	1	2
ENSG00000101888	NXT2	P15-2	3441.3	0.145889	-0.145889	0.00424147	0.0520047	3441.3	0.0237419	0.0237419	0.640317	0.800425	3441.3	0.0482391	0.0482391	0.343633	0.573083	570.881	0.0264124	0.0264124	0.768714	0.94748	570.881	0.139503	0.139503	0.113084	0.400787	0	0	1	1
ENSG00000265206	AC004687.1	NA	1573.09	0.209162	0.209162	0.00427497	0.0522593	1573.09	0.130534	-0.130534	0.0774922	0.214172	1573.09	0.170724	0.170724	0.0202708	0.0868975	475.704	0.0429631	-0.0429631	0.856955	0.967499	475.704	0.024979	0.024979	0.916287	0.97424	0	0	2	2
ENSG00000141279	NPEPPS	MP100,PSA	2048.87	0.160617	-0.160617	0.00427532	0.0522593	2048.87	0.115351	-0.115351	0.0399761	0.136222	2048.87	0.0933627	-0.0933627	0.0976693	0.259942	2224.87	0.0766496	-0.0766496	0.175736	0.597884	2224.87	0.0741564	-0.0741564	0.186177	0.505757	0	0	1	2
ENSG00000166508	MCM7	CDC47,MCM2,PPP1R104	9875.73	0.123845	-0.123845	0.00426872	0.0522593	9875.73	0.17742	0.17742	3.99068e-05	0.00069446	9875.73	0.0410599	-0.0410599	0.343797	0.573133	13673.8	0.0465265	0.0465265	0.186915	0.614327	13673.8	0.0227982	0.0227982	0.516444	0.794032	1	1	2	2
ENSG00000078237	TIGAR	C12orf5	234.947	0.349813	0.349813	0.00428059	0.0522703	234.947	0.0544694	0.0544694	0.662681	0.814828	234.947	0.280095	0.280095	0.0239355	0.0980388	219.011	0.104516	-0.104516	0.431057	0.808751	219.011	0.165578	0.165578	0.196221	0.516166	0	0	2	2
ENSG00000198483	ANKRD35	FLJ25124	398.261	0.294371	-0.294371	0.00429174	0.0522998	398.261	0.258481	-0.258481	0.0120445	0.0586904	398.261	0.0762759	-0.0762759	0.457215	0.674145	105.227	0.137023	0.137023	0.501837	0.846599	105.227	0.220677	0.220677	0.27038	0.601108	0	0	2	2
ENSG00000171316	CHD7	CRG,FLJ20357,FLJ20361,KIAA1416	2449.66	0.182019	-0.182019	0.00428817	0.0522998	2449.66	0.175469	0.175469	0.0055126	0.0326979	2449.66	0.00177951	0.00177951	0.977697	0.989658	897.919	0.0126577	-0.0126577	0.866834	0.968375	897.919	0.00398538	-0.00398538	0.957349	0.988007	0	1	2	2
ENSG00000110042	DTX4	KIAA0937,RNF155	154.906	0.468609	-0.468609	0.00431726	0.0525573	154.906	0.0459239	-0.0459239	0.774145	0.883943	154.906	0.0198273	0.0198273	0.901725	0.95087	217.212	0.226531	0.226531	0.109965	0.496017	217.212	0.0296421	-0.0296421	0.834436	0.949073	0	0	1	1
ENSG00000092140	G2E3	FLJ20333,KIAA1333,PHF7B	1132.42	0.210282	-0.210282	0.00434925	0.0528931	1132.42	0.104638	-0.104638	0.154477	0.34118	1132.42	0.121982	-0.121982	0.0987732	0.261658	1165.54	0.0243367	-0.0243367	0.731719	0.934249	1165.54	0.0815006	0.0815006	0.243609	0.57009	0	0	1	1
ENSG00000100368	CSF2RB	betaGMR,CD131,IL3RB,IL5RB	614.144	0.230689	0.230689	0.00438604	0.0532863	614.144	0.0870379	-0.0870379	0.291264	0.509581	614.144	0.00302415	0.00302415	0.970811	0.987499	6191.58	0.400407	0.400407	5.57182e-21	7.31085e-18	6191.58	0.119698	-0.119698	0.00523436	0.0643323	1	1	3	3
ENSG00000152455	SUV39H2	FLJ23414,KMT1B	860.981	0.216903	-0.216903	0.00440757	0.0534936	860.981	0.0200402	0.0200402	0.790368	0.893254	860.981	0.153468	-0.153468	0.0447657	0.15263	946.168	0.101488	-0.101488	0.173103	0.596031	946.168	0.00428081	0.00428081	0.953362	0.98703	0	0	1	2
ENSG00000265257	AP005263.1	NA	2265.58	0.157624	-0.157624	0.00443233	0.0537398	2265.58	0.244206	0.244206	7.91674e-06	0.000187995	2265.58	0.164251	0.164251	0.00283341	0.0201467	2054.57	0.0926211	-0.0926211	0.108866	0.495394	2054.57	0.0806474	0.0806474	0.156048	0.465405	1	2	3	3
ENSG00000197119	SLC25A29	C14orf69,FLJ38975	520.048	0.239971	-0.239971	0.00444426	0.0538299	520.048	0.533438	-0.533438	5.70688e-10	6.55955e-08	520.048	0.468592	-0.468592	5.92651e-08	2.06535e-06	1514.83	0.0554601	0.0554601	0.459651	0.827977	1514.83	0.00283041	0.00283041	0.969724	0.991854	2	2	3	3
ENSG00000114573	ATP6V1A	ATP6A1,ATP6V1A1,VA68,Vma1,VPP2	1573.98	0.204265	-0.204265	0.00445293	0.0538804	1573.98	0.117223	-0.117223	0.101938	0.257393	1573.98	0.0814407	-0.0814407	0.257035	0.48527	1972.39	0.116934	-0.116934	0.0256749	0.256029	1972.39	0.0443281	-0.0443281	0.39032	0.705796	0	0	1	1
ENSG00000100629	CEP128	C14orf145,C14orf61	625.191	0.272966	-0.272966	0.00449189	0.0542971	625.191	0.168722	-0.168722	0.0779978	0.215135	625.191	0.486762	-0.486762	6.18387e-07	1.66829e-05	607.781	0.24021	-0.24021	0.00273359	0.0728691	607.781	0.244499	-0.244499	0.0019211	0.0326351	1	2	4	4
ENSG00000103351	CLUAP1	CFAP22,FAP22,FLJ13297,IFT38,KIAA0643	437.126	0.271532	-0.271532	0.00450499	0.0544005	437.126	0.024769	-0.024769	0.792845	0.894374	437.126	0.372914	-0.372914	0.000123532	0.00162779	367.634	0.0951294	-0.0951294	0.344548	0.757882	367.634	0.0388616	-0.0388616	0.693181	0.890657	1	1	2	2
ENSG00000239636	AC004865.2	NA	224.305	0.401048	0.401048	0.00451662	0.054486	224.305	0.171067	0.171067	0.231558	0.444561	224.305	0.458156	0.458156	0.00123246	0.0106874	107.385	0.293044	0.293044	0.127311	0.527295	107.385	0.0734199	0.0734199	0.701993	0.894447	0	1	2	2
ENSG00000168502	MTCL1	CCDC165,KIAA0802,SOGA2	145.058	0.501997	-0.501997	0.00455664	0.0548765	145.058	0.0676831	-0.0676831	0.695544	0.836218	145.058	0.356181	-0.356181	0.0440481	0.151018	52.2627	0.521965	0.521965	0.0707537	NA	52.2627	0.188304	0.188304	0.516486	NA	0	0	1	2
ENSG00000214826	DDX12P	CHLR2,DDX12	218.552	0.420433	-0.420433	0.00456234	0.0548765	218.552	0.523648	-0.523648	0.000446678	0.00486438	218.552	0.486751	-0.486751	0.00116288	0.0102068	389.375	0.0250893	0.0250893	0.8101	0.958276	389.375	0.147423	-0.147423	0.156106	0.465405	1	2	3	3
ENSG00000152240	HAUS1	CCDC5,FLJ40084,HEI-C,HsT1461	824.726	0.216937	-0.216937	0.00456557	0.0548765	824.726	0.104414	0.104414	0.165869	0.357275	824.726	0.106922	-0.106922	0.162806	0.363151	1289.6	0.0217729	-0.0217729	0.724311	0.932393	1289.6	0.0983484	0.0983484	0.10434	0.385059	0	0	1	1
ENSG00000156162	DPY19L4	NA	1079.92	0.198247	-0.198247	0.00457189	0.0548765	1079.92	0.0365159	0.0365159	0.597755	0.772039	1079.92	0.0890143	0.0890143	0.199758	0.414082	1066.82	0.179176	-0.179176	0.0143208	0.191523	1066.82	0.110151	0.110151	0.122665	0.4164	0	0	1	2
ENSG00000099194	SCD	FADS5,SCDOS	5059.01	0.141754	-0.141754	0.00456957	0.0548765	5059.01	0.0707326	0.0707326	0.155458	0.342268	5059.01	0.341812	0.341812	5.85111e-12	4.29014e-10	9884.29	0.154286	-0.154286	1.91308e-05	0.00203527	9884.29	0.0697498	-0.0697498	0.0516891	0.262908	2	2	3	3
ENSG00000141682	PMAIP1	APR,NOXA	576.068	0.348179	0.348179	0.00461513	0.05534	576.068	0.623503	0.623503	3.29936e-07	1.34713e-05	576.068	0.518889	0.518889	2.38615e-05	0.000417746	424.367	0.10687	0.10687	0.293736	0.721287	424.367	0.0932027	0.0932027	0.353403	0.675756	2	2	3	3
ENSG00000111012	CYP27B1	CYP1,P450c1,PDDR,VDD1	177.778	0.459149	0.459149	0.0046317	0.0554831	177.778	0.776456	0.776456	1.19383e-06	3.87868e-05	177.778	0.725291	0.725291	6.75953e-06	0.000140612	105.771	0.0494957	0.0494957	0.787023	0.951664	105.771	0.0569095	-0.0569095	0.753665	0.915601	2	2	3	3
ENSG00000238227	TMEM250	bA83N9.1,C9orf69	1401.45	0.170066	0.170066	0.00466431	0.0558179	1401.45	0.000221405	-0.000221405	0.997086	0.998186	1401.45	0.169396	0.169396	0.00509921	0.031541	793.018	0.0305121	0.0305121	0.713424	0.929292	793.018	0.131234	0.131234	0.108415	0.391943	0	1	2	2
ENSG00000166200	COPS2	ALIEN,CSN2,TRIP15	2563.82	0.164735	-0.164735	0.00467257	0.055861	2563.82	0.301508	0.301508	1.5959e-07	7.50127e-06	2563.82	0.160836	0.160836	0.00548299	0.0333917	2028.13	0.212064	-0.212064	0.000359724	0.0179999	2028.13	0.0648699	0.0648699	0.265735	0.594772	1	3	4	4
ENSG00000167770	OTUB1	FLJ20113,FLJ40710	1520.8	0.166369	0.166369	0.0047099	0.0561951	1520.8	0.0883126	0.0883126	0.135141	0.310978	1520.8	0.170564	0.170564	0.00396999	0.0260175	1287.7	0.100135	0.100135	0.104514	0.488066	1287.7	0.00570883	-0.00570883	0.925726	0.977464	0	1	2	2
ENSG00000076382	SPAG5	DEEPEST,hMAP126,MAP126	2892.61	0.156598	-0.156598	0.00470757	0.0561951	2892.61	0.0728642	-0.0728642	0.187736	0.386882	2892.61	0.320568	-0.320568	9.73482e-09	4.07295e-07	2923.9	0.0900494	-0.0900494	0.0489507	0.344493	2923.9	0.163564	-0.163564	0.000314269	0.00909009	2	2	3	3
ENSG00000123485	HJURP	DKFZp762E1312,FAKTS,hFLEG1,URLC9	1430.46	0.176277	-0.176277	0.00474218	0.0564917	1430.46	0.125124	-0.125124	0.0447018	0.146415	1430.46	0.223073	-0.223073	0.00039414	0.00422097	1762.84	0.0372382	0.0372382	0.531163	0.86117	1762.84	0.110189	0.110189	0.0604731	0.286507	1	1	2	3
ENSG00000135404	CD63	ME491,MLA1,TSPAN30	6237.62	0.157744	0.157744	0.00474419	0.0564917	6237.62	0.0790174	0.0790174	0.157684	0.345475	6237.62	0.190554	0.190554	0.000656715	0.00635726	6425.77	0.196792	0.196792	1.66248e-07	3.7042e-05	6425.77	0.0994893	0.0994893	0.00789397	0.0842343	2	2	4	4
ENSG00000169570	DTWD2	FLJ33977	158.492	0.482476	-0.482476	0.00475389	0.056551	158.492	0.0696733	0.0696733	0.674304	0.823521	158.492	0.0436421	0.0436421	0.793884	0.897734	324.077	0.052482	-0.052482	0.632787	0.902415	324.077	0.0908782	-0.0908782	0.401464	0.716443	0	0	1	1
ENSG00000173198	CYSLTR1	CysLT(1),CysLT1,CYSLT1R	1560.97	0.177512	-0.177512	0.00480811	0.0571392	1560.97	0.04661	0.04661	0.455445	0.662792	1560.97	0.0692713	0.0692713	0.269108	0.499331	578.157	0.00285053	-0.00285053	0.973696	0.995875	578.157	0.0591942	-0.0591942	0.488576	0.778269	0	0	1	1
ENSG00000143653	SCCPDH	CGI-49,NET11	1831.88	0.148103	-0.148103	0.00481752	0.0571943	1831.88	0.0467323	-0.0467323	0.37183	0.589437	1831.88	0.083154	-0.083154	0.114789	0.29132	2025.4	0.085271	-0.085271	0.113592	0.501649	2025.4	0.0828415	-0.0828415	0.120102	0.411545	0	0	1	1
ENSG00000138182	KIF20B	CT90,KRMP1,MPHOSPH1,MPP1	4183.25	0.160883	-0.160883	0.00482889	0.0572726	4183.25	0.0673697	-0.0673697	0.237339	0.450879	4183.25	0.0401124	-0.0401124	0.482405	0.693166	3112.66	0.120058	-0.120058	0.0152169	0.199107	3112.66	0.0327691	0.0327691	0.501808	0.785944	0	0	1	2
ENSG00000179335	CLK3	clk3	1582.73	0.145173	0.145173	0.00483957	0.0573424	1582.73	0.0449092	-0.0449092	0.388761	0.605221	1582.73	0.136981	0.136981	0.00835112	0.045709	906.029	0.235545	0.235545	0.00130232	0.0447067	906.029	0.164006	0.164006	0.0239012	0.168027	0	2	3	4
ENSG00000197982	C1orf122	FLJ45459	390.908	0.310257	0.310257	0.00486609	0.0575996	390.908	0.280013	0.280013	0.011219	0.0556638	390.908	0.343116	0.343116	0.00194638	0.0149857	230.424	0.25255	0.25255	0.108253	0.494723	230.424	0.0831783	0.0831783	0.595619	0.842422	0	1	3	3
ENSG00000182087	TMEM259	ASBABP1,C19orf6,MBRL,MGC4022	2327.87	0.185595	0.185595	0.00488097	0.0577188	2327.87	0.106425	-0.106425	0.109008	0.269817	2327.87	0.0697926	0.0697926	0.29257	0.52391	1961.18	0.155913	0.155913	0.0130128	0.181856	1961.18	0.012621	0.012621	0.840153	0.950182	0	0	1	2
ENSG00000073910	FRY	13CDNA73,bA37E23.1,C13orf14,CG003	2019.38	0.216174	0.216174	0.0048921	0.0577364	2019.38	0.334577	-0.334577	1.67508e-05	0.000345576	2019.38	0.213761	0.213761	0.00550893	0.0334534	1253.25	0.110943	0.110943	0.153599	0.570314	1253.25	0.109741	0.109741	0.154751	0.46331	1	2	3	3
ENSG00000127483	HP1BP3	HP1-BP74	6924.2	0.120208	-0.120208	0.00489071	0.0577364	6924.2	0.0717998	-0.0717998	0.0926127	0.241321	6924.2	0.0985046	-0.0985046	0.0214026	0.09026	7506.04	0.00607198	0.00607198	0.872405	0.96947	7506.04	0.00416858	0.00416858	0.911693	0.972718	0	0	2	2
ENSG00000183019	MCEMP1	C19orf59,MGC132456	1364.22	0.169512	0.169512	0.00491439	0.0579424	1364.22	0.0807426	-0.0807426	0.185769	0.384467	1364.22	0.134007	0.134007	0.027384	0.107839	18.1499	0.0941702	-0.0941702	0.834392	NA	18.1499	0.0119682	0.0119682	0.978258	NA	0	0	1	2
ENSG00000048140	TSPAN17	FBX23,FBXO23,TM4SF17	590.903	0.227881	0.227881	0.00493595	0.0581394	590.903	0.0522794	0.0522794	0.523508	0.71821	590.903	0.115501	0.115501	0.160293	0.359712	493.884	0.0755821	0.0755821	0.427397	0.806484	493.884	0.161738	0.161738	0.0835245	0.341957	0	0	1	1
ENSG00000189046	ALKBH2	ABH2,MGC90512	182.784	0.406806	-0.406806	0.00497018	0.0584851	182.784	0.255441	-0.255441	0.0752638	0.209623	182.784	0.586507	-0.586507	7.51386e-05	0.00106802	309.606	0.188101	-0.188101	0.0878972	0.450121	309.606	0.167725	-0.167725	0.120828	0.412563	1	1	2	2
ENSG00000123975	CKS2	NA	1303.46	0.187553	-0.187553	0.00500105	0.0587905	1303.46	0.162232	-0.162232	0.0151473	0.0692328	1303.46	0.155344	-0.155344	0.0206463	0.0879978	1765.8	0.211758	-0.211758	0.000329733	0.0171856	1765.8	0.0395414	0.0395414	0.493203	0.780616	0	1	4	4
ENSG00000025293	PHF20	C20orf104,dJ1121G12.1,TDRD20A	1200.49	0.164789	-0.164789	0.00500779	0.0588121	1200.49	0.0121345	0.0121345	0.83479	0.916335	1200.49	0.132403	-0.132403	0.0250716	0.101264	1910.03	0.125212	-0.125212	0.0166745	0.209477	1910.03	0.0374477	-0.0374477	0.466517	0.761688	0	0	1	2
ENSG00000185658	BRWD1	C21orf107,DCAF19,FLJ11315,N143,WDR9	1766.17	0.202938	-0.202938	0.00501633	0.0588547	1766.17	0.0578388	-0.0578388	0.42235	0.635104	1766.17	0.0809341	-0.0809341	0.263325	0.492625	1683.84	0.0831638	-0.0831638	0.17121	0.593487	1683.84	0.0250657	-0.0250657	0.676143	0.88178	0	0	1	1
ENSG00000119801	YPEL5	CGI-127	744.293	0.233461	0.233461	0.00502639	0.058915	744.293	0.254894	0.254894	0.00218737	0.0166032	744.293	0.270872	0.270872	0.00119462	0.0104079	728.872	0.177173	0.177173	0.435576	0.812723	728.872	0.0456611	-0.0456611	0.840722	0.950474	0	2	3	3
ENSG00000108384	RAD51C	FANCO,RAD51L2	841.421	0.20903	-0.20903	0.00504286	0.0590502	841.421	0.0247424	0.0247424	0.737149	0.861845	841.421	0.0989898	-0.0989898	0.184866	0.39436	804.752	0.0761073	-0.0761073	0.301233	0.725106	804.752	0.134506	-0.134506	0.0646118	0.296325	0	0	1	1
ENSG00000142945	KIF2C	CT139,KNSL6,MCAK	2338.27	0.159471	-0.159471	0.0050989	0.059609	2338.27	0.0153527	0.0153527	0.786447	0.891168	2338.27	0.165048	-0.165048	0.00391852	0.0257257	2688.21	0.000866004	0.000866004	0.985144	0.997911	2688.21	0.02692	-0.02692	0.55892	0.819578	0	1	2	2
ENSG00000117143	UAP1	AgX,AGX1,SPAG2	3238.88	0.127641	-0.127641	0.00510053	0.059609	3238.88	0.168127	0.168127	0.000195024	0.00251892	3238.88	0.125781	0.125781	0.00557773	0.0337157	937.351	0.0355842	0.0355842	0.641813	0.906274	937.351	0.100673	0.100673	0.181809	0.498874	1	2	3	3
ENSG00000136295	TTYH3	KIAA1691	1471.17	0.182964	0.182964	0.00510658	0.0596216	1471.17	0.201663	-0.201663	0.00234473	0.0173827	1471.17	0.196798	-0.196798	0.00312758	0.0217681	2885.62	0.152808	0.152808	0.0211621	0.236206	2885.62	0.0786147	-0.0786147	0.235543	0.561834	0	2	3	3
ENSG00000237649	KIFC1	HSET,KNSL2	1923.79	0.155812	-0.155812	0.0051153	0.0596652	1923.79	0.280416	-0.280416	5.43096e-07	2.02411e-05	1923.79	0.305982	-0.305982	5.55681e-08	1.95492e-06	2197.04	0.0821827	-0.0821827	0.103926	0.486623	2197.04	0.092021	-0.092021	0.0656127	0.299361	2	2	3	3
ENSG00000131669	NINJ1	NIN1	348.86	0.324542	0.324542	0.00514757	0.0599832	348.86	0.354812	0.354812	0.00220901	0.016665	348.86	0.272019	0.272019	0.0201813	0.0865889	245.286	0.0747928	0.0747928	0.554749	0.873932	245.286	0.0874408	-0.0874408	0.487486	0.777432	0	1	3	3
ENSG00000213398	LCAT	NA	63.8139	0.651641	0.651641	0.00517209	0.0600353	63.8139	0.251627	0.251627	0.292293	0.510489	63.8139	0.389118	0.389118	0.103149	0.270109	46.4782	0.0153671	-0.0153671	0.957358	NA	46.4782	0.275911	-0.275911	0.337554	NA	0	0	1	1
ENSG00000005073	HOXA11	HOX1,HOX1I	1446.4	0.166146	0.166146	0.00516035	0.0600353	1446.4	0.110027	0.110027	0.0648571	0.189554	1446.4	0.139924	0.139924	0.0193946	0.0840906	3.15345	0.444666	-0.444666	0.700485	NA	3.15345	0.311306	0.311306	0.772912	NA	0	0	2	3
ENSG00000110768	GTF2H1	BTF2,P62,TFIIH	1707.96	0.164777	-0.164777	0.00516804	0.0600353	1707.96	0.017818	-0.017818	0.761151	0.876422	1707.96	0.0149322	-0.0149322	0.799861	0.900276	1527.66	0.200585	-0.200585	0.000351869	0.0177574	1527.66	0.0797945	-0.0797945	0.146706	0.45272	0	1	2	2
ENSG00000005249	PRKAR2B	PRKAR2	1823.35	0.15109	-0.15109	0.00516842	0.0600353	1823.35	0.135028	-0.135028	0.0124535	0.0601477	1823.35	0.15763	-0.15763	0.00375814	0.0249493	1197.67	0.070782	0.070782	0.284259	0.712398	1197.67	0.0465092	-0.0465092	0.47893	0.771326	0	1	3	3
ENSG00000278259	MYO19	FLJ22865,MYOHD1	1215.88	0.171445	-0.171445	0.00519156	0.060203	1215.88	0.201046	0.201046	0.00084546	0.00799184	1215.88	0.0674941	-0.0674941	0.272164	0.502182	1586.55	0.0316132	0.0316132	0.60364	0.890596	1586.55	0.0855857	-0.0855857	0.157515	0.466812	1	1	2	2
ENSG00000163219	ARHGAP25	KIAA0053	549.837	0.250948	-0.250948	0.0052195	0.0604684	549.837	0.292357	-0.292357	0.00117975	0.0103373	549.837	0.0862735	-0.0862735	0.336239	0.565693	1456.52	0.126915	0.126915	0.0833739	0.438753	1456.52	0.120326	0.120326	0.0980994	0.372668	0	1	2	2
ENSG00000177125	ZBTB34	KIAA1993,MGC24652,ZNF918	915.932	0.233153	-0.233153	0.0052664	0.0609529	915.932	0.201946	-0.201946	0.0156029	0.0705977	915.932	0.1547	-0.1547	0.0647388	0.197212	807.979	0.0720058	-0.0720058	0.348299	0.761151	807.979	0.0958933	0.0958933	0.201335	0.522115	0	0	2	3
ENSG00000128791	TWSG1	TSG	847.332	0.222807	0.222807	0.00528481	0.0611068	847.332	0.166213	0.166213	0.038064	0.131276	847.332	0.411976	0.411976	2.36636e-07	7.08043e-06	1227.09	0.0698168	0.0698168	0.292353	0.719549	1227.09	0.212276	0.212276	0.00111274	0.0225108	1	2	3	4
ENSG00000172728	FUT10	NA	307.692	0.316713	-0.316713	0.00530436	0.0612738	307.692	0.303896	-0.303896	0.00747622	0.0410517	307.692	0.144932	-0.144932	0.201104	0.415998	309.003	0.203227	-0.203227	0.0666634	0.39599	309.003	0.0132595	-0.0132595	0.901751	0.969451	0	1	2	2
ENSG00000188157	AGRN	AGRIN	929.827	0.232211	0.232211	0.00531023	0.0612826	929.827	0.176076	-0.176076	0.0373615	0.129767	929.827	0.0818666	0.0818666	0.330504	0.561065	402.727	0.110143	0.110143	0.32483	0.744261	402.727	0.141943	0.141943	0.198247	0.518883	0	0	1	2
ENSG00000122490	SLC66A2	FLJ22378,PQLC1	969.754	0.213864	0.213864	0.0053438	0.0616105	969.754	0.0378112	0.0378112	0.62497	0.789977	969.754	0.0289733	0.0289733	0.709538	0.848353	890.372	0.125266	0.125266	0.129487	0.53069	890.372	0.00887758	-0.00887758	0.914039	0.973363	0	0	1	1
ENSG00000134852	CLOCK	bHLHe8,KAT13D,KIAA0334	406.233	0.315471	-0.315471	0.00540193	0.0620419	406.233	0.0439271	0.0439271	0.693851	0.835651	406.233	0.0783755	-0.0783755	0.487313	0.69715	455.029	0.123583	-0.123583	0.194126	0.622437	455.029	0.0446795	-0.0446795	0.631652	0.860513	0	0	1	1
ENSG00000156026	MCU	C10orf42,CCDC109A,FLJ46135	1186	0.491267	0.491267	7.61612e-14	2.68334e-11	1186	0.51943	0.51943	2.58981e-15	8.43414e-13	1186	0.488497	0.488497	1.48168e-13	1.3802e-11	643.206	0.278406	0.278406	0.000419671	0.0201459	643.206	0.428125	0.428125	2.75359e-08	4.61449e-06	4	5	5	5
ENSG00000101040	ZMYND8	PRKCBP1,RACK7	1299.65	0.161061	-0.161061	0.00539094	0.0620419	1299.65	0.139115	-0.139115	0.0161969	0.0723518	1299.65	0.016148	-0.016148	0.780179	0.889976	2872.61	0.0320979	0.0320979	0.498931	0.844749	2872.61	0.0588011	0.0588011	0.210536	0.53348	0	0	2	2
ENSG00000167635	ZNF146	OZF	4375.43	0.135713	-0.135713	0.00539341	0.0620419	4375.43	0.213516	0.213516	1.03434e-05	0.00023346	4375.43	0.0196639	-0.0196639	0.686983	0.83432	3543.78	0.082429	-0.082429	0.0557704	0.363388	3543.78	0.0631167	0.0631167	0.136865	0.439135	1	1	2	2
ENSG00000151615	POU4F2	Brn-3b,BRN3B	423.475	0.252617	0.252617	0.00540947	0.062069	423.475	0.167683	-0.167683	0.072371	0.204396	423.475	0.109233	-0.109233	0.244105	0.470042	0.434595	0.391858	0.391858	0.896296	NA	0.434595	1.66184	-1.66184	0.58677	NA	0	0	1	1
ENSG00000076108	BAZ2A	KIAA0314,TIP5,WALp3	4443.85	0.537396	0.537396	1.21327e-22	1.11798e-19	4443.85	0.515251	0.515251	6.43355e-21	4.63148e-18	4443.85	0.492966	0.492966	3.3787e-19	5.95738e-17	3106.36	0.360343	0.360343	4.68185e-16	4.60733e-13	3106.36	0.292311	0.292311	3.3009e-11	1.24044e-08	5	5	5	5
ENSG00000135535	CD164	DFNA66,MGC-24,MUC-24	5696.7	0.113466	0.113466	0.00544863	0.0623988	5696.7	0.100864	0.100864	0.0135554	0.0639789	5696.7	0.434516	-0.434516	1.54652e-25	4.67459e-23	14070	0.00888669	0.00888669	0.780055	0.950146	14070	0.235263	-0.235263	1.43791e-13	1.04891e-10	2	2	4	4
ENSG00000117724	CENPF	hcp-1	11895.9	0.258313	-0.258313	0.00548757	0.0627847	11895.9	0.213379	-0.213379	0.0217903	0.0891734	11895.9	0.42041	-0.42041	6.30061e-06	0.000132179	11090.2	0.16229	-0.16229	2.1034e-05	0.00217886	11090.2	0.0570344	-0.0570344	0.132714	0.432077	2	2	4	4
ENSG00000182919	C11orf54	PTD012	377.761	0.288714	-0.288714	0.00551072	0.0629112	377.761	0.319448	-0.319448	0.00219398	0.0166072	377.761	0.245676	-0.245676	0.0188747	0.0824528	457.927	0.0885999	-0.0885999	0.342501	0.757063	457.927	0.292402	-0.292402	0.00168101	0.0295691	0	2	4	4
ENSG00000124571	XPO5	KIAA1291	3355.35	0.147402	-0.147402	0.00550801	0.0629112	3355.35	0.137064	0.137064	0.00937894	0.0487406	3355.35	0.0430301	-0.0430301	0.418197	0.641259	2899.11	0.0930753	-0.0930753	0.0319188	0.28469	2899.11	0.00503204	-0.00503204	0.906169	0.971169	0	1	2	2
ENSG00000065150	IPO5	IMB3,KPNB3,MGC2068,Pse1,RANBP5	6204.57	0.116976	-0.116976	0.00551438	0.0629112	6204.57	0.222486	0.222486	1.07269e-07	5.47472e-06	6204.57	0.00716233	-0.00716233	0.865152	0.933064	10060.8	0.0906421	-0.0906421	0.00509475	0.105922	10060.8	0.0179785	-0.0179785	0.575504	0.829477	1	1	2	3
ENSG00000115738	ID2	bHLHb26,GIG8	1401.84	0.378424	0.378424	0.00553767	0.0631168	1401.84	0.0140414	0.0140414	0.91828	0.960704	1401.84	0.0542306	-0.0542306	0.692454	0.83852	876.179	0.120069	0.120069	0.676073	0.918094	876.179	0.0465735	0.0465735	0.871174	0.961416	0	0	1	1
ENSG00000136842	TMOD1	D9S57E,ETMOD,TMOD	237.578	0.359869	-0.359869	0.00556376	0.0633538	237.578	0.179331	-0.179331	0.162663	0.352727	237.578	0.0864393	-0.0864393	0.501791	0.708217	198.266	0.11659	0.11659	0.429198	0.806814	198.266	0.255916	0.255916	0.0759345	0.324376	0	0	1	1
ENSG00000026103	FAS	APO-1,APT1,CD95,FAS1,TNFRSF6	483.321	0.238608	0.238608	0.00558733	0.0635618	483.321	0.158579	0.158579	0.0671649	0.194322	483.321	0.410433	0.410433	1.7862e-06	4.23286e-05	432.985	0.151072	0.151072	0.129419	0.53069	432.985	0.154117	0.154117	0.116515	0.406341	1	1	2	3
ENSG00000162144	CYB561A3	CYBASC3	1699.84	0.164611	0.164611	0.00560222	0.0636707	1699.84	0.0150244	0.0150244	0.801633	0.899191	1699.84	0.165721	0.165721	0.00553091	0.0335456	1274.51	0.13228	0.13228	0.0448198	0.333331	1274.51	0.0522627	-0.0522627	0.426674	0.734953	0	1	2	2
ENSG00000144802	NFKBIZ	FLJ34463,INAP,MAIL	1028	0.737073	0.737073	0.00563057	0.063751	1028	0.761856	0.761856	0.00421415	0.0268547	1028	1.20197	1.20197	6.21494e-06	0.000130752	735.847	0.189626	0.189626	0.581939	0.884421	735.847	0.103631	-0.103631	0.76354	0.919734	1	2	3	3
ENSG00000178209	PLEC	EBS1,PCN,PLEC1,PLTN	9592.37	0.265344	0.265344	0.00562102	0.063751	9592.37	0.145692	-0.145692	0.12883	0.301675	9592.37	0.0548484	-0.0548484	0.567518	0.754195	1001.55	0.360697	0.360697	1.33344e-06	0.000209954	1001.55	0.105425	0.105425	0.157816	0.467116	1	1	2	2
ENSG00000160298	C21orf58	NA	625.085	0.255473	-0.255473	0.00562597	0.063751	625.085	0.211059	-0.211059	0.0220009	0.0898402	625.085	0.237781	-0.237781	0.0103979	0.0535108	794.95	0.0931823	0.0931823	0.202416	0.634039	794.95	0.149184	-0.149184	0.0412386	0.228878	0	0	3	3
ENSG00000179918	SEPHS2	SPS2,SPS2b	3073.4	0.123221	0.123221	0.00562715	0.063751	3073.4	0.0160439	0.0160439	0.719719	0.851382	3073.4	0.0602164	0.0602164	0.179383	0.385782	2691.5	0.0642713	-0.0642713	0.179439	0.604726	2691.5	0.06098	0.06098	0.195724	0.515762	0	0	1	1
ENSG00000102172	SMS	MRSR,SPMSY,SpS,SRS	1681.66	0.164078	-0.164078	0.00566155	0.0640412	1681.66	0.110221	0.110221	0.0604083	0.180093	1681.66	0.00279021	-0.00279021	0.962437	0.983663	2783.32	0.0680699	-0.0680699	0.11506	0.503588	2783.32	0.0305631	-0.0305631	0.472913	0.766213	0	0	1	2
ENSG00000163918	RFC4	A1,RFC37	1100.18	0.20091	-0.20091	0.00567424	0.0640638	1100.18	0.116312	0.116312	0.105062	0.262808	1100.18	0.116757	-0.116757	0.108819	0.280886	1566.43	0.0695946	-0.0695946	0.212994	0.6459	1566.43	0.0655807	-0.0655807	0.234274	0.560758	0	0	1	1
ENSG00000167721	TSR1	FLJ10534	3634.79	0.138622	-0.138622	0.00566989	0.0640638	3634.79	0.317196	0.317196	1.54871e-10	1.97975e-08	3634.79	0.0691106	0.0691106	0.167009	0.369645	3089.07	0.109151	-0.109151	0.0115074	0.170143	3089.07	0.0137404	-0.0137404	0.746619	0.912379	1	1	2	3
ENSG00000100504	PYGL	GSD6	14491.5	0.0946223	0.0946223	0.00570975	0.0644041	14491.5	0.069152	0.069152	0.0435166	0.14397	14491.5	0.222091	0.222091	8.78221e-11	5.33088e-09	3135.49	0.0350492	-0.0350492	0.409926	0.79658	3135.49	0.149917	-0.149917	0.000391155	0.0107317	1	2	3	4
ENSG00000160888	IER2	ETR101	4251.8	0.535631	0.535631	0.00575587	0.0648632	4251.8	0.431024	0.431024	0.0263034	0.101317	4251.8	0.557033	0.557033	0.00408843	0.026582	1399.9	0.0182892	-0.0182892	0.818371	0.960396	1399.9	0.0481175	0.0481175	0.542093	0.809159	0	1	2	3
ENSG00000172794	RAB37	NA	3100.45	0.158768	0.158768	0.00578104	0.0650856	3100.45	0.231628	-0.231628	6.64433e-05	0.00105799	3100.45	0.0662774	0.0662774	0.25164	0.478685	2281.39	0.135481	0.135481	0.00791479	0.137784	2281.39	0.100256	-0.100256	0.0493013	0.255654	1	1	2	3
ENSG00000084774	CAD	GATD4	4053.32	0.144858	-0.144858	0.00581879	0.0654491	4053.32	0.0318133	0.0318133	0.543419	0.732593	4053.32	0.114038	-0.114038	0.0303266	0.116146	4272.4	0.0736967	-0.0736967	0.0975239	0.472185	4272.4	0.0644857	-0.0644857	0.143916	0.448515	0	0	1	2
ENSG00000073756	PTGS2	COX2	181.868	0.609548	0.609548	0.00583954	0.0656209	181.868	0.877952	0.877952	6.29003e-05	0.00101456	181.868	1.84908	1.84908	8.79011e-18	1.3999e-15	420.612	0.105168	0.105168	0.41586	0.799471	420.612	0.0896391	0.0896391	0.484408	0.775385	2	2	3	3
ENSG00000105447	GRWD1	GRWD,RRB1,WDR28	1520.5	0.176541	0.176541	0.00589279	0.0661572	1520.5	0.307699	0.307699	1.44456e-06	4.44014e-05	1520.5	0.16827	0.16827	0.00905484	0.0484156	1278.52	0.0612937	0.0612937	0.358154	0.767563	1278.52	0.0975739	0.0975739	0.138517	0.440676	1	2	3	3
ENSG00000105186	ANKRD27	DKFZp434L0718,FLJ00040,VARP	1525.46	0.149553	-0.149553	0.00590396	0.0662205	1525.46	0.0288722	-0.0288722	0.593063	0.769194	1525.46	0.147964	-0.147964	0.00687087	0.0392922	2527.94	0.0176777	-0.0176777	0.689226	0.921948	2527.94	0.051298	-0.051298	0.240594	0.567908	0	1	2	2
ENSG00000155827	RNF20	BRE1,BRE1A,FLJ11189,FLJ20382,hBRE1,KAIA2779	1547.18	0.175462	-0.175462	0.00593282	0.0664635	1547.18	0.0440698	-0.0440698	0.4877	0.689556	1547.18	0.253574	-0.253574	8.09976e-05	0.00114132	1684.77	0.141626	-0.141626	0.00737469	0.132757	1684.77	0.123502	-0.123502	0.0176976	0.138728	1	1	2	4
ENSG00000113810	SMC4	CAP-C,hCAP-C,SMC4L1	20152.3	0.133889	-0.133889	0.00593672	0.0664635	20152.3	0.026244	-0.026244	0.589533	0.766593	20152.3	0.0489162	-0.0489162	0.314948	0.546345	8278.03	0.0631523	-0.0631523	0.124771	0.523603	8278.03	0.0198562	-0.0198562	0.627508	0.858341	0	0	1	1
ENSG00000174371	EXO1	HEX1,hExoI	1493.21	0.192373	-0.192373	0.00594859	0.0665342	1493.21	0.298339	0.298339	1.49622e-05	0.00031631	1493.21	0.119121	-0.119121	0.0892957	0.245601	1313.07	0.053944	0.053944	0.347057	0.760688	1313.07	0.0581439	-0.0581439	0.306965	0.63858	1	1	2	2
ENSG00000137700	SLC37A4	G6PT1,G6PT2,G6PT3,GSD1b,GSD1c,GSD1d	577.247	0.228212	-0.228212	0.00596245	0.0666271	577.247	0.463721	-0.463721	3.77062e-08	2.3658e-06	577.247	0.230907	-0.230907	0.00580584	0.0347295	927.055	0.0198238	-0.0198238	0.777885	0.949975	927.055	0.0795033	-0.0795033	0.252905	0.579826	1	2	3	3
ENSG00000129187	DCTD	NA	2707.23	0.13771	0.13771	0.00597373	0.0666908	2707.23	0.132589	0.132589	0.00816988	0.0438722	2707.23	0.100658	0.100658	0.0457906	0.155196	2321.74	0.00874657	-0.00874657	0.863965	0.968226	2321.74	0.0160051	0.0160051	0.75113	0.91425	0	1	2	3
ENSG00000162613	FUBP1	FBP,FUBP	4544.55	0.118905	0.118905	0.0060321	0.0672798	4544.55	0.107834	0.107834	0.0128335	0.0615703	4544.55	0.175888	0.175888	5.05694e-05	0.000768977	6238.11	0.037985	0.037985	0.328093	0.745808	6238.11	0.101239	0.101239	0.00858096	0.0888893	1	1	4	4
ENSG00000178585	CTNNBIP1	ICAT,MGC15093	286.169	0.333321	0.333321	0.00605692	0.0673343	286.169	0.0152049	-0.0152049	0.902204	0.952031	286.169	0.0360014	0.0360014	0.772041	0.884422	812.147	0.110357	0.110357	0.146885	0.557201	812.147	0.0758227	-0.0758227	0.317371	0.647841	0	0	1	1
ENSG00000185127	C6orf120	bA160E12.4	470.983	0.246836	0.246836	0.00605769	0.0673343	470.983	0.213182	0.213182	0.0180776	0.0784222	470.983	0.00490449	-0.00490449	0.957547	0.981265	529.025	0.140089	0.140089	0.108297	0.494732	529.025	0.0815119	0.0815119	0.34445	0.668471	0	0	2	2
ENSG00000154727	GABPA	E4TF1-60,E4TF1A,NFT2,NRF2,NRF2A	1173.66	0.177765	-0.177765	0.00605151	0.0673343	1173.66	0.096725	0.096725	0.130456	0.30404	1173.66	0.0117474	-0.0117474	0.855855	0.927858	1335.57	0.00369852	0.00369852	0.948853	0.989567	1335.57	0.0698558	0.0698558	0.217285	0.541401	0	0	1	1
ENSG00000130429	ARPC1B	ARC41,p40-ARC,p41-ARC	9682.1	0.145738	0.145738	0.00605947	0.0673343	9682.1	0.0264434	-0.0264434	0.61907	0.785714	9682.1	0.120313	0.120313	0.0236578	0.0971164	4166.97	0.122842	0.122842	0.0269668	0.26124	4166.97	0.0103324	0.0103324	0.852023	0.953873	0	0	2	2
ENSG00000215458	AATBC	NA	103.101	0.498941	-0.498941	0.00607445	0.0674382	103.101	0.684946	-0.684946	0.000205694	0.00262452	103.101	0.751366	-0.751366	6.11595e-05	0.000895977	1.35434	1.59299	-1.59299	0.36508	NA	1.35434	1.3275	-1.3275	0.426451	NA	2	2	3	3
ENSG00000185722	ANKFY1	ANKHZN,BTBD23,KIAA1255,RANK-5,ZFYVE14	2988.71	0.160413	-0.160413	0.00610954	0.0677649	2988.71	0.0569253	0.0569253	0.328364	0.546992	2988.71	0.0688007	-0.0688007	0.240151	0.465986	1372.9	0.239984	-0.239984	0.00015979	0.0104846	1372.9	0.0587215	-0.0587215	0.345529	0.669581	0	1	2	2
ENSG00000151692	RNF144A	hUIP4,KIAA0161,RNF144,UBCE7IP4	164.626	0.439341	-0.439341	0.00613841	0.0677714	164.626	0.121965	-0.121965	0.438464	0.648568	164.626	0.109222	-0.109222	0.49055	0.699079	2270.3	0.0730084	-0.0730084	0.111491	0.498523	2270.3	0.307852	0.307852	3.79178e-12	1.62144e-09	1	1	2	2
ENSG00000150764	DIXDC1	Dixin,KIAA1735	353.716	0.372448	-0.372448	0.00613589	0.0677714	353.716	0.183787	-0.183787	0.173492	0.367227	353.716	0.231175	-0.231175	0.0889168	0.245104	190.645	0.364293	-0.364293	0.0275866	0.264057	190.645	0.46201	-0.46201	0.00485051	0.0611292	0	0	2	2
ENSG00000101844	ATG4A	APG4A,AUTL2	286.305	0.310325	-0.310325	0.00613004	0.0677714	286.305	0.116986	-0.116986	0.295703	0.514404	286.305	0.141324	-0.141324	0.211026	0.42921	222.887	0.0609524	-0.0609524	0.674817	0.917338	222.887	0.141683	0.141683	0.31742	0.647841	0	0	1	1
ENSG00000243943	ZNF512	KIAA1805	756.496	0.206392	-0.206392	0.00613385	0.0677714	756.496	0.245284	-0.245284	0.00116359	0.0102285	756.496	0.638487	-0.638487	2.69147e-16	3.46637e-14	1615.03	0.169067	-0.169067	0.00366069	0.0875083	1615.03	0.116723	-0.116723	0.0417615	0.231115	1	2	4	4
ENSG00000244165	P2RY11	P2Y11	392.388	0.578828	0.578828	2.19617e-08	2.17421e-06	392.388	0.568197	0.568197	4.11791e-08	2.54863e-06	392.388	0.72336	0.72336	2.65196e-12	2.12315e-10	402.84	0.28116	0.28116	0.00729103	0.13205	402.84	0.322341	0.322341	0.00177673	0.0307727	3	4	4	5
ENSG00000284906	ARHGAP11B	B'-T,FAM7B1,GAP (1-8)	571.699	0.296364	-0.296364	0.00614928	0.0678139	571.699	0.339476	-0.339476	0.00174057	0.0139226	571.699	0.268864	-0.268864	0.0133172	0.0637703	468.975	0.0480004	0.0480004	0.637494	0.903741	468.975	0.0190916	-0.0190916	0.849944	0.95317	0	1	3	3
ENSG00000112343	TRIM38	RNF15,RORET	1951.61	0.147149	0.147149	0.00615357	0.0678139	1951.61	0.0216554	-0.0216554	0.689082	0.832841	1951.61	0.162318	0.162318	0.00263931	0.0190038	1048.63	0.160273	0.160273	0.0237863	0.247493	1048.63	0.0332822	0.0332822	0.636869	0.863102	0	1	2	2
ENSG00000172530	BANP	BEND1,DKFZp761H172,FLJ10177,FLJ20538,SMAR1,SMARBP1	295.981	0.293454	-0.293454	0.00617192	0.0678911	295.981	0.313335	-0.313335	0.00353428	0.0235787	295.981	0.199572	-0.199572	0.0634242	0.194561	192.079	0.191152	-0.191152	0.174591	0.596298	192.079	0.208888	-0.208888	0.131564	0.429801	0	1	2	3
ENSG00000178057	NDUFAF3	2P1,C3orf60,DKFZP564J0123,E3-3,MGC10527	907.704	0.232678	0.232678	0.00617078	0.0678911	907.704	0.143484	0.143484	0.0924461	0.241037	907.704	0.190663	0.190663	0.0257506	0.103219	592.711	0.141492	0.141492	0.0922361	0.459034	592.711	0.160579	0.160579	0.0522055	0.264677	0	0	1	2
ENSG00000213625	LEPROT	FLJ90360,OB-RGRP,OBRGRP,VPS55	1061.91	0.191236	0.191236	0.00619987	0.068136	1061.91	0.0759029	0.0759029	0.28014	0.497113	1061.91	0.273086	0.273086	9.66614e-05	0.00132315	1386.57	0.0751529	0.0751529	0.192098	0.620841	1386.57	0.0488447	0.0488447	0.390814	0.706175	1	1	2	2
ENSG00000187741	FANCA	FA-H,FAA,FACA,FAH,FANCH	1845.65	0.176811	-0.176811	0.00622155	0.0682491	1845.65	0.00334217	-0.00334217	0.958561	0.980936	1845.65	0.133308	-0.133308	0.0397553	0.140899	1600.51	0.0349712	-0.0349712	0.532907	0.86136	1600.51	0.127284	-0.127284	0.0221495	0.159747	0	0	1	3
ENSG00000118518	RNF146	dactylidin,dJ351K20.1,DKFZp434O1427	1803.09	0.150133	0.150133	0.00621805	0.0682491	1803.09	0.161912	0.161912	0.00317657	0.0218338	1803.09	0.384938	0.384938	1.87379e-12	1.55914e-10	694.142	0.074583	-0.074583	0.428508	0.806676	694.142	0.0688402	0.0688402	0.457531	0.756386	1	2	3	3
ENSG00000111647	UHRF1BP1L	KIAA0701	1977.86	0.163514	0.163514	0.00626513	0.0686642	1977.86	0.165441	0.165441	0.00570296	0.0335795	1977.86	0.138231	0.138231	0.0215391	0.0906811	754.896	0.0280668	0.0280668	0.721597	0.932393	754.896	0.148409	0.148409	0.0545753	0.27213	0	1	3	3
ENSG00000103496	STX4	p35-2,STX4A	892.942	0.184795	0.184795	0.00628009	0.0687652	892.942	0.0358989	-0.0358989	0.600205	0.773434	892.942	0.00305389	-0.00305389	0.964632	0.984866	628.378	0.103466	-0.103466	0.198118	0.628748	628.378	0.15548	-0.15548	0.0501529	0.258295	0	0	1	1
ENSG00000141219	C17orf80	FLJ20721,HLC-8,MIG3,SPEP1	1128.13	0.195701	-0.195701	0.00630672	0.0689938	1128.13	0.0483545	-0.0483545	0.497433	0.697263	1128.13	0.0674852	-0.0674852	0.346466	0.575989	810.702	0.0248491	0.0248491	0.747966	0.939673	810.702	0.119078	0.119078	0.116946	0.406967	0	0	1	1
ENSG00000023892	DEF6	IBP,SLAT,SWAP70L	817.304	0.195338	0.195338	0.00632062	0.0690828	817.304	0.187571	-0.187571	0.0102989	0.0521737	817.304	0.0428911	0.0428911	0.554935	0.74523	1588.28	0.00266816	-0.00266816	0.963248	0.991621	1588.28	0.160618	-0.160618	0.00534014	0.0649246	0	0	3	3
ENSG00000173153	ESRRA	ERR1,ERRa,ERRalpha,ESRL1,NR3B1	1206.51	0.195809	0.195809	0.00635051	0.0693462	1206.51	0.0630694	0.0630694	0.382006	0.598793	1206.51	0.201371	0.201371	0.00522191	0.032092	664.64	0.0532688	0.0532688	0.593211	0.886521	664.64	0.0702207	0.0702207	0.476876	0.769416	0	1	2	2
ENSG00000159128	IFNGR2	AF-1,IFNGT1	882.389	0.207693	0.207693	0.00635768	0.0693613	882.389	0.039584	-0.039584	0.607155	0.778092	882.389	0.00798774	-0.00798774	0.91773	0.95999	819.306	0.0416201	0.0416201	0.611894	0.893959	819.306	0.0827256	0.0827256	0.306802	0.638579	0	0	1	1
ENSG00000094804	CDC6	CDC18L	1639.02	0.157867	-0.157867	0.00641057	0.0698111	1639.02	0.361272	0.361272	1.95987e-10	2.48214e-08	1639.02	0.335401	-0.335401	1.20511e-08	4.93064e-07	2217.78	0.0867858	0.0867858	0.0681091	0.39995	2217.78	0.218597	-0.218597	4.63441e-06	0.000366059	3	3	4	4
ENSG00000205269	TMEM170B	NA	5000.43	0.150922	0.150922	0.00640921	0.0698111	5000.43	0.312803	0.312803	1.49512e-08	1.06512e-06	5000.43	0.372344	0.372344	1.64869e-11	1.12529e-09	1093.14	0.0260992	-0.0260992	0.689348	0.921948	1093.14	0.0972384	0.0972384	0.128449	0.424966	2	2	3	3
ENSG00000260914	AC026464.4	NA	992.476	0.181222	-0.181222	0.00643763	0.0700421	992.476	0.0426601	0.0426601	0.516458	0.712615	992.476	0.067202	0.067202	0.30931	0.541123	1446.51	0.0219885	-0.0219885	0.71267	0.929292	1446.51	0.0765693	0.0765693	0.191969	0.511628	0	0	1	1
ENSG00000104356	POP1	NA	1380.72	0.166841	-0.166841	0.00646711	0.070299	1380.72	0.0428631	-0.0428631	0.482061	0.685666	1380.72	0.177433	-0.177433	0.00404058	0.0263402	556.509	0.318253	-0.318253	0.000347863	0.0177065	556.509	0.0555784	-0.0555784	0.518926	0.795845	0	2	3	3
ENSG00000095303	PTGS1	COX1,PGHS-1,PTGHS	597.297	0.224519	-0.224519	0.00647426	0.0703129	597.297	0.212902	-0.212902	0.00984055	0.0505252	597.297	0.172234	-0.172234	0.0377422	0.135679	2270.09	0.156238	0.156238	0.000614629	0.0258696	2270.09	0.0043237	-0.0043237	0.924144	0.976842	0	1	3	4
ENSG00000143319	ISG20L2	FLJ12671	2650.73	0.12891	-0.12891	0.00648641	0.0703811	2650.73	0.0645792	0.0645792	0.169731	0.362124	2650.73	0.103569	-0.103569	0.0295187	0.113914	1136.65	0.0167341	-0.0167341	0.805327	0.956755	1136.65	0.0696052	0.0696052	0.297378	0.628223	0	0	1	2
ENSG00000146263	MMS22L	C6orf167,dJ39B17.2	1044.87	0.219975	-0.219975	0.00652328	0.0706214	1044.87	0.132059	0.132059	0.0985369	0.251735	1044.87	0.0759232	-0.0759232	0.347692	0.577076	1370.76	0.0212908	-0.0212908	0.715767	0.93088	1370.76	0.0791687	0.0791687	0.16754	0.482247	0	0	1	1
ENSG00000117650	NEK2	NEK2A,NLK1,PPP1R111,RP67	1147.99	0.168282	-0.168282	0.00652624	0.0706214	1147.99	0.174891	-0.174891	0.00474871	0.0293905	1147.99	0.289768	-0.289768	3.93532e-06	8.59676e-05	1015.35	0.0429097	-0.0429097	0.520941	0.854684	1015.35	0.0514735	0.0514735	0.432336	0.739197	1	2	3	3
ENSG00000052749	RRP12	KIAA0690	1854.68	0.163271	0.163271	0.00651988	0.0706214	1854.68	0.0172614	0.0172614	0.774773	0.884194	1854.68	0.435794	-0.435794	1.6439e-12	1.3913e-10	1314	0.0434715	0.0434715	0.527859	0.859199	1314	0.334112	-0.334112	1.40323e-06	0.000143813	2	2	3	3
ENSG00000196586	MYO6	DFNA22,DFNB37,KIAA0389	490.003	0.272232	0.272232	0.00655386	0.0706649	490.003	0.00393021	-0.00393021	0.969098	0.985013	490.003	0.0403513	0.0403513	0.691975	0.838079	30.0168	0.32145	-0.32145	0.393775	NA	30.0168	0.189924	0.189924	0.596559	NA	0	0	1	1
ENSG00000005020	SKAP2	RA70,SAPS,SCAP2,SKAP-HOM,SKAP55R	2008.24	0.156961	0.156961	0.0065459	0.0706649	2008.24	0.0953609	-0.0953609	0.101663	0.25689	2008.24	0.0247203	0.0247203	0.671346	0.824447	1930.4	0.0142392	-0.0142392	0.777323	0.949975	1930.4	0.0612315	-0.0612315	0.219048	0.543069	0	0	1	1
ENSG00000175220	ARHGAP1	CDC42GAP,p50rhoGAP,RhoGAP	4628.83	0.113603	0.113603	0.00655076	0.0706649	4628.83	0.0628859	-0.0628859	0.134371	0.309832	4628.83	0.243026	-0.243026	1.00103e-08	4.16467e-07	1445.15	0.0442301	0.0442301	0.455023	0.824642	1445.15	0.0506738	-0.0506738	0.388425	0.70463	1	1	2	2
ENSG00000241553	ARPC4	ARC20,p20-Arc	7189.79	0.1135	0.1135	0.00654793	0.0706649	7189.79	0.123184	0.123184	0.00317313	0.021821	7189.79	0.0813559	0.0813559	0.0520565	0.169938	4076.43	0.0445579	0.0445579	0.268059	0.697709	4076.43	0.0271772	0.0271772	0.495541	0.78233	0	1	2	3
ENSG00000166794	PPIB	B,CYP-S1,CYPB,OI9,PPIase,SCYLP	8684.35	0.125826	0.125826	0.00659868	0.0710842	8684.35	0.163459	0.163459	0.000416136	0.00457536	8684.35	0.063127	0.063127	0.174044	0.378137	7767.75	0.0073343	-0.0073343	0.868364	0.968375	7767.75	0.154493	-0.154493	0.000470497	0.0123877	1	2	3	3
ENSG00000072657	TRHDE	PAP-II,PGPEP2,TRH-DE	922.573	0.221833	0.221833	0.00662884	0.0712653	922.573	0.0681557	0.0681557	0.40715	0.620847	922.573	0.183121	0.183121	0.0259746	0.103835	0.783798	1.37205	1.37205	0.575777	NA	0.783798	3.60863	3.60863	0.10557	NA	0	0	1	2
ENSG00000160087	UBE2J2	NCUBE2,Ubc6p	1146.47	0.184467	0.184467	0.00663334	0.0712653	1146.47	0.229249	0.229249	0.000730518	0.00712842	1146.47	0.321439	0.321439	2.24399e-06	5.2012e-05	881.779	0.153259	0.153259	0.036853	0.304859	881.779	0.0995989	0.0995989	0.170581	0.4854	2	2	3	3
ENSG00000122025	FLT3	CD135,FLK2,STK1	1299.68	0.17162	-0.17162	0.00663177	0.0712653	1299.68	0.00480775	0.00480775	0.938954	0.970676	1299.68	0.327934	-0.327934	3.20189e-07	9.22629e-06	934.23	0.0853501	-0.0853501	0.240441	0.672606	934.23	0.00399262	-0.00399262	0.955438	0.987687	1	1	2	2
ENSG00000270170	NCBP2AS2	HIAR,KRASIM,NCBP2-AS2	373.568	0.314978	0.314978	0.00667458	0.0716441	373.568	0.335318	0.335318	0.0038732	0.0251198	373.568	0.234526	0.234526	0.0455498	0.154545	338.49	0.191636	0.191636	0.0942018	0.464418	338.49	0.0481608	0.0481608	0.672273	0.879608	0	1	2	3
ENSG00000261455	LINC01003	NA	166.797	0.435148	0.435148	0.00670451	0.0718367	166.797	0.583489	0.583489	0.000254292	0.00308351	166.797	0.0705647	0.0705647	0.66913	0.823325	112.786	0.176322	0.176322	0.337094	0.752015	112.786	0.117467	-0.117467	0.523839	0.799048	1	1	2	2
ENSG00000175213	ZNF408	FLJ12827	441.191	0.283612	0.283612	0.00670391	0.0718367	441.191	0.0160581	0.0160581	0.879589	0.940457	441.191	0.208303	0.208303	0.0486227	0.161868	207.494	0.211352	0.211352	0.128022	0.52828	207.494	0.0263875	-0.0263875	0.849226	0.952816	0	0	1	2
ENSG00000240053	LY6G5B	C6orf19,G5b	433.498	0.257355	0.257355	0.00672986	0.0718898	433.498	0.279585	0.279585	0.00322614	0.0220525	433.498	0.4083	0.4083	1.6902e-05	0.000309822	416.338	0.109701	0.109701	0.366428	0.771877	416.338	0.0551018	-0.0551018	0.64898	0.868443	1	2	3	3
ENSG00000244405	ETV5	ERM	610.048	0.237889	-0.237889	0.00673348	0.0718898	610.048	0.324182	-0.324182	0.00023969	0.00295088	610.048	0.169659	-0.169659	0.0541715	0.174529	701.105	0.0580685	-0.0580685	0.488432	0.840066	701.105	0.199053	0.199053	0.0147365	0.123907	1	1	2	4
ENSG00000051620	HEBP2	C6orf34,SOUL	1776.16	0.144277	-0.144277	0.00672356	0.0718898	1776.16	0.10719	-0.10719	0.0438392	0.144697	1776.16	0.0615849	0.0615849	0.245806	0.472146	953.949	0.106296	-0.106296	0.129571	0.530706	953.949	0.0866077	-0.0866077	0.209943	0.532851	0	0	1	2
ENSG00000170889	RPS9	S9	9994.62	0.139085	0.139085	0.00671689	0.0718898	9994.62	0.0700648	0.0700648	0.172444	0.365971	9994.62	0.118214	0.118214	0.0214157	0.0902772	18963.6	0.0370676	0.0370676	0.358255	0.767563	18963.6	0.0378726	0.0378726	0.346937	0.67067	0	0	2	2
ENSG00000001631	KRIT1	CAM,CCM1	1805.28	0.167536	-0.167536	0.00674088	0.0719047	1805.28	0.168977	-0.168977	0.00631658	0.0362408	1805.28	0.189835	-0.189835	0.00227095	0.017039	1250.96	0.0418406	-0.0418406	0.544739	0.868949	1250.96	0.022198	-0.022198	0.745131	0.9119	0	2	3	3
ENSG00000120802	TMPO	LAP2,LEMD4,TP	7475.25	0.0959197	-0.0959197	0.00675779	0.072021	7475.25	0.172189	0.172189	9.97147e-07	3.31043e-05	7475.25	0.0208058	0.0208058	0.557091	0.746788	9983.28	0.0630771	-0.0630771	0.0375094	0.307603	9983.28	0.0358911	0.0358911	0.232006	0.558602	1	1	2	2
ENSG00000168209	DDIT4	Dig2,FLJ20500,REDD-1,REDD1,RTP801	106.851	0.545749	0.545749	0.0067742	0.0721317	106.851	0.365392	-0.365392	0.0855061	0.229279	106.851	0.597624	0.597624	0.00313932	0.0218089	919.336	0.375051	0.375051	0.0493438	0.345567	919.336	0.442273	0.442273	0.0201785	0.150867	0	1	2	3
ENSG00000271605	MILR1	Allergin-1,C17orf60,MCA-32	285.332	0.300356	0.300356	0.00678856	0.0721325	285.332	0.326745	-0.326745	0.0046824	0.0290721	285.332	0.129022	-0.129022	0.261594	0.490252	185.988	0.389323	0.389323	0.00465807	0.0984291	185.988	0.132935	-0.132935	0.343308	0.667276	0	1	3	3
ENSG00000260272	AC093525.2	NA	2143.7	0.161096	0.161096	0.00679234	0.0721325	2143.7	0.31422	-0.31422	2.0161e-07	9.10998e-06	2143.7	0.0983593	0.0983593	0.100353	0.2648	1446.06	0.135238	0.135238	0.0617485	0.379984	1446.06	0.0120078	-0.0120078	0.867833	0.960732	1	1	2	2
ENSG00000167670	CHAF1A	CAF-1,CAF1,CAF1B,CAF1P150,MGC71229,P150	2370.74	0.160313	-0.160313	0.00678391	0.0721325	2370.74	0.149346	0.149346	0.0109911	0.0547877	2370.74	0.0297847	0.0297847	0.614414	0.788582	2844.32	0.0615883	0.0615883	0.171496	0.594072	2844.32	0.0561917	0.0561917	0.207346	0.53009	0	0	2	2
ENSG00000006534	ALDH3B1	ALDH7	645.548	0.25807	0.25807	0.00684326	0.0723525	645.548	0.0547673	-0.0547673	0.570974	0.752025	645.548	0.170214	0.170214	0.0769624	0.222244	259.875	0.31828	0.31828	0.0214742	0.237888	259.875	0.0324397	0.0324397	0.815062	0.941478	0	0	1	1
ENSG00000147439	BIN3	NA	726.178	0.201261	0.201261	0.00682566	0.0723525	726.178	0.149394	0.149394	0.0454201	0.147897	726.178	0.0829473	0.0829473	0.272013	0.50203	470.874	0.0217997	0.0217997	0.821285	0.960919	470.874	0.0103583	0.0103583	0.913342	0.973363	0	0	1	2
ENSG00000149781	FERMT3	KIND3,MGC10966,MIG-2,MIG2B,UNC112C,URP2	2096.12	0.2007	0.2007	0.00684317	0.0723525	2096.12	0.0295252	-0.0295252	0.692196	0.834831	2096.12	0.127508	0.127508	0.0870747	0.241872	2778.34	0.0281211	0.0281211	0.591807	0.886156	2778.34	0.0317758	-0.0317758	0.54206	0.809159	0	0	1	1
ENSG00000103540	CCP110	CP110,KIAA0419	1975.28	0.182867	-0.182867	0.00683623	0.0723525	1975.28	0.0898898	-0.0898898	0.182803	0.380401	1975.28	0.0251685	-0.0251685	0.709554	0.848353	2041.8	0.0733636	-0.0733636	0.127628	0.527533	2041.8	0.0292038	0.0292038	0.536385	0.805365	0	0	1	1
ENSG00000140497	SCAMP2	NA	2284.91	0.128608	0.128608	0.00682886	0.0723525	2284.91	0.0856289	-0.0856289	0.0746161	0.208456	2284.91	0.0217293	0.0217293	0.65121	0.811986	1958.65	0.168385	0.168385	0.00283809	0.0748103	1958.65	0.00596216	0.00596216	0.915553	0.973987	0	0	2	2
ENSG00000132313	MRPL35	NA	1262.47	0.170298	-0.170298	0.00688223	0.0727004	1262.47	0.172583	0.172583	0.00541492	0.0323147	1262.47	0.0223832	0.0223832	0.721705	0.854803	1081.04	0.272413	-0.272413	3.15262e-05	0.00300236	1081.04	0.0822386	0.0822386	0.192931	0.513001	1	2	3	3
ENSG00000101639	CEP192	FLJ10352,KIAA1569,PPP1R62	1743.68	0.234872	-0.234872	0.00690103	0.0728348	1743.68	0.00852031	-0.00852031	0.921645	0.96272	1743.68	0.263744	-0.263744	0.00249787	0.0183141	1967.25	0.0438382	-0.0438382	0.413267	0.798184	1967.25	0.000956992	0.000956992	0.985558	0.995683	0	1	2	2
ENSG00000076944	STXBP2	Hunc18b,UNC18B	2837.75	0.138319	0.138319	0.00695482	0.0733378	2837.75	0.141423	-0.141423	0.0062571	0.0360205	2837.75	0.0703065	0.0703065	0.172787	0.376566	1652.24	0.0929186	0.0929186	0.0887269	0.452017	1652.24	0.0236267	-0.0236267	0.663046	0.875474	0	1	2	2
ENSG00000198837	DENND4B	KIAA0476	3123.36	0.14389	0.14389	0.00696768	0.0734089	3123.36	0.0576318	0.0576318	0.281084	0.497929	3123.36	0.0848301	0.0848301	0.113512	0.288821	1561.77	0.0748192	0.0748192	0.244341	0.676654	1561.77	0.0576054	-0.0576054	0.36792	0.688691	0	0	1	1
ENSG00000147854	UHRF2	MGC33463,NIRF,RNF107,TDRD23,URF2	2938.48	0.154972	-0.154972	0.00699244	0.073605	2938.48	0.071026	-0.071026	0.215685	0.423751	2938.48	0.253537	-0.253537	1.15817e-05	0.000220768	1902.06	0.200753	-0.200753	0.000536743	0.0239185	1902.06	0.227252	-0.227252	7.6454e-05	0.00316035	2	3	4	4
ENSG00000014138	POLA2	FLJ21662	1423.89	0.166915	-0.166915	0.00703447	0.0739794	1423.89	0.130556	0.130556	0.0328747	0.1188	1423.89	0.0545435	-0.0545435	0.37906	0.605388	1351.76	0.0645344	-0.0645344	0.249721	0.681272	1351.76	0.0026259	-0.0026259	0.961927	0.989183	0	0	1	2
ENSG00000128340	RAC2	EN-7	4719.44	0.129842	0.129842	0.00704037	0.0739794	4719.44	0.134763	-0.134763	0.00543135	0.0323563	4719.44	0.0353625	0.0353625	0.46514	0.679407	5896.91	0.106514	0.106514	0.0064364	0.122395	5896.91	0.0811683	-0.0811683	0.0375531	0.217082	0	1	2	3
ENSG00000274922	AL139384.1	NA	183.317	0.36525	0.36525	0.00705533	0.0740717	183.317	0.0718991	0.0718991	0.602992	0.775089	183.317	0.0987674	0.0987674	0.47806	0.689843	21.7753	0.0203221	0.0203221	0.959219	NA	21.7753	0.586332	-0.586332	0.151595	NA	0	0	1	1
ENSG00000136643	RPS6KC1	humS6PKh1,RSKL1	677.499	0.238051	0.238051	0.0070853	0.0743212	677.499	0.139057	0.139057	0.117467	0.284297	677.499	0.0842839	0.0842839	0.346547	0.575997	795.335	0.0359027	-0.0359027	0.65219	0.910231	795.335	0.00465019	-0.00465019	0.952778	0.986683	0	0	1	1
ENSG00000126391	FRMD8	FKSG44,FLJ90369,iTAP	629.036	0.222005	0.222005	0.00709376	0.0743449	629.036	0.160167	-0.160167	0.0570392	0.173472	629.036	0.127697	-0.127697	0.131308	0.317011	804.245	0.12568	0.12568	0.114494	0.503185	804.245	0.0500481	-0.0500481	0.528243	0.801144	0	0	1	2
ENSG00000049541	RFC2	A1,RFC40	1239.66	0.160583	-0.160583	0.0071095	0.0744204	1239.66	0.141645	0.141645	0.0159233	0.0715972	1239.66	0.0416688	-0.0416688	0.485407	0.695314	1770.23	0.0202386	0.0202386	0.692904	0.923132	1770.23	0.0673678	-0.0673678	0.184783	0.503405	0	0	2	2
ENSG00000131323	TRAF3	CAP-1,CD40bp,CRAF1,LAP1,RNF118	1635.63	0.145089	0.145089	0.00711339	0.0744204	1635.63	0.181222	0.181222	0.000766045	0.00737987	1635.63	0.160221	-0.160221	0.00367588	0.0245131	906.08	0.0244958	0.0244958	0.734746	0.935383	906.08	0.0477518	-0.0477518	0.504923	0.788012	1	2	3	3
ENSG00000284292	AC004922.1	NA	10488.7	0.136064	0.136064	0.00713158	0.0745456	10488.7	0.00301134	0.00301134	0.952577	0.978106	10488.7	0.0712945	0.0712945	0.159321	0.358455	5119.1	0.10153	0.10153	0.052269	0.354827	5119.1	0.0617437	-0.0617437	0.237174	0.563556	0	0	1	1
ENSG00000173812	EIF1	A121,EIF-1,EIF1A,ISO1,SUI1	6965.07	0.182066	0.182066	0.00716488	0.0748283	6965.07	0.344196	0.344196	3.60523e-07	1.45036e-05	6965.07	0.268812	0.268812	7.224e-05	0.00103476	7684.2	0.0356345	0.0356345	0.776336	0.949731	7684.2	0.0463735	-0.0463735	0.711501	0.898915	2	2	3	3
ENSG00000169398	PTK2	FADK,FAK,FAK1,PPP1R71	613.114	0.236026	-0.236026	0.00717547	0.0748736	613.114	0.240437	0.240437	0.00505589	0.030741	613.114	0.0165372	0.0165372	0.84964	0.925804	767.052	0.0192664	-0.0192664	0.804163	0.956523	767.052	0.0229389	-0.0229389	0.764734	0.920268	0	1	2	2
ENSG00000167394	ZNF668	FLJ13479	390.165	0.26487	0.26487	0.00718384	0.0748958	390.165	0.140556	0.140556	0.157112	0.344598	390.165	0.276617	0.276617	0.00533066	0.032652	227.054	0.0657792	0.0657792	0.613002	0.894392	227.054	0.0573662	-0.0573662	0.656512	0.872606	0	1	2	2
ENSG00000108179	PPIF	Cyp-D,hCyP3	3170.08	0.150827	0.150827	0.00723917	0.0753552	3170.08	0.473023	0.473023	2.22941e-17	1.08907e-14	3170.08	0.444057	0.444057	2.08268e-15	2.40989e-13	3403.91	0.0825084	0.0825084	0.090246	0.455489	3403.91	0.132864	0.132864	0.00589923	0.0691458	2	2	4	4
ENSG00000104687	GSR	NA	2433.18	0.128407	-0.128407	0.00724049	0.0753552	2433.18	0.112493	0.112493	0.0175146	0.0767647	2433.18	0.155245	0.155245	0.00108363	0.00961055	2026.57	0.0350565	-0.0350565	0.517678	0.852874	2026.57	0.0597128	0.0597128	0.263401	0.591934	1	1	3	3
ENSG00000148600	CDHR1	CORD15,KIAA1775,PCDH21,RP65	1658.21	0.146508	0.146508	0.00725485	0.0754391	1658.21	0.366717	-0.366717	5.54496e-11	8.15526e-09	1658.21	0.130027	-0.130027	0.0193671	0.0839958	3.74201	0.203233	0.203233	0.837818	NA	3.74201	0.655366	-0.655366	0.527787	NA	1	1	3	3
ENSG00000040199	PHLPP2	KIAA0931,PHLPPL,PPM3B	400.258	0.275574	0.275574	0.00727649	0.0755985	400.258	0.316943	0.316943	0.00199465	0.0154402	400.258	0.282667	0.282667	0.00627185	0.0367745	442.33	0.0533721	0.0533721	0.585912	0.885354	442.33	0.260087	0.260087	0.00637542	0.0728007	0	2	4	4
ENSG00000145632	PLK2	SNK	82.7108	0.607628	0.607628	0.00730523	0.0756323	82.7108	0.675723	0.675723	0.00277149	0.0196519	82.7108	1.10378	1.10378	7.00232e-07	1.84212e-05	197.209	0.274671	-0.274671	0.0559744	0.363388	197.209	0.000774092	0.000774092	0.995548	0.998204	1	2	3	3
ENSG00000265118	AC134669.1	NA	646.421	0.24591	0.24591	0.00731523	0.0756323	646.421	0.026531	0.026531	0.774539	0.884172	646.421	0.382421	0.382421	3.03654e-05	0.00050363	603.429	0.121268	0.121268	0.175729	0.597884	603.429	0.0874325	-0.0874325	0.328021	0.657252	1	1	2	2
ENSG00000075275	CELSR1	ADGRC1,CDHF9,FMI2,HFMI2,ME2	654.97	0.245508	0.245508	0.00730563	0.0756323	654.97	0.149555	-0.149555	0.10803	0.267978	654.97	0.082253	-0.082253	0.37798	0.604625	60.4548	0.369957	0.369957	0.17291	NA	60.4548	0.0883179	0.0883179	0.745399	NA	0	0	1	1
ENSG00000204386	NEU1	NEU	861.352	0.199562	0.199562	0.00732072	0.0756323	861.352	0.152624	-0.152624	0.0438636	0.144709	861.352	0.028524	0.028524	0.705581	0.845977	1033.04	0.202492	0.202492	0.00431534	0.095252	1033.04	0.101396	-0.101396	0.15413	0.462352	0	0	2	3
ENSG00000153029	MR1	HLALS	1549.5	0.166739	0.166739	0.00732138	0.0756323	1549.5	0.203392	-0.203392	0.00126663	0.0109031	1549.5	0.0541364	-0.0541364	0.390354	0.615514	467.497	0.016318	-0.016318	0.862966	0.968226	467.497	0.310421	-0.310421	0.00106339	0.021833	0	2	3	3
ENSG00000196154	S100A4	18A2,42A,CAPL,FSP1,MTS1,P9KA,PEL98	2934.79	0.162788	-0.162788	0.00732394	0.0756323	2934.79	0.079472	-0.079472	0.189833	0.389637	2934.79	0.0453629	-0.0453629	0.455096	0.67263	3582.3	0.0383349	0.0383349	0.431588	0.809135	3582.3	0.1387	0.1387	0.00403961	0.0543332	0	0	2	2
ENSG00000164104	HMGB2	HMG2	11823	0.12754	-0.12754	0.00731448	0.0756323	11823	0.00835521	0.00835521	0.860379	0.92993	11823	0.01869	0.01869	0.694258	0.839675	15848.3	0.0117968	-0.0117968	0.740439	0.936873	15848.3	0.0998191	0.0998191	0.00486565	0.0612001	0	0	2	2
ENSG00000177989	ODF3B	NA	234.007	0.435171	0.435171	0.00738164	0.0761625	234.007	0.0987211	-0.0987211	0.55139	0.737668	234.007	0.207367	0.207367	0.207431	0.423761	16.6571	0.510556	0.510556	0.307363	NA	16.6571	0.510722	0.510722	0.30054	NA	0	0	1	1
ENSG00000079335	CDC14A	cdc14,Cdc14A1,Cdc14A2,DFNB105,DFNB32	249.177	0.33842	-0.33842	0.00742036	0.0764961	249.177	0.0950953	-0.0950953	0.445573	0.654834	249.177	0.28937	-0.28937	0.022866	0.0947626	388.059	0.167458	-0.167458	0.116409	0.506324	388.059	0.109435	-0.109435	0.295927	0.626245	0	0	2	2
ENSG00000178307	TMEM11	C17orf35,PM1,PMI	606.423	0.224147	0.224147	0.00746466	0.0768372	606.423	0.122969	0.122969	0.144663	0.326141	606.423	0.280119	0.280119	0.000872275	0.00802938	380.717	0.0405795	-0.0405795	0.701126	0.925482	380.717	0.00871737	-0.00871737	0.933162	0.979963	1	1	2	2
ENSG00000090382	LYZ	NA	38062.7	0.601542	0.601542	2.73833e-47	1.09341e-43	38062.7	0.0985223	0.0985223	0.0182062	0.0788549	38062.7	0.477235	0.477235	2.3594e-30	1.16484e-27	6288.2	0.153788	0.153788	0.0010007	0.0372784	6288.2	0.295211	0.295211	2.01735e-10	5.95646e-08	3	4	5	5
ENSG00000172889	EGFL7	ZNEU1	189.19	0.370414	0.370414	0.00749047	0.07702	189.19	0.13239	0.13239	0.346668	0.564477	189.19	0.375826	0.375826	0.00710845	0.0402921	2343.15	0.0591668	0.0591668	0.315919	0.737873	2343.15	0.0679617	-0.0679617	0.247584	0.57463	0	1	2	2
ENSG00000180773	SLC36A4	FLJ38932,PAT4	2174.37	0.151958	0.151958	0.00751396	0.0771953	2174.37	0.21516	0.21516	0.000150299	0.00204556	2174.37	0.29686	0.29686	1.75734e-07	5.48045e-06	596.689	0.0259426	0.0259426	0.756263	0.943538	596.689	0.267035	0.267035	0.000994136	0.0208248	2	3	4	4
ENSG00000123636	BAZ2B	WALp4	1228.28	0.209764	0.209764	0.00754861	0.0774848	1228.28	0.132003	0.132003	0.0936549	0.243169	1228.28	0.220208	0.220208	0.00520883	0.0320382	1103.23	0.0200125	-0.0200125	0.818597	0.960396	1103.23	0.0409846	0.0409846	0.635405	0.862013	0	1	2	2
ENSG00000115159	GPD2	NA	1143.15	0.208718	-0.208718	0.00758453	0.0777608	1143.15	0.31531	-0.31531	5.94554e-05	0.000969286	1143.15	0.159917	0.159917	0.0392477	0.139668	1429.33	0.204479	-0.204479	0.000637621	0.0262948	1429.33	0.104665	0.104665	0.071911	0.315782	1	2	3	4
ENSG00000151176	PLBD2	p76	1230.9	0.174962	0.174962	0.00758847	0.0777608	1230.9	0.133255	-0.133255	0.044981	0.146978	1230.9	0.0887533	0.0887533	0.179756	0.38641	913.813	0.105976	0.105976	0.15674	0.573334	913.813	0.0723365	-0.0723365	0.332128	0.659083	0	0	1	2
ENSG00000115604	IL18R1	CD218a,IL-1Rrp,IL1RRP	580.093	0.226954	-0.226954	0.00760038	0.0778162	580.093	0.166492	-0.166492	0.0496041	0.157242	580.093	0.121278	-0.121278	0.154565	0.351169	538.96	0.175645	0.175645	0.0498511	0.347106	538.96	0.0816401	0.0816401	0.357772	0.679224	0	0	1	2
ENSG00000226572	SNORD57	RNU57,U57	79.8216	0.591441	-0.591441	0.00762826	0.0780349	79.8216	0.0797063	-0.0797063	0.710384	0.846057	79.8216	0.415973	-0.415973	0.0599011	0.186739	70.1527	0.363743	-0.363743	0.141499	NA	70.1527	0.378517	-0.378517	0.120277	NA	0	0	1	2
ENSG00000112210	RAB23	NA	221.814	0.333666	-0.333666	0.0076492	0.0781158	221.814	0.00570746	-0.00570746	0.962844	0.98238	221.814	0.541237	-0.541237	2.57291e-05	0.00044311	184.77	0.0387554	-0.0387554	0.796758	0.954965	184.77	0.168966	0.168966	0.248088	0.575298	1	1	2	2
ENSG00000164880	INTS1	DKFZp586J0619,INT1,KIAA1440,NET28	1862.36	0.197336	-0.197336	0.00764464	0.0781158	1862.36	0.119534	-0.119534	0.105662	0.263774	1862.36	0.0321959	-0.0321959	0.663219	0.819945	2651.61	0.00229863	-0.00229863	0.968744	0.993667	2651.61	0.0466413	-0.0466413	0.423944	0.733649	0	0	1	1
ENSG00000119729	RHOQ	ARHQ,RASL7A,TC10	645.442	0.247882	-0.247882	0.00766603	0.0782209	645.442	0.162767	0.162767	0.0750256	0.209087	645.442	0.0910853	-0.0910853	0.326775	0.558322	769.378	0.0782949	-0.0782949	0.289466	0.718624	769.378	0.0176005	0.0176005	0.807787	0.939627	0	0	1	1
ENSG00000151690	MFSD6	FLJ20160	407.442	0.249908	0.249908	0.00769645	0.0784645	407.442	0.159041	-0.159041	0.0979014	0.250626	407.442	0.51763	-0.51763	2.03578e-07	6.21689e-06	736.793	0.16327	0.16327	0.0307097	0.279137	736.793	0.125332	-0.125332	0.0980543	0.372654	1	1	2	2
ENSG00000129055	ANAPC13	APC13,DKFZP566D193,SWM1	902.217	0.201074	0.201074	0.00773388	0.0787791	902.217	0.343322	0.343322	4.80448e-06	0.000123426	902.217	0.400649	0.400649	1.02799e-07	3.34626e-06	1035.2	0.047796	0.047796	0.51242	0.8506	1035.2	0.046552	0.046552	0.518732	0.795744	2	2	3	3
ENSG00000164933	SLC25A32	MFTC	1751.35	0.159929	-0.159929	0.00777333	0.0791137	1751.35	0.19759	0.19759	0.00087223	0.00817148	1751.35	0.201962	-0.201962	0.000850169	0.00787483	979.301	0.174585	-0.174585	0.0116438	0.171235	979.301	0.132643	-0.132643	0.0513329	0.261507	2	2	3	4
ENSG00000112773	TENT5A	C6orf37,FAM46A,FLJ20037	2763.49	0.179035	0.179035	0.0077864	0.079172	2763.49	0.288722	0.288722	1.71737e-05	0.0003506	2763.49	0.452086	0.452086	1.62222e-11	1.11234e-09	2092.22	0.129176	0.129176	0.0826795	0.436265	2092.22	0.159121	-0.159121	0.0327157	0.202449	2	2	3	3
ENSG00000008130	NADK	FLJ13052	1610.43	0.152321	0.152321	0.00779229	0.079172	1610.43	0.0878109	0.0878109	0.126325	0.298062	1610.43	0.0373815	0.0373815	0.518473	0.720649	1345.85	0.103471	0.103471	0.0787062	0.428512	1345.85	0.012356	0.012356	0.832314	0.948147	0	0	1	1
ENSG00000159267	HLCS	HCS	707.402	0.192971	0.192971	0.00780242	0.0792078	707.402	0.0361911	-0.0361911	0.622834	0.788223	707.402	0.0512591	-0.0512591	0.490066	0.698705	425.907	0.00921725	0.00921725	0.927487	0.984423	425.907	0.0075247	-0.0075247	0.939968	0.982715	0	0	1	1
ENSG00000005075	POLR2J	hRPB14,POLR2J1,RPB11,RPB11A,RPB11m	770.244	0.20494	0.20494	0.00781165	0.0792344	770.244	0.145017	0.145017	0.0607471	0.180709	770.244	0.200007	0.200007	0.00995428	0.0518035	543.882	0.195337	0.195337	0.0260077	0.257125	543.882	0.0378405	0.0378405	0.664646	0.876093	0	0	2	3
ENSG00000128311	TST	RDS	639.209	0.23653	0.23653	0.00785129	0.0795018	639.209	0.0914044	0.0914044	0.307707	0.527555	639.209	0.134321	0.134321	0.135346	0.322701	452.817	0.0886221	0.0886221	0.352937	0.76456	452.817	0.0573374	-0.0573374	0.545366	0.811688	0	0	1	1
ENSG00000133706	LARS1	FLJ10595,FLJ21788,HSPC192,LARS,LEUS,RNTLS	6425.42	0.102502	-0.102502	0.00784587	0.0795018	6425.42	0.0805409	0.0805409	0.0359648	0.126589	6425.42	0.0579392	-0.0579392	0.13385	0.320578	7047.52	0.107218	-0.107218	0.00905273	0.148705	7047.52	0.0618883	-0.0618883	0.129448	0.426356	0	0	1	3
ENSG00000183520	UTP11	CGI-94,UTP11L	1241.21	0.182034	-0.182034	0.00792998	0.080163	1241.21	0.310165	0.310165	3.97065e-06	0.000104443	1241.21	0.147714	0.147714	0.0297868	0.1147	1245.85	0.0193453	-0.0193453	0.766455	0.946467	1245.85	0.0897676	0.0897676	0.160808	0.471326	1	1	2	3
ENSG00000241878	PISD	dJ858B16.2,PSDC	1168.06	0.178288	0.178288	0.00792617	0.080163	1168.06	0.162669	0.162669	0.0155514	0.0704578	1168.06	0.130709	0.130709	0.0535338	0.17312	1148.94	0.045451	0.045451	0.49108	0.840823	1148.94	0.0023871	0.0023871	0.97085	0.991854	0	0	2	3
ENSG00000172650	AGAP5	CTGLF2,Em:AC073389.1	145.24	0.47564	0.47564	0.00795294	0.0803054	145.24	0.145993	0.145993	0.422644	0.635346	145.24	0.214101	0.214101	0.240968	0.467144	111.177	0.000298534	0.000298534	0.998725	0.999656	111.177	0.124662	0.124662	0.493861	0.78097	0	0	1	1
ENSG00000197561	ELANE	ELA2,HLE,HNE,NE	6621.47	0.17815	0.17815	0.00795747	0.0803054	6621.47	0.0502192	-0.0502192	0.455249	0.662576	6621.47	0.0196109	-0.0196109	0.770764	0.883564	624.793	0.0732489	0.0732489	0.716581	0.931334	624.793	0.141742	0.141742	0.481016	0.773342	0	0	1	1
ENSG00000196230	TUBB	M40,MGC16435,OK/SW-cl.56,Tubb5	39165.8	0.0919644	-0.0919644	0.00798353	0.0805006	39165.8	0.0845798	0.0845798	0.0146219	0.0676154	39165.8	0.0395846	-0.0395846	0.253736	0.481189	51182.9	0.0270232	0.0270232	0.34964	0.761781	51182.9	0.0465457	0.0465457	0.106634	0.389416	0	0	2	2
ENSG00000186318	BACE1	BACE	539.352	0.245696	-0.245696	0.00800664	0.0806657	539.352	0.288424	-0.288424	0.00191141	0.0149396	539.352	0.413738	-0.413738	1.1301e-05	0.000215973	645.519	0.147394	-0.147394	0.0672977	0.398581	645.519	0.230778	-0.230778	0.0037929	0.0519159	1	2	4	4
ENSG00000100426	ZBED4	KIAA0637	2715.32	0.135686	-0.135686	0.00806698	0.0812054	2715.32	0.103503	0.103503	0.0417694	0.140206	2715.32	0.0522206	0.0522206	0.307079	0.539007	2039.72	0.0119608	-0.0119608	0.818016	0.960396	2039.72	0.0271627	0.0271627	0.596406	0.842661	0	0	1	2
ENSG00000132109	TRIM21	RNF81,RO52,SSA1	696.825	0.201469	0.201469	0.008085	0.0812502	696.825	0.0392783	-0.0392783	0.610691	0.780146	696.825	0.0407483	0.0407483	0.598386	0.777088	523.155	0.161013	-0.161013	0.096248	0.470444	523.155	0.0212044	-0.0212044	0.822985	0.944372	0	0	1	1
ENSG00000054267	ARID4B	BCAA,BRCAA1,RBP1L1,SAP180	4026.64	0.127622	-0.127622	0.00808265	0.0812502	4026.64	0.0239949	0.0239949	0.61732	0.784625	4026.64	0.000461568	0.000461568	0.992359	0.995518	2989.22	0.0167197	-0.0167197	0.713866	0.929647	2989.22	0.0461156	0.0461156	0.305659	0.637333	0	0	1	1
ENSG00000133056	PIK3C2B	C2-PI3K,PI3K-C2beta	515.182	0.306686	-0.306686	0.00810308	0.0812955	515.182	0.18336	-0.18336	0.112072	0.274913	515.182	0.191625	-0.191625	0.0983427	0.260966	1076.38	0.0235744	-0.0235744	0.715837	0.93088	1076.38	0.0601032	0.0601032	0.344221	0.668254	0	0	1	1
ENSG00000213676	ATF6B	CREBL1,G13	2267.76	0.142416	0.142416	0.008103	0.0812955	2267.76	0.172068	-0.172068	0.0015666	0.0128774	2267.76	0.0253428	-0.0253428	0.641091	0.805953	2071.98	0.00971495	-0.00971495	0.861282	0.967639	2071.98	0.13872	-0.13872	0.0121763	0.110865	0	1	2	3
ENSG00000114107	CEP70	BITE,FLJ13036	109.466	0.509102	0.509102	0.00811621	0.081359	109.466	0.0485844	-0.0485844	0.806367	0.901567	109.466	0.0921379	0.0921379	0.641712	0.806141	656.973	0.13495	-0.13495	0.0793807	0.429609	656.973	0.127068	-0.127068	0.0927623	0.360949	0	0	1	1
ENSG00000075399	VPS9D1	ATP-BL,C16orf7	131.778	0.491168	0.491168	0.00814345	0.0815639	131.778	0.191789	-0.191789	0.319172	0.537935	131.778	0.494873	0.494873	0.00804445	0.0442759	86.6789	0.244439	0.244439	0.228326	NA	86.6789	0.0601022	-0.0601022	0.768012	0.920747	0	1	2	2
ENSG00000144395	CCDC150	FLJ39660	249.297	0.356549	-0.356549	0.00816834	0.0816924	249.297	0.0615301	0.0615301	0.640872	0.800461	249.297	0.134938	-0.134938	0.314451	0.545674	318.103	0.0216509	0.0216509	0.849424	0.96655	318.103	0.060726	-0.060726	0.590598	0.839236	0	0	1	1
ENSG00000254004	ZNF260	ozrf1,Zfp260	452.811	0.289814	-0.289814	0.00817674	0.0816924	452.811	0.241341	-0.241341	0.0274191	0.104555	452.811	0.230772	-0.230772	0.0358957	0.131013	545.788	0.0478655	0.0478655	0.64766	0.908891	545.788	0.121443	0.121443	0.239856	0.566886	0	0	1	3
ENSG00000164329	TENT2	FLJ38499,GLD2,PAPD4,TUT2	1892.97	0.134237	-0.134237	0.00817608	0.0816924	1892.97	0.0171121	0.0171121	0.734344	0.860324	1892.97	0.0383089	-0.0383089	0.451387	0.668883	1420.53	0.0605394	-0.0605394	0.298164	0.723129	1420.53	0.0526095	0.0526095	0.356575	0.678155	0	0	1	1
ENSG00000140386	SCAPER	Zfp291,ZNF291	404.401	0.266013	-0.266013	0.00823475	0.0819984	404.401	0.311148	-0.311148	0.00207156	0.0159005	404.401	0.357612	-0.357612	0.000461641	0.00478138	357.036	0.105573	-0.105573	0.360799	0.76977	357.036	0.198171	-0.198171	0.0836045	0.342172	1	2	3	3
ENSG00000151665	PIGF	NA	390.214	0.265931	-0.265931	0.00822856	0.0819984	390.214	0.164709	-0.164709	0.099913	0.254158	390.214	0.280423	-0.280423	0.00579844	0.0347221	488.842	0.0588446	-0.0588446	0.546536	0.869158	488.842	0.087132	-0.087132	0.366077	0.686831	0	1	2	2
ENSG00000178971	CTC1	AAF132,C17orf68,FLJ22170	584.408	0.235497	-0.235497	0.00823179	0.0819984	584.408	0.395075	-0.395075	1.11793e-05	0.000249447	584.408	0.399405	-0.399405	1.03756e-05	0.000201346	666.901	0.127317	-0.127317	0.140414	0.546008	666.901	0.243542	-0.243542	0.00451346	0.058122	2	2	4	4
ENSG00000148672	GLUD1	GDH,GLUD	3804.58	0.115201	0.115201	0.00822165	0.0819984	3804.58	0.246256	0.246256	1.43339e-08	1.03189e-06	3804.58	0.193369	0.193369	9.54302e-06	0.000187954	4123.46	0.00759595	0.00759595	0.853658	0.966746	4123.46	0.0269261	0.0269261	0.509095	0.791027	2	2	3	3
ENSG00000139572	GPR84	EX33	303.96	0.30845	-0.30845	0.00825126	0.0820945	303.96	0.166036	-0.166036	0.151274	0.336324	303.96	0.673818	0.673818	1.33518e-09	6.65835e-08	36.553	0.0411388	-0.0411388	0.893536	NA	36.553	0.178013	0.178013	0.548569	NA	1	1	2	2
ENSG00000070190	DAPP1	BAM32	558.356	0.233701	0.233701	0.00826141	0.0821056	558.356	0.082021	0.082021	0.358305	0.575899	558.356	0.498056	0.498056	1.47651e-08	5.8945e-07	336.074	0.0641934	0.0641934	0.545789	0.869097	336.074	0.164083	0.164083	0.114011	0.401554	1	1	2	2
ENSG00000131143	COX4I1	COX4,COX4-1	5315.28	0.134069	0.134069	0.00827979	0.0821056	5315.28	0.0960823	0.0960823	0.0586927	0.177062	5315.28	0.141287	0.141287	0.00549639	0.0334283	5009.34	0.00828798	-0.00828798	0.852274	0.966702	5009.34	0.0103397	0.0103397	0.815051	0.941478	0	1	2	3
ENSG00000174695	TMEM167A	FLJ30508,MGC23909,TMEM167	3839.21	0.13103	0.13103	0.00826998	0.0821056	3839.21	0.24399	0.24399	8.28484e-07	2.8182e-05	3839.21	0.201137	0.201137	5.19008e-05	0.000782793	2321.38	0.00514361	-0.00514361	0.923914	0.982751	2321.38	0.000215159	0.000215159	0.996782	0.998474	2	2	3	3
ENSG00000166401	SERPINB8	CAP2,PI8	5524.89	0.111149	0.111149	0.00827622	0.0821056	5524.89	0.0751966	-0.0751966	0.0754763	0.210044	5524.89	0.213917	0.213917	3.81594e-07	1.08272e-05	847.734	0.0409461	-0.0409461	0.566945	0.878902	847.734	0.0306924	-0.0306924	0.662938	0.875474	1	1	2	2
ENSG00000163516	ANKZF1	FLJ10415,Vms1,ZNF744	589.304	0.219517	-0.219517	0.0083212	0.0824117	589.304	0.411308	-0.411308	1.0324e-06	3.41918e-05	589.304	0.471246	-0.471246	3.18897e-08	1.18375e-06	524.972	0.164421	-0.164421	0.0839815	0.440185	524.972	0.272401	-0.272401	0.00390846	0.0531551	2	2	4	4
ENSG00000150977	RILPL2	FLJ30380,FLJ32372,MGC7036	2854.4	0.12071	0.12071	0.00832441	0.0824117	2854.4	0.0492828	0.0492828	0.283015	0.500068	2854.4	0.221977	0.221977	1.26436e-06	3.13152e-05	1704.34	0.0371056	0.0371056	0.488001	0.839961	1704.34	0.124583	0.124583	0.0178149	0.139383	1	1	2	3
ENSG00000100014	SPECC1L	CYTSA,KIAA0376	1799	0.167405	-0.167405	0.00834976	0.0825262	1799	0.000644252	-0.000644252	0.991862	0.995743	1799	0.0898748	-0.0898748	0.157642	0.355704	2230.96	0.0759489	-0.0759489	0.212992	0.6459	2230.96	0.0641792	0.0641792	0.286799	0.617869	0	0	1	1
ENSG00000118046	STK11	LKB1,PJS	2531.5	0.142542	0.142542	0.00834779	0.0825262	2531.5	0.0761907	-0.0761907	0.161615	0.351275	2531.5	0.0149764	-0.0149764	0.783643	0.891576	1459.03	0.0672131	0.0672131	0.395993	0.788182	1459.03	0.0855388	-0.0855388	0.278797	0.609958	0	0	1	1
ENSG00000197965	MPZL1	FLJ21047,PZR	338.623	0.305076	-0.305076	0.00835802	0.0825397	338.623	0.198099	-0.198099	0.0852876	0.228963	338.623	0.314959	-0.314959	0.0069403	0.0396353	1059.09	0.077151	-0.077151	0.27927	0.707232	1059.09	0.0705567	-0.0705567	0.316459	0.647057	0	1	2	2
ENSG00000159322	ADPGK	ADP-GK,DKFZp434B195	3818.91	0.118177	0.118177	0.00836744	0.0825647	3818.91	0.09114	0.09114	0.0422689	0.141358	3818.91	0.125071	0.125071	0.00544388	0.0332218	2177.79	0.0631686	0.0631686	0.204017	0.635151	2177.79	0.0212853	0.0212853	0.665628	0.876921	0	1	2	3
ENSG00000167491	GATAD2A	p66alpha	2479.03	0.134987	0.134987	0.00844915	0.0832506	2479.03	0.203458	0.203458	6.99191e-05	0.00110433	2479.03	0.265545	0.265545	2.22742e-07	6.71899e-06	2878.09	0.0953266	0.0953266	0.0517327	0.353331	2878.09	0.102252	0.102252	0.0352051	0.210096	2	2	3	3
ENSG00000110321	EIF4G2	DAP5,NAT1,p97	25604.6	0.0800974	-0.0800974	0.00845085	0.0832506	25604.6	0.228551	0.228551	4.84505e-14	1.22723e-11	25604.6	0.197455	0.197455	7.94866e-11	4.90532e-09	19715.8	0.0376342	-0.0376342	0.33634	0.751729	19715.8	0.0953783	0.0953783	0.0145096	0.123105	2	2	3	4
ENSG00000185818	NAT8L	FLJ37478,Hcml3,Shati	556.436	0.237142	0.237142	0.00846567	0.0832597	556.436	0.283513	0.283513	0.00162061	0.0131945	556.436	0.094208	-0.094208	0.307843	0.539964	210.904	0.338027	0.338027	0.016272	0.206856	210.904	0.340889	0.340889	0.0139669	0.120363	0	1	2	3
ENSG00000196072	BLOC1S2	BLOS2,BORCS2,FLJ30135,MGC10120	674.014	0.210637	0.210637	0.00846093	0.0832597	674.014	0.234213	0.234213	0.00339994	0.0229136	674.014	0.216657	0.216657	0.00716567	0.0405334	808.323	0.0736157	0.0736157	0.321296	0.742662	808.323	0.142585	0.142585	0.0504846	0.259314	0	2	3	3
ENSG00000232653	GOLGA8N	NA	128.227	0.432724	-0.432724	0.00848905	0.0834211	128.227	0.238864	-0.238864	0.140812	0.319789	128.227	0.0638257	-0.0638257	0.692915	0.838941	285.031	0.17177	-0.17177	0.134369	0.537653	285.031	0.351455	-0.351455	0.00208465	0.0341052	0	1	2	2
ENSG00000116161	CACYBP	S100A6BP,SIP	5206.28	0.126427	-0.126427	0.00850418	0.0835012	5206.28	0.000624538	-0.000624538	0.989607	0.99521	5206.28	0.0265586	-0.0265586	0.580716	0.764125	2963.8	0.0786441	-0.0786441	0.117187	0.507024	2963.8	0.0134966	0.0134966	0.785574	0.929039	0	0	1	1
ENSG00000183255	PTTG1IP	C21orf1,C21orf3,PBF	4608.41	0.103163	0.103163	0.00853937	0.0837782	4608.41	0.131685	-0.131685	0.000869617	0.00816342	4608.41	0.0159744	-0.0159744	0.686333	0.834108	2857.44	0.0572091	0.0572091	0.202329	0.634039	2857.44	0.0157685	-0.0157685	0.723248	0.903188	1	1	2	2
ENSG00000186871	ERCC6L	FLJ20105,PICH,RAD26L	589.318	0.210317	-0.210317	0.00859243	0.084092	589.318	0.147814	0.147814	0.0592936	0.17799	589.318	0.236705	-0.236705	0.00346376	0.0234791	693.021	0.113568	-0.113568	0.186672	0.614213	693.021	0.0776682	0.0776682	0.355697	0.678113	0	1	2	3
ENSG00000112742	TTK	CT96,MPH1,MPS1,MPS1L1	1653.97	0.139523	-0.139523	0.00859204	0.084092	1653.97	0.03873	0.03873	0.462118	0.66931	1653.97	0.145983	-0.145983	0.00637407	0.0372412	1511.69	0.082094	-0.082094	0.145354	0.55424	1511.69	0.0465845	0.0465845	0.399017	0.714957	0	1	2	2
ENSG00000065000	AP3D1	ADTD	3839.81	0.113535	0.113535	0.00857865	0.084092	3839.81	0.0630291	-0.0630291	0.147056	0.329796	3839.81	0.0880705	0.0880705	0.04254	0.147486	3348.57	0.138699	0.138699	0.0072953	0.13205	3348.57	0.00678064	0.00678064	0.895311	0.96925	0	0	1	3
ENSG00000130939	UBE4B	E4,KIAA0684,UBOX3,UFD2	1483.58	0.166168	-0.166168	0.00860588	0.084155	1483.58	0.0934476	-0.0934476	0.138672	0.316494	1483.58	0.213556	-0.213556	0.000808059	0.00757059	2135.03	0.146223	-0.146223	0.00167823	0.0528734	2135.03	0.17952	-0.17952	9.40888e-05	0.00369239	2	2	4	4
ENSG00000117525	F3	CD142,TF	320.543	0.35885	-0.35885	0.00862828	0.0843052	320.543	0.357388	0.357388	0.00660751	0.037433	320.543	1.16988	1.16988	8.22348e-20	1.56151e-17	47.4808	0.317392	-0.317392	0.285077	NA	47.4808	0.55484	-0.55484	0.0615241	NA	1	2	3	3
ENSG00000090447	TFAP4	AP-4,bHLHc41	559.596	0.213884	-0.213884	0.0086432	0.0843821	559.596	0.130348	-0.130348	0.107917	0.267796	559.596	0.039994	-0.039994	0.622621	0.793669	483.994	0.0769802	-0.0769802	0.397811	0.788364	483.994	0.00722116	0.00722116	0.935399	0.980589	0	0	1	1
ENSG00000207827	MIR30A	hsa-mir-30a,MIRN30A	1550.56	0.638213	0.638213	2.8966e-06	0.000144576	1550.56	0.455109	0.455109	0.000866386	0.00814328	1550.56	0.735107	0.735107	7.17885e-08	2.45556e-06	1516.5	0.157242	0.157242	0.0102874	0.159428	1516.5	0.676012	0.676012	3.94624e-30	8.15622e-27	4	4	4	5
ENSG00000151461	UPF2	DKFZP434D222,KIAA1408,RENT2,smg-3	2525.77	0.148154	-0.148154	0.00869256	0.0847259	2525.77	0.10522	0.10522	0.0606452	0.180524	2525.77	0.126134	-0.126134	0.0260385	0.104006	2760.62	0.151044	-0.151044	0.00800823	0.138259	2760.62	0.0611004	-0.0611004	0.278641	0.609958	0	0	1	4
ENSG00000113296	THBS4	NA	1189.28	0.165754	0.165754	0.0087553	0.0852681	1189.28	0.494985	0.494985	1.91462e-15	6.38736e-13	1189.28	0.431987	0.431987	6.1455e-12	4.48379e-10	52.3752	0.305431	0.305431	0.24188	NA	52.3752	0.101737	0.101737	0.695841	NA	2	2	3	3
ENSG00000158882	TOMM40L	FLJ12770,TOMM40B	1010.26	0.172064	-0.172064	0.00877126	0.0853541	1010.26	0.0845702	-0.0845702	0.195896	0.397665	1010.26	0.0170601	-0.0170601	0.794794	0.897968	605.602	0.141596	-0.141596	0.114722	0.503588	605.602	0.0972475	0.0972475	0.266037	0.595149	0	0	1	1
ENSG00000197766	CFD	ADN,DF,PFD	3363.43	0.281166	0.281166	0.00881908	0.0857498	3363.43	0.157138	-0.157138	0.144374	0.325704	3363.43	0.0728938	0.0728938	0.497999	0.705082	105.524	0.146689	0.146689	0.437444	0.813893	105.524	0.46439	0.46439	0.010698	0.101894	0	0	1	2
ENSG00000163806	SPDYA	Ringo3,SPDY1,SPY1	898.156	0.211375	-0.211375	0.00884634	0.0859031	898.156	0.00397303	0.00397303	0.960435	0.981532	898.156	0.0603684	-0.0603684	0.454413	0.671822	1156.59	0.182971	-0.182971	0.00414218	0.0933493	1156.59	0.000605022	0.000605022	0.992248	0.99664	0	0	2	2
ENSG00000121741	ZMYM2	FIM,MYM,RAMP,ZNF198	2949.47	0.14735	-0.14735	0.00884919	0.0859031	2949.47	0.150084	0.150084	0.00724831	0.040009	2949.47	0.0528995	0.0528995	0.346503	0.575989	2598.88	0.0385227	-0.0385227	0.532311	0.861331	2598.88	0.237878	0.237878	9.28651e-05	0.00365594	1	2	3	3
ENSG00000169508	GPR183	EBI2	268.391	0.737677	0.737677	0.00886594	0.0859265	268.391	1.00079	1.00079	0.000369245	0.0041671	268.391	1.79329	1.79329	1.36284e-10	7.93517e-09	187.246	0.129322	0.129322	0.417329	0.800055	187.246	0.0361161	0.0361161	0.819376	0.942893	2	2	3	3
ENSG00000072501	SMC1A	DXS423E,KIAA0178,SB1.8,SMC1L1,Smcb	7932.86	0.130495	-0.130495	0.00886065	0.0859265	7932.86	0.00610246	-0.00610246	0.902462	0.952049	7932.86	0.062831	-0.062831	0.207991	0.424589	12639.2	0.0419643	-0.0419643	0.188516	0.615989	12639.2	0.0228813	0.0228813	0.470617	0.764791	0	0	1	1
ENSG00000075624	ACTB	NA	86723.5	0.120152	0.120152	0.00888558	0.0860472	86723.5	0.0230581	0.0230581	0.615642	0.783982	86723.5	0.0559699	0.0559699	0.223042	0.444493	77886.3	0.0580605	0.0580605	0.0912074	0.45716	77886.3	0.086063	-0.086063	0.0122661	0.111157	0	0	1	2
ENSG00000102034	ELF4	ELFR,MEF	1735.66	0.1593	-0.1593	0.00891101	0.0862238	1735.66	0.0104272	0.0104272	0.863337	0.931434	1735.66	0.240004	-0.240004	9.3805e-05	0.00129121	1217.26	0.0428002	0.0428002	0.480898	0.836935	1217.26	0.0507746	-0.0507746	0.398941	0.714957	1	1	2	2
ENSG00000151012	SLC7A11	xCT	1122.18	0.822097	0.822097	6.08419e-17	2.9153e-14	1122.18	0.494815	0.494815	5.96095e-07	2.1627e-05	1122.18	1.5619	1.5619	4.88848e-58	1.20672e-54	290.664	0.519438	0.519438	2.76306e-05	0.00269661	290.664	0.504372	0.504372	3.79183e-05	0.0018586	5	5	5	5
ENSG00000170515	PA2G4	NA	7667.34	0.0949855	-0.0949855	0.00893102	0.086278	7667.34	0.231265	0.231265	1.44868e-10	1.87097e-08	7667.34	0.0354502	0.0354502	0.329236	0.560175	8596.44	0.0419311	-0.0419311	0.260505	0.691148	8596.44	0.0760862	0.0760862	0.0396105	0.223074	1	1	2	2
ENSG00000175221	MED16	DRIP92,THRAP5,TRAP95	585.223	0.2632	0.2632	0.00894256	0.0863198	585.223	0.0769634	-0.0769634	0.450791	0.658686	585.223	0.105551	0.105551	0.29982	0.531557	890.153	0.174214	0.174214	0.0345352	0.295526	890.153	0.101095	-0.101095	0.22056	0.545117	0	0	1	1
ENSG00000112877	CEP72	FLJ10565,KIAA1519	547.156	0.238737	-0.238737	0.00899449	0.0867512	547.156	0.26273	-0.26273	0.00412082	0.0264126	547.156	0.21398	-0.21398	0.0199709	0.0858855	294.949	0.0352442	0.0352442	0.758344	0.943538	294.949	0.0426903	-0.0426903	0.706284	0.896757	0	1	3	3
ENSG00000156171	DRAM2	MGC54289,PRO180,RP5-1180E21.1,TMEM77,WWFQ154	898.578	0.17764	-0.17764	0.0090147	0.0868063	898.578	0.0161394	0.0161394	0.810536	0.904064	898.578	0.011693	0.011693	0.863108	0.932285	757.774	0.0183654	0.0183654	0.807664	0.957596	757.774	0.0553378	0.0553378	0.455648	0.755669	0	0	1	1
ENSG00000143799	PARP1	ADPRT,PARP,PPOL	11609.2	0.0887258	-0.0887258	0.00901344	0.0868063	11609.2	0.117599	0.117599	0.000515438	0.00546524	11609.2	0.0156628	0.0156628	0.644993	0.808314	13718.7	0.0653817	-0.0653817	0.0474943	0.340269	13718.7	0.00212079	-0.00212079	0.948468	0.985335	1	1	2	2
ENSG00000160007	ARHGAP35	GRF-1,GRLF1,KIAA1722,P190A,p190ARhoGAP,p190RhoGAP	2589.86	0.145801	-0.145801	0.00911084	0.0876616	2589.86	0.193924	-0.193924	0.000536567	0.0056067	2589.86	0.148551	-0.148551	0.00815131	0.0448307	2449.26	0.135376	-0.135376	0.00538703	0.110061	2449.26	0.0595519	-0.0595519	0.214092	0.537876	1	2	3	4
ENSG00000138802	SEC24B	NA	851.199	0.187853	-0.187853	0.00921978	0.0884966	851.199	0.147727	-0.147727	0.0403345	0.136988	851.199	0.197254	-0.197254	0.00670096	0.0386029	1155.55	0.129869	-0.129869	0.0492483	0.345356	1155.55	0.0371593	0.0371593	0.565287	0.82346	0	1	2	3
ENSG00000121766	ZCCHC17	HSPC251,pNO40,PS1D	1260.45	0.166209	-0.166209	0.00921799	0.0884966	1260.45	0.0508168	0.0508168	0.421563	0.634396	1260.45	0.110886	0.110886	0.0803256	0.229008	759.119	0.092178	-0.092178	0.213273	0.646111	759.119	0.0151273	-0.0151273	0.834848	0.949073	0	0	1	1
ENSG00000103064	SLC7A6	KIAA0245,LAT-2,LAT3,y+LAT-2	2864.64	0.120521	-0.120521	0.00921504	0.0884966	2864.64	0.012544	-0.012544	0.785638	0.890894	2864.64	0.00123703	0.00123703	0.978692	0.989835	1674.15	0.103889	-0.103889	0.0650185	0.390087	1674.15	0.101151	-0.101151	0.0689219	0.308	0	0	1	1
ENSG00000256028	AC026362.1	NA	2345.54	0.177823	0.177823	0.00923553	0.0885059	2345.54	0.108713	0.108713	0.112153	0.27496	2345.54	0.152528	0.152528	0.0260684	0.104098	3612.91	0.0623213	0.0623213	0.193269	0.621513	3612.91	0.0855218	0.0855218	0.0718599	0.315669	0	0	1	2
ENSG00000135250	SRPK2	SFRSK2	1630.12	0.142526	-0.142526	0.00923392	0.0885059	1630.12	0.0464728	0.0464728	0.392047	0.60885	1630.12	0.0573235	-0.0573235	0.29642	0.527932	1418.6	0.196974	-0.196974	0.000573579	0.0245413	1418.6	0.0805841	0.0805841	0.14641	0.452278	0	1	2	2
ENSG00000165490	DDIAS	C11orf82,FLJ25416,FLJ38838,noxin	1035.26	0.174893	-0.174893	0.0092706	0.088771	1035.26	0.163787	0.163787	0.0132682	0.0630583	1035.26	0.0340343	-0.0340343	0.612585	0.78728	508.102	0.0742386	-0.0742386	0.427833	0.806484	508.102	0.0402591	0.0402591	0.660504	0.874443	0	0	2	2
ENSG00000171928	TVP23B	CGI-148,FAM18B,FAM18B1,YDR084C	635.383	0.243303	0.243303	0.00931999	0.0891726	635.383	0.236305	0.236305	0.0116396	0.0573099	635.383	0.25276	0.25276	0.00721481	0.040739	368.789	0.0479131	0.0479131	0.672038	0.916795	368.789	0.161535	0.161535	0.145597	0.451163	0	1	3	3
ENSG00000105701	FKBP8	FKBP38,FKBPr38	3340.48	0.148815	0.148815	0.00937045	0.0895839	3340.48	0.105818	-0.105818	0.0662227	0.192436	3340.48	0.0368371	0.0368371	0.522298	0.72356	3455.65	0.209356	0.209356	0.000186737	0.0116062	3455.65	0.0654588	-0.0654588	0.243047	0.569634	0	1	2	3
ENSG00000103111	MON1B	HSRG1,KIAA0872,SAND2	1615.43	0.175386	-0.175386	0.00937882	0.0895924	1615.43	0.086505	-0.086505	0.199097	0.402194	1615.43	0.484603	-0.484603	1.62483e-12	1.38306e-10	1471.98	0.0193628	-0.0193628	0.728857	0.933319	1471.98	0.115653	-0.115653	0.0367818	0.214852	1	1	2	2
ENSG00000146278	PNRC1	B4-2,PROL2,PRR2	764.687	0.212257	0.212257	0.00940164	0.0897389	764.687	0.255591	-0.255591	0.00221443	0.016667	764.687	0.0013151	0.0013151	0.987354	0.993513	701.062	0.18117	0.18117	0.330512	0.747097	701.062	0.153366	-0.153366	0.410529	0.722967	0	1	2	2
ENSG00000130733	YIPF2	FinGER2,MGC3262	555.39	0.22375	0.22375	0.00944158	0.0898489	555.39	0.00679788	-0.00679788	0.937952	0.970211	555.39	0.0690334	-0.0690334	0.434356	0.654583	520.949	0.127817	0.127817	0.162527	0.579241	520.949	0.166145	-0.166145	0.070262	0.311207	0	0	1	1
ENSG00000080839	RBL1	cp107,p107,PRB1	1483.24	0.206167	-0.206167	0.00944873	0.0898489	1483.24	0.110496	0.110496	0.161121	0.350647	1483.24	0.149574	-0.149574	0.0602915	0.187737	1834.14	0.0396411	0.0396411	0.459435	0.827977	1834.14	0.0829184	0.0829184	0.116584	0.406341	0	0	1	2
ENSG00000104870	FCGRT	alpha-chain,FCRN	1636.37	0.160744	0.160744	0.00945068	0.0898489	1636.37	0.152737	-0.152737	0.0148463	0.0683025	1636.37	0.062478	0.062478	0.317208	0.548674	593.646	0.152156	0.152156	0.073916	0.414246	593.646	0.0972879	0.0972879	0.247896	0.575109	0	0	2	2
ENSG00000182220	ATP6AP2	APT6M8-9,ATP6IP2,ATP6M8-9,M8-9,PRR,RENR	2548.38	0.140538	0.140538	0.00943474	0.0898489	2548.38	0.0334062	0.0334062	0.538747	0.729818	2548.38	0.0698778	0.0698778	0.199724	0.414082	2077.38	0.0255556	0.0255556	0.594169	0.886977	2077.38	0.0378039	0.0378039	0.424181	0.733814	0	0	1	1
ENSG00000070081	NUCB2	NEFA	5803.26	0.117545	-0.117545	0.00944035	0.0898489	5803.26	0.121365	0.121365	0.00710472	0.0395034	5803.26	0.151437	0.151437	0.000798925	0.0074939	5359.69	0.00910577	0.00910577	0.823935	0.961344	5359.69	0.0053256	-0.0053256	0.895786	0.96931	1	2	3	3
ENSG00000154803	FLCN	BHD,DENND8B,MGC17998,MGC23445	1049.09	0.17378	0.17378	0.00948964	0.0901479	1049.09	0.056124	-0.056124	0.407754	0.621629	1049.09	0.0784873	0.0784873	0.246702	0.472897	985.487	0.172394	0.172394	0.00845666	0.142664	985.487	0.134128	0.134128	0.0380729	0.218682	0	0	1	2
ENSG00000131067	GGT7	D20S101,dJ18C9.2,GGTL3,GGTL5	137.887	0.450873	0.450873	0.00952062	0.0903014	137.887	0.312893	-0.312893	0.0845116	0.227549	137.887	0.0866149	0.0866149	0.627135	0.796202	244.653	0.213285	0.213285	0.0965066	0.471091	244.653	0.197332	-0.197332	0.128076	0.42457	0	0	1	1
ENSG00000255302	EID1	C15orf3,CRI1,EID-1	1933.66	0.152952	0.152952	0.00952088	0.0903014	1933.66	0.108333	0.108333	0.0668681	0.193776	1933.66	0.127923	0.127923	0.0310663	0.118219	4149.37	0.0550179	0.0550179	0.152914	0.56946	4149.37	0.109038	0.109038	0.00413034	0.0550444	0	0	2	4
ENSG00000198252	STYX	NA	898.768	0.184257	0.184257	0.00953665	0.090308	898.768	0.145719	0.145719	0.0408957	0.138321	898.768	0.13128	0.13128	0.0674197	0.202918	657.792	0.1527	-0.1527	0.0507524	0.350846	657.792	0.0350864	-0.0350864	0.645587	0.867099	0	0	1	2
ENSG00000149177	PTPRJ	CD148,DEP1,HPTPeta	2025.88	0.158859	0.158859	0.00953405	0.090308	2025.88	0.0873081	0.0873081	0.155316	0.342206	2025.88	0.0202325	-0.0202325	0.743742	0.868963	257.321	0.0576583	0.0576583	0.66084	0.913655	257.321	0.225449	0.225449	0.0789688	0.330061	0	0	1	1
ENSG00000166845	C18orf54	LAS2,MGC33382	423.201	0.253323	-0.253323	0.00956646	0.0905186	423.201	0.245558	-0.245558	0.0120509	0.058701	423.201	0.365696	-0.365696	0.000231568	0.00272853	479.918	0.128078	-0.128078	0.235501	0.666754	479.918	0.0390791	0.0390791	0.712058	0.898915	1	1	3	3
ENSG00000127955	GNAI1	NA	506.814	0.238996	0.238996	0.00961928	0.0908749	506.814	0.101396	0.101396	0.275689	0.492089	506.814	0.0333464	0.0333464	0.722837	0.855107	1197.06	0.0676368	0.0676368	0.359964	0.76927	1197.06	0.122077	0.122077	0.0946059	0.36469	0	0	1	1
ENSG00000134690	CDCA8	BOR,DasraB,FLJ12042,MESRGP	1676.99	0.144081	-0.144081	0.00961916	0.0908749	1676.99	0.0135872	-0.0135872	0.806144	0.901567	1676.99	0.229333	-0.229333	4.57722e-05	0.000706915	1949.31	0.0165791	-0.0165791	0.76796	0.947236	1949.31	0.026573	-0.026573	0.632923	0.861	1	1	2	2
ENSG00000197903	H2BC12	H2BFAiii,H2BFT,HIST1H2BK	345.345	0.286942	0.286942	0.00966643	0.0912483	345.345	0.0440165	0.0440165	0.694985	0.836124	345.345	0.536037	-0.536037	4.91791e-06	0.000105871	49.7005	0.284337	-0.284337	0.31842	NA	49.7005	0.139416	-0.139416	0.615311	NA	1	1	2	2
ENSG00000066279	ASPM	ASP,Calmbp1,FLJ10517,FLJ10549,MCPH5	6118.52	0.280227	-0.280227	0.00967476	0.0912551	6118.52	0.230269	-0.230269	0.0334861	0.120437	6118.52	0.302517	-0.302517	0.00524742	0.032222	6261.33	0.0620158	-0.0620158	0.258971	0.6904	6261.33	0.0766835	0.0766835	0.160578	0.47109	0	1	2	3
ENSG00000260276	AC022167.2	NA	504.536	0.242306	0.242306	0.0097147	0.0915597	504.536	0.397216	0.397216	1.96739e-05	0.000387193	504.536	0.329126	0.329126	0.000460642	0.00477686	456.109	0.140627	0.140627	0.194946	0.623372	456.109	0.069985	0.069985	0.515487	0.793909	2	2	3	3
ENSG00000213139	CRYGS	CRYG8	147.099	0.420898	-0.420898	0.00974411	0.0916926	147.099	0.204629	-0.204629	0.202829	0.407038	147.099	0.0893841	-0.0893841	0.578237	0.762243	106.101	0.0342525	0.0342525	0.854769	0.966856	106.101	0.14748	-0.14748	0.428584	0.736881	0	0	1	1
ENSG00000244038	DDOST	GATD6,KIAA0115,OST,OST48,WBP1	7609.59	0.0985432	0.0985432	0.00973933	0.0916926	7609.59	0.00101207	0.00101207	0.978872	0.990604	7609.59	0.112074	0.112074	0.00336565	0.0230248	6504.36	0.0664694	0.0664694	0.0735915	0.414027	6504.36	0.0252661	-0.0252661	0.494569	0.781651	0	1	2	2
ENSG00000166938	DIS3L	DIS3L1,FLJ38088,KIAA1955,MGC4562	1204.8	0.156419	-0.156419	0.00979249	0.0920755	1204.8	0.112286	0.112286	0.0602144	0.179683	1204.8	0.07741	-0.07741	0.202699	0.418072	1867.05	0.0814714	-0.0814714	0.158023	0.575399	1867.05	0.0104965	0.0104965	0.853629	0.954455	0	0	1	2
ENSG00000130449	ZSWIM6	KIAA1577	644.069	0.223963	0.223963	0.00980096	0.0920829	644.069	0.210433	0.210433	0.0153735	0.0698599	644.069	0.168229	0.168229	0.0546004	0.175458	316.283	0.204044	0.204044	0.0679685	0.399324	316.283	0.093323	-0.093323	0.405399	0.719902	0	0	2	3
ENSG00000148308	GTF3C5	TFiiiC2-63,TFIIIC63,TFIIICepsilon	1147.3	0.194365	-0.194365	0.00984156	0.0923918	1147.3	0.0210169	0.0210169	0.778565	0.886468	1147.3	0.0377477	0.0377477	0.614871	0.788814	1947.32	0.0343632	-0.0343632	0.514989	0.851645	1947.32	0.0552173	-0.0552173	0.290243	0.621319	0	0	1	1
ENSG00000131778	CHD1L	ALC1	2869.38	0.127854	-0.127854	0.00985371	0.0924335	2869.38	0.0115971	-0.0115971	0.814298	0.905507	2869.38	0.0150983	0.0150983	0.760496	0.877988	3495.72	0.0560398	-0.0560398	0.205836	0.636981	3495.72	0.0253835	-0.0253835	0.562533	0.821379	0	0	1	1
ENSG00000161671	EMC10	C19orf63,HSM1,HSS1,INM02	2269.46	0.156157	0.156157	0.00986802	0.0924953	2269.46	0.0617618	-0.0617618	0.310644	0.529998	2269.46	0.13383	0.13383	0.0276782	0.108794	1436.84	0.155609	0.155609	0.026759	0.260294	1436.84	0.0750285	0.0750285	0.282723	0.613588	0	0	1	2
ENSG00000074842	MYDGF	C19orf10,IL-25,IL-27,IL25,IL27,IL27w,R33729_1,SF20	2408.38	0.146267	0.146267	0.00991179	0.0928329	2408.38	0.108836	0.108836	0.0553766	0.169915	2408.38	0.0660171	-0.0660171	0.249587	0.476371	1757.53	0.0612801	0.0612801	0.316604	0.738583	1757.53	0.111463	-0.111463	0.0677405	0.30514	0	0	1	2
ENSG00000088826	SMOX	C20orf16,dJ779E11.1,FLJ20746,MGC1010,PAO,PAOh1,SMO	249.202	0.345202	0.345202	0.00996013	0.0932128	249.202	0.0608944	0.0608944	0.654162	0.8104	249.202	0.157566	0.157566	0.24707	0.473091	214.705	0.312533	0.312533	0.0331155	0.290105	214.705	0.238202	0.238202	0.101295	0.379391	0	0	1	1
ENSG00000181027	FKRP	LGMD2I,MDC1C	335.35	0.285193	0.285193	0.0100172	0.0936737	335.35	0.279132	0.279132	0.011816	0.0579697	335.35	0.484696	0.484696	1.12762e-05	0.000215818	347.374	0.307757	0.307757	0.00458352	0.0979595	347.374	0.188688	0.188688	0.079903	0.332992	1	1	4	4
ENSG00000115541	HSPE1	CPN10,EPF,GroES,HSP10	5952.64	0.122878	-0.122878	0.0100583	0.0939848	5952.64	0.155647	0.155647	0.00105793	0.00953649	5952.64	0.00629298	-0.00629298	0.895173	0.947439	4776.26	0.158986	-0.158986	0.000237429	0.0136771	4776.26	0.0496728	0.0496728	0.244489	0.571088	1	2	3	3
ENSG00000155561	NUP205	C7orf14,KIAA0225	6886.92	0.101824	-0.101824	0.0101445	0.0947165	6886.92	0.165825	0.165825	2.56832e-05	0.000483212	6886.92	0.0893814	-0.0893814	0.0244499	0.0993958	5186.66	0.0429431	-0.0429431	0.289797	0.718913	5186.66	0.0375051	-0.0375051	0.351538	0.674483	1	1	3	3
ENSG00000166130	IKBIP	FLJ31051,IKIP	1285.88	0.153497	0.153497	0.0101587	0.0947752	1285.88	0.106034	0.106034	0.0767101	0.212551	1285.88	0.111431	0.111431	0.0644723	0.196605	765.67	0.0800886	-0.0800886	0.295556	0.722865	765.67	0.0259965	-0.0259965	0.729672	0.90677	0	0	1	2
ENSG00000210164	MT-TG	MTTG,trnG	2621.23	0.15144	-0.15144	0.0102024	0.0951083	2621.23	0.0726415	0.0726415	0.215446	0.423583	2621.23	0.0668129	-0.0668129	0.257777	0.485989	2572.55	0.132362	-0.132362	0.060774	0.378607	2572.55	0.209623	-0.209623	0.00288183	0.0424437	0	1	2	2
ENSG00000139880	CDH24	CDH11L	124.976	0.456254	-0.456254	0.0102468	0.0952278	124.976	0.612707	-0.612707	0.000651919	0.00649924	124.976	0.353627	-0.353627	0.0471153	0.158309	100.734	0.147309	-0.147309	0.48106	0.836935	100.734	0.109444	0.109444	0.589446	0.83827	1	1	2	3
ENSG00000106261	ZKSCAN1	KOX18,PHZ-37,ZNF139,ZNF36,ZSCAN33	4232.52	0.178071	-0.178071	0.0102405	0.0952278	4232.52	0.160234	-0.160234	0.0208698	0.0865809	4232.52	0.228785	-0.228785	0.000997788	0.00896738	2673.47	0.18031	-0.18031	0.0024714	0.0687173	2673.47	0.0184366	-0.0184366	0.75425	0.915601	1	1	4	4
ENSG00000174748	RPL15	EC45,L15,RPL10,RPLY10,RPYL10	15177.1	0.0967842	0.0967842	0.0102272	0.0952278	15177.1	0.0384964	0.0384964	0.307448	0.527434	15177.1	0.118448	0.118448	0.0016958	0.0135399	24265.8	0.0327824	0.0327824	0.326129	0.744875	24265.8	0.0269429	0.0269429	0.418603	0.728881	0	1	2	2
ENSG00000058262	SEC61A1	NA	7064.88	0.0874164	0.0874164	0.010247	0.0952278	7064.88	0.0704804	0.0704804	0.0386416	0.132732	7064.88	0.0737514	-0.0737514	0.031797	0.120078	6777.68	0.0776768	0.0776768	0.0287601	0.26798	6777.68	0.120711	-0.120711	0.000666479	0.0156874	0	1	2	4
ENSG00000120699	EXOSC8	bA421P11.3,CIP3,EAP2,OIP2,p9,RRP43,Rrp43p	1288.49	0.167435	-0.167435	0.0102587	0.0952632	1288.49	0.154068	0.154068	0.0167066	0.0739525	1288.49	0.0137676	-0.0137676	0.832715	0.918147	1652.36	0.0257892	-0.0257892	0.663191	0.913901	1652.36	0.0590644	0.0590644	0.311404	0.642977	0	0	2	2
ENSG00000151883	PARP8	FLJ21308,pART16	2543.57	0.133203	-0.133203	0.0102832	0.0954163	2543.57	0.151869	0.151869	0.0031459	0.0216883	2543.57	0.124404	0.124404	0.0160806	0.0731705	422.621	0.360057	-0.360057	0.000880417	0.0332167	422.621	0.162318	-0.162318	0.124133	0.418991	0	2	4	4
ENSG00000183808	RBM12B	NA	1686.2	0.232657	-0.232657	0.0102994	0.0954925	1686.2	0.177026	-0.177026	0.0507801	0.159929	1686.2	0.32125	-0.32125	0.00041921	0.00443178	1276.79	0.129751	-0.129751	0.348638	0.761151	1276.79	0.00473328	0.00473328	0.972615	0.992381	1	1	2	3
ENSG00000123384	LRP1	A2MR,APOER,APR,CD91,IGFBP-3R,IGFBP3R1,LRP,LRP1A	382.176	0.272021	0.272021	0.0103097	0.0955139	382.176	0.349889	-0.349889	0.00141719	0.0119217	382.176	0.124755	-0.124755	0.252281	0.479386	191.367	0.341692	0.341692	0.0141813	0.191252	191.367	0.248267	-0.248267	0.0816898	0.337678	0	1	2	3
ENSG00000176225	RTTN	DKFZP434G145	415.707	0.250491	-0.250491	0.010335	0.0955359	415.707	0.0275864	-0.0275864	0.774928	0.884194	415.707	0.234091	-0.234091	0.0174377	0.0777936	746.381	0.119712	-0.119712	0.133103	0.536868	746.381	0.131949	-0.131949	0.0934661	0.362323	0	0	2	2
ENSG00000261582	AL121753.1	NA	728.271	0.193521	0.193521	0.0103414	0.0955359	728.271	0.109805	0.109805	0.147824	0.331109	728.271	0.107843	0.107843	0.158189	0.356721	747.888	0.121818	0.121818	0.136543	0.540182	747.888	0.00389337	-0.00389337	0.961819	0.989183	0	0	1	1
ENSG00000158161	EYA3	DKFZp686C132	968.205	0.177624	-0.177624	0.0103439	0.0955359	968.205	0.221746	-0.221746	0.00141722	0.0119217	968.205	0.131307	-0.131307	0.059253	0.185264	1181.95	0.146883	-0.146883	0.0354623	0.298911	1181.95	0.0028088	0.0028088	0.967332	0.991068	0	1	2	3
ENSG00000160917	CPSF4	CPSF30,NAR	1511.49	0.157787	0.157787	0.0103365	0.0955359	1511.49	0.219009	0.219009	0.000363138	0.00411858	1511.49	0.184125	0.184125	0.00289552	0.0205391	1049.84	0.0916215	0.0916215	0.220004	0.651705	1049.84	0.0958011	0.0958011	0.194849	0.514878	1	2	3	3
ENSG00000148773	MKI67	MIB-1,PPP1R105	14438.2	0.295679	-0.295679	0.0103563	0.0955584	14438.2	0.0980074	-0.0980074	0.395343	0.611709	14438.2	0.178854	-0.178854	0.120969	0.301236	15151.2	0.138322	-0.138322	0.000362266	0.0180506	15151.2	0.0526576	-0.0526576	0.17295	0.488642	0	1	2	2
ENSG00000137310	TCF19	SC1	1533.7	0.159725	-0.159725	0.0103623	0.0955584	1533.7	0.0218016	-0.0218016	0.725169	0.854544	1533.7	0.166914	-0.166914	0.00776049	0.0431459	1477.46	0.0144753	-0.0144753	0.794449	0.954797	1477.46	0.043927	-0.043927	0.42345	0.733361	0	1	2	2
ENSG00000115966	ATF2	CRE-BP1,CREB2,HB16,TREB7	1205.19	0.159785	-0.159785	0.0104074	0.0959002	1205.19	0.197536	-0.197536	0.00158473	0.0129874	1205.19	0.176191	-0.176191	0.00507606	0.0314304	1357.01	0.114192	-0.114192	0.0576971	0.368683	1357.01	0.040434	-0.040434	0.494137	0.781307	0	2	3	3
ENSG00000136932	TRMO	C9orf156,HSPC219	317.321	0.272097	0.272097	0.0104301	0.0960358	317.321	0.389304	0.389304	0.000226065	0.00283101	317.321	0.360014	0.360014	0.000731378	0.00695725	336.614	0.167574	0.167574	0.120052	0.512727	336.614	0.130309	0.130309	0.220541	0.545117	2	2	3	3
ENSG00000108424	KPNB1	IMB1,Impnb,IPO1,IPOB,MGC2155,MGC2156,MGC2157,NTF97	14755.5	0.0981335	-0.0981335	0.0104528	0.0961704	14755.5	0.220701	0.220701	7.60411e-09	6.0824e-07	14755.5	0.121003	0.121003	0.00157684	0.012804	14789.2	0.0365541	-0.0365541	0.217843	0.649862	14789.2	0.041672	0.041672	0.15741	0.466812	1	2	3	3
ENSG00000187607	ZNF286A	KIAA1874,ZNF286	62.6211	0.633954	-0.633954	0.0105019	0.096466	62.6211	0.0539403	-0.0539403	0.820817	0.908488	62.6211	0.152968	-0.152968	0.526554	0.72655	534.538	0.159799	-0.159799	0.0803996	0.431896	534.538	0.142437	0.142437	0.107321	0.390494	0	0	1	1
ENSG00000053918	KCNQ1	JLNS1,KCNA8,KCNA9,Kv7.1,KVLQT1,LQT,LQT1	140.51	0.44781	0.44781	0.0105054	0.096466	140.51	0.102432	-0.102432	0.569332	0.75131	140.51	0.0341991	-0.0341991	0.849816	0.925828	175.33	0.0327296	0.0327296	0.829585	0.96279	175.33	0.142806	0.142806	0.336805	0.661892	0	0	1	1
ENSG00000198786	MT-ND5	MTND5,NAD5,ND5	32509.5	0.125186	-0.125186	0.0105091	0.096466	32509.5	0.229276	-0.229276	2.81011e-06	7.81234e-05	32509.5	0.11792	-0.11792	0.0159903	0.0729165	44667.7	0.0844041	-0.0844041	0.453489	0.823102	44667.7	0.251506	-0.251506	0.0254985	0.174123	1	1	3	4
ENSG00000276234	TADA2A	ADA2,ADA2A,hADA2,TADA2L	905.1	0.175973	-0.175973	0.0105258	0.096546	905.1	0.184008	0.184008	0.00642012	0.0366504	905.1	0.0736283	-0.0736283	0.285557	0.517059	869.066	0.188773	-0.188773	0.00795662	0.137973	869.066	0.0226144	-0.0226144	0.744375	0.911424	0	1	2	3
ENSG00000115414	FN1	CIG,FINC,GFND2,LETS,MSF	719.323	0.240905	0.240905	0.010535	0.0965565	719.323	0.344795	-0.344795	0.000342045	0.00395811	719.323	0.0349032	-0.0349032	0.714855	0.851243	5.68739	0.549649	0.549649	0.545171	NA	5.68739	0.705541	0.705541	0.4283	NA	1	1	2	2
ENSG00000134326	CMPK2	NDK,TYKi,UMP-CMPK2	355.937	0.274532	0.274532	0.0105724	0.0968245	355.937	0.27715	0.27715	0.00990287	0.0507689	355.937	0.110203	0.110203	0.313142	0.545152	750.675	0.23129	0.23129	0.00150151	0.0491171	750.675	0.341927	0.341927	1.60818e-06	0.000162139	1	2	4	4
ENSG00000118564	FBXL5	FBL4,FBL5,FLR1	2330.28	0.142152	0.142152	0.0105867	0.0968821	2330.28	0.211594	0.211594	0.000138435	0.00192235	2330.28	0.287192	0.287192	2.40242e-07	7.13072e-06	949.273	0.099555	-0.099555	0.143189	0.550497	949.273	0.0173286	-0.0173286	0.794928	0.933403	2	2	3	3
ENSG00000160949	TONSL	IKBR,NFKBIL2	2141.57	0.168901	-0.168901	0.0106224	0.0969945	2141.57	0.0460429	-0.0460429	0.485022	0.688206	2141.57	0.278197	-0.278197	2.92128e-05	0.000487242	1014.32	0.0395335	-0.0395335	0.582121	0.884421	1014.32	0.241658	-0.241658	0.000748671	0.0170981	1	2	3	3
ENSG00000090061	CCNK	CPR4	1550.32	0.140862	-0.140862	0.0106131	0.0969945	1550.32	0.158359	0.158359	0.00355801	0.0236704	1550.32	0.203226	0.203226	0.000194053	0.00236553	1204.29	0.0261284	-0.0261284	0.674087	0.916795	1204.29	0.0906886	0.0906886	0.136353	0.438109	1	2	3	3
ENSG00000079805	DNM2	CMT2M,CMTDI1,CMTDIB,DI-CMTB,DYN2,DYNII	3704.23	0.129565	0.129565	0.0106233	0.0969945	3704.23	0.0175737	-0.0175737	0.729961	0.857976	3704.23	0.0567776	-0.0567776	0.266741	0.497094	3282.11	0.093302	0.093302	0.0253474	0.254747	3282.11	0.059013	-0.059013	0.155554	0.464936	0	0	1	1
ENSG00000101346	POFUT1	FUT12,KIAA0180,O-Fuc-T,O-FUT	2620.94	0.145196	0.145196	0.0106636	0.0972882	2620.94	0.146043	0.146043	0.0102528	0.052017	2620.94	0.233823	0.233823	4.01502e-05	0.000636006	1622.15	0.094263	0.094263	0.0992368	0.475922	1622.15	0.0441736	0.0441736	0.435503	0.741874	1	1	3	3
ENSG00000204227	RING1	RNF1	799.522	0.19654	0.19654	0.0106936	0.0974872	799.522	0.0638822	0.0638822	0.41002	0.623971	799.522	0.121971	0.121971	0.116914	0.294792	789.889	0.0202925	0.0202925	0.79714	0.954965	789.889	0.057716	0.057716	0.458087	0.756726	0	0	1	1
ENSG00000159086	PAXBP1	C21orf66,fSAP105,GCFC,GCFC1	1835.28	0.143862	-0.143862	0.0107292	0.0977373	1835.28	0.101158	0.101158	0.0702072	0.200395	1835.28	0.0142087	-0.0142087	0.801123	0.900397	2459.51	0.122584	-0.122584	0.0190597	0.223289	2459.51	0.00799714	-0.00799714	0.876728	0.963467	0	0	1	1
ENSG00000243646	IL10RB	CDW210B,CRF2-4,CRFB4,D21S58,D21S66,IL-10R2	2486.11	0.124096	0.124096	0.0107445	0.0978027	2486.11	0.0194887	-0.0194887	0.690516	0.833879	2486.11	0.0243381	-0.0243381	0.620877	0.792606	669.375	0.11517	0.11517	0.133074	0.536868	669.375	0.215813	-0.215813	0.00512779	0.0634628	0	0	2	2
ENSG00000110719	TCIRG1	a3,Atp6i,ATP6N1C,ATP6V0A3,OC-116,OC116,TIRC7	2561.11	0.170811	0.170811	0.0107557	0.0978304	2561.11	0.219483	-0.219483	0.00115175	0.0101586	2561.11	0.0941099	-0.0941099	0.163323	0.36397	1160.08	0.140525	0.140525	0.0497213	0.346657	1160.08	0.315067	-0.315067	1.30514e-05	0.000856351	1	2	3	3
ENSG00000256514	AP003419.1	NA	200.478	0.346565	0.346565	0.0108067	0.0982199	200.478	0.225535	-0.225535	0.109254	0.27028	200.478	0.00487809	0.00487809	0.972168	0.987631	212.028	0.255171	0.255171	0.066169	0.393647	212.028	0.105195	-0.105195	0.452003	0.753905	0	0	1	1
ENSG00000136518	ACTL6A	Actl6,Arp4,BAF53A,INO80K	4277.68	0.102212	-0.102212	0.0108559	0.098592	4277.68	0.126074	0.126074	0.00155376	0.0127795	4277.68	0.0201471	0.0201471	0.615804	0.789601	2557.67	0.0511861	-0.0511861	0.243633	0.67632	2557.67	0.0430362	0.0430362	0.318226	0.649172	0	1	2	2
ENSG00000260367	AC109460.1	NA	68.949	0.59652	0.59652	0.0109092	0.0988529	68.949	0.396812	0.396812	0.0945634	0.24483	68.949	0.843703	0.843703	0.000292569	0.0032954	4.49904	0.0758337	0.0758337	0.930094	NA	4.49904	0.801853	-0.801853	0.378436	NA	1	1	2	2
ENSG00000255197	AC090559.1	NA	68.2421	0.560623	0.560623	0.0108986	0.0988529	68.2421	0.13014	0.13014	0.565463	0.748298	68.2421	0.171974	0.171974	0.450346	0.66801	81.5583	0.132409	0.132409	0.534488	NA	81.5583	0.193846	0.193846	0.353114	0.675453	0	0	1	1
ENSG00000135108	FBXO21	FBX21,KIAA0875	308.384	0.285966	-0.285966	0.0109094	0.0988529	308.384	0.144269	0.144269	0.187576	0.386687	308.384	0.0797706	-0.0797706	0.475628	0.688278	679.837	0.104043	-0.104043	0.244219	0.676612	679.837	0.0428573	0.0428573	0.624909	0.856793	0	0	1	1
ENSG00000120647	CCDC77	MGC13183	505.73	0.242052	-0.242052	0.0109177	0.0988534	505.73	0.322048	-0.322048	0.000752816	0.00728925	505.73	0.327883	-0.327883	0.000659663	0.00638162	574.248	0.184854	-0.184854	0.052507	0.354831	574.248	0.0663234	-0.0663234	0.478419	0.771104	2	2	3	3
ENSG00000197943	PLCG2	NA	1548.97	0.138287	-0.138287	0.0109562	0.0990874	1548.97	0.0706054	-0.0706054	0.192768	0.393404	1548.97	0.0949601	-0.0949601	0.0822078	0.23223	1846.91	0.0253479	-0.0253479	0.635915	0.902913	1846.91	0.0930034	-0.0930034	0.0797194	0.332526	0	0	1	1
ENSG00000135801	TAF5L	PAF65B	1888	0.13812	0.13812	0.0109601	0.0990874	1888	0.355554	0.355554	4.04473e-11	6.01346e-09	1888	0.300199	0.300199	3.11576e-08	1.15948e-06	969.05	0.0240802	0.0240802	0.73163	0.934237	969.05	0.151457	0.151457	0.0277564	0.184032	2	2	3	4
ENSG00000180376	CCDC66	DKFZp686C0433	452.256	0.256829	-0.256829	0.0110315	0.0995564	452.256	0.115767	-0.115767	0.248919	0.462963	452.256	0.350023	-0.350023	0.000628592	0.00612103	686.066	0.0131489	-0.0131489	0.878149	0.969979	686.066	0.0357647	-0.0357647	0.673149	0.879957	1	1	2	2
ENSG00000133704	IPO8	IMP8,RANBP8	1520.59	0.160397	-0.160397	0.0110282	0.0995564	1520.59	0.0551828	-0.0551828	0.380249	0.597546	1520.59	0.200841	-0.200841	0.00158312	0.0128199	1942.08	0.148391	-0.148391	0.00287263	0.0753841	1942.08	0.113685	-0.113685	0.0203527	0.151406	0	1	3	4
ENSG00000182568	SATB1	NA	9535.75	0.103214	-0.103214	0.0110369	0.0995564	9535.75	0.100921	-0.100921	0.0129772	0.0620638	9535.75	0.105727	-0.105727	0.00938495	0.049643	1926.56	0.0647608	-0.0647608	0.22895	0.659102	1926.56	0.061103	-0.061103	0.250765	0.577697	0	1	3	3
ENSG00000114739	ACVR2B	ActR-IIB	214.702	0.371047	-0.371047	0.0110588	0.0996787	214.702	0.0175603	-0.0175603	0.902652	0.952137	214.702	0.573981	-0.573981	0.000118746	0.00157171	373.153	0.075547	-0.075547	0.522937	0.855943	373.153	0.0864346	0.0864346	0.455688	0.755669	1	1	2	2
ENSG00000072803	FBXW11	BTRC2,BTRCP2,Fbw11,Fbw1b,FBXW1B,Hos,KIAA0696	1493.42	0.152919	-0.152919	0.0110718	0.0997208	1493.42	0.119621	-0.119621	0.0467276	0.150527	1493.42	0.0189827	0.0189827	0.752134	0.873578	1325.94	0.281829	-0.281829	1.44545e-05	0.00159527	1325.94	0.0355651	0.0355651	0.573759	0.828287	1	1	2	3
ENSG00000023909	GCLM	GLCLR	1066.22	0.173146	0.173146	0.0111025	0.0998752	1066.22	0.175068	0.175068	0.0102899	0.0521473	1066.22	0.430121	0.430121	2.26013e-10	1.28256e-08	627.493	0.0639283	0.0639283	0.432592	0.809872	627.493	0.228308	0.228308	0.00405573	0.0544306	1	1	4	4
ENSG00000071859	FAM50A	9F,DXS9928E,HXC-26,XAP5	1406.7	0.149273	0.149273	0.0111056	0.0998752	1406.7	0.0378113	0.0378113	0.522538	0.717452	1406.7	0.0730845	0.0730845	0.218469	0.438308	770.292	0.0698421	0.0698421	0.327657	0.74567	770.292	0.00152913	-0.00152913	0.982706	0.994714	0	0	1	1
ENSG00000171206	TRIM8	GERP,RNF27	779.592	0.194898	0.194898	0.0111468	0.100129	779.592	0.0644908	0.0644908	0.404056	0.619028	779.592	0.547028	-0.547028	1.17189e-11	8.38496e-10	1209.27	0.135231	0.135231	0.033373	0.29085	1209.27	0.283373	-0.283373	9.99414e-06	0.000686949	2	2	2	3
ENSG00000171988	JMJD1C	DKFZp761F0118,FLJ14374,KDM3C,KIAA1380,TRIP8	1418.95	0.182901	0.182901	0.0111505	0.100129	1418.95	0.140053	0.140053	0.0524003	0.1636	1418.95	0.0576214	0.0576214	0.427867	0.64923	1711.74	0.000911156	-0.000911156	0.988655	0.998858	1711.74	0.0212578	-0.0212578	0.737994	0.909512	0	0	0	2
ENSG00000167323	STIM1	D11S4896E,GOK	2057.68	0.14717	0.14717	0.0111853	0.100366	2057.68	0.0323595	0.0323595	0.578643	0.758401	2057.68	0.117862	0.117862	0.0433497	0.149398	1866.75	0.00247895	0.00247895	0.961687	0.991326	1866.75	0.0214988	0.0214988	0.672749	0.879805	0	0	0	2
ENSG00000243449	C4orf48	NA	111.738	0.472663	0.472663	0.0112316	0.100706	111.738	0.135931	0.135931	0.474499	0.679459	111.738	0.222357	0.222357	0.24316	0.46954	92.5327	0.096695	0.096695	0.671379	NA	92.5327	0.148934	0.148934	0.506843	0.7895	0	0	0	1
ENSG00000117010	ZNF684	MGC27466	113.904	0.461852	-0.461852	0.011288	0.101099	113.904	0.037138	0.037138	0.833296	0.915929	113.904	0.119656	-0.119656	0.505318	0.711075	120.332	0.0344421	-0.0344421	0.846179	0.966487	120.332	0.307978	0.307978	0.0708668	0.312636	0	0	0	1
ENSG00000132405	TBC1D14	KIAA1322	2942.7	0.122987	0.122987	0.0112922	0.101099	2942.7	0.0107444	-0.0107444	0.825676	0.911288	2942.7	0.0458789	-0.0458789	0.349645	0.578286	2255.38	0.0470593	0.0470593	0.35873	0.767563	2255.38	0.0547689	0.0547689	0.280203	0.610899	0	0	0	1
ENSG00000113916	BCL6	BCL5,BCL6A,LAZ3,ZBTB27,ZNF51	144.416	0.414168	0.414168	0.0113319	0.101378	144.416	0.422502	0.422502	0.00981225	0.0504367	144.416	0.820017	0.820017	3.58855e-07	1.02211e-05	36.2632	0.153685	0.153685	0.636863	NA	36.2632	0.238114	-0.238114	0.46888	NA	1	1	2	3
ENSG00000143774	GUK1	NA	1882.25	0.198205	0.198205	0.0113546	0.10143	1882.25	0.0481677	-0.0481677	0.54055	0.730683	1882.25	0.110805	0.110805	0.158829	0.357728	1049.74	0.105939	0.105939	0.102996	0.484959	1049.74	0.000202658	0.000202658	0.997491	0.998474	0	0	0	1
ENSG00000173473	SMARCC1	BAF155,CRACC1,Rsc8,SRG3	5480.48	0.139543	-0.139543	0.0113531	0.10143	5480.48	0.100072	0.100072	0.0685856	0.197094	5480.48	0.014911	-0.014911	0.786801	0.893454	7288.2	0.106029	-0.106029	0.00515641	0.106828	7288.2	0.0518211	-0.0518211	0.168398	0.483471	0	0	0	3
ENSG00000174151	CYB561D1	FLJ39035,FLJ44753	618.782	0.195187	0.195187	0.0113998	0.101699	618.782	0.043868	-0.043868	0.575415	0.755691	618.782	0.0336109	-0.0336109	0.670206	0.823845	386.244	0.105977	0.105977	0.290612	0.719549	386.244	0.0278315	-0.0278315	0.779805	0.926014	0	0	0	1
ENSG00000010610	CD4	NA	5644.56	0.0945314	0.0945314	0.0114018	0.101699	5644.56	0.0523314	-0.0523314	0.163331	0.353599	5644.56	0.00208039	-0.00208039	0.955904	0.980125	364.934	0.203885	0.203885	0.0748128	0.416659	364.934	0.0558686	-0.0558686	0.625678	0.857233	0	0	0	1
ENSG00000157796	WDR19	DYF-2,FLJ23127,IFT144,KIAA1638,NPHP13,ORF26,Oseg6,Pwdmp	179.344	0.352088	-0.352088	0.0114143	0.101735	179.344	0.394346	-0.394346	0.00477046	0.0294608	179.344	0.334559	-0.334559	0.0171908	0.0770156	366.064	0.107375	-0.107375	0.320028	0.742041	366.064	0.0829337	-0.0829337	0.434747	0.741447	0	1	2	3
ENSG00000146674	IGFBP3	BP-53,IBP3	109.58	0.46198	0.46198	0.0114658	0.102118	109.58	0.00306413	-0.00306413	0.987024	0.994439	109.58	0.591679	0.591679	0.00121112	0.0105331	0.232176	0.410261	0.410261	0.919913	NA	0.232176	0.797076	-0.797076	0.845127	NA	0	1	1	2
ENSG00000185920	PTCH1	BCNS,NBCCS,PTCH	81.5694	0.563699	-0.563699	0.011487	0.102155	81.5694	0.488465	-0.488465	0.0279165	0.105744	81.5694	0.624434	-0.624434	0.00573526	0.0344744	14.4498	0.841192	0.841192	0.109662	NA	14.4498	1.25495	1.25495	0.013281	NA	0	1	1	3
ENSG00000138767	CNOT6L	Ccr4b,DKFZp434K098	763.36	0.208709	-0.208709	0.0114846	0.102155	763.36	0.118392	-0.118392	0.150232	0.33456	763.36	0.111525	-0.111525	0.177674	0.383325	1855.64	0.00208184	-0.00208184	0.972192	0.99494	1855.64	0.0674514	0.0674514	0.252889	0.579826	0	0	0	1
ENSG00000106804	C5	C5a,C5b,CPAMD4	589.555	0.245482	-0.245482	0.0115063	0.102251	589.555	0.242932	-0.242932	0.0124477	0.0601477	589.555	0.455802	-0.455802	3.9052e-06	8.54356e-05	370.438	0.1003	-0.1003	0.353748	0.764813	370.438	0.321743	-0.321743	0.00289056	0.0424714	1	2	3	4
ENSG00000085185	BCORL1	CXorf10,FLJ11362	391.015	0.289509	-0.289509	0.0115628	0.102677	391.015	0.342577	-0.342577	0.0028984	0.0203304	391.015	0.346614	-0.346614	0.0027506	0.0196428	682.422	0.126571	-0.126571	0.149109	0.561676	682.422	0.0722321	0.0722321	0.399826	0.715266	0	2	2	3
ENSG00000123360	PDE1B	PDES1B	281.302	0.306172	0.306172	0.011582	0.102689	281.302	0.0593739	0.0593739	0.629495	0.793351	281.302	0.449381	0.449381	0.000210288	0.00252193	233.662	0.0247381	0.0247381	0.850872	0.966702	233.662	0.265691	-0.265691	0.0440858	0.239411	1	1	1	2
ENSG00000163872	YEATS2	FLJ10201,FLJ12841,FLJ13308,KIAA1197	1993.41	0.171668	-0.171668	0.0115899	0.102689	1993.41	0.278762	-0.278762	4.38823e-05	0.000752159	1993.41	0.342477	-0.342477	5.91424e-07	1.60916e-05	2507.34	0.152932	-0.152932	0.0011561	0.0412458	2507.34	0.0892471	-0.0892471	0.05426	0.271335	2	3	3	4
ENSG00000206053	JPT2	C16orf34,FLJ13092,HN1L,KIAA1426,L11	2068.11	0.13258	-0.13258	0.0115797	0.102689	2068.11	0.158954	0.158954	0.00221137	0.016665	2068.11	0.152787	-0.152787	0.00387043	0.0254664	3083.7	0.0621118	-0.0621118	0.160179	0.577398	3083.7	0.0257817	-0.0257817	0.555093	0.817348	0	2	2	3
ENSG00000166004	CEP295	KIAA1731	854.41	0.215891	-0.215891	0.0115992	0.102696	854.41	0.0552211	-0.0552211	0.516234	0.712446	854.41	0.124737	-0.124737	0.145512	0.337326	1249.11	0.0837816	-0.0837816	0.19471	0.623022	1249.11	0.0996829	-0.0996829	0.118534	0.409203	0	0	0	1
ENSG00000170903	MSANTD4	KIAA1826	976.073	0.198425	-0.198425	0.0116156	0.102765	976.073	0.303605	-0.303605	0.000121947	0.00172491	976.073	0.137529	-0.137529	0.0812155	0.230269	762.51	0.0360319	-0.0360319	0.735813	0.935897	762.51	0.201564	0.201564	0.0555585	0.274801	1	1	1	2
ENSG00000083290	ULK2	ATG1B,KIAA0623,Unc51.2	275.206	0.317634	-0.317634	0.011636	0.102869	275.206	0.132361	-0.132361	0.288568	0.506224	275.206	0.269199	-0.269199	0.0334411	0.124489	451.724	0.0252849	-0.0252849	0.796142	0.954869	451.724	0.0766457	-0.0766457	0.428151	0.736612	0	0	0	2
ENSG00000174173	TRMT10C	FLJ20432,MRPP1,RG9MTD1	1464.03	0.156229	-0.156229	0.0116892	0.103263	1464.03	0.25815	0.25815	2.26876e-05	0.000434178	1464.03	0.10036	0.10036	0.103421	0.270591	1163.38	0.0780511	-0.0780511	0.255879	0.686744	1163.38	0.212247	0.212247	0.00152825	0.0277724	1	2	2	3
ENSG00000183484	GPR132	G2A	227.426	0.318893	0.318893	0.0117494	0.103689	227.426	0.309002	-0.309002	0.0190229	0.0816273	227.426	0.077987	0.077987	0.546704	0.740215	80.336	0.274656	0.274656	0.257089	NA	80.336	0.29707	-0.29707	0.228474	0.554897	0	0	1	2
ENSG00000116337	AMPD2	SPG63	1030.81	0.192404	0.192404	0.0117547	0.103689	1030.81	0.17904	0.17904	0.0191927	0.0820883	1030.81	0.17784	0.17784	0.0206146	0.087888	1537.28	0.0239962	0.0239962	0.653044	0.91089	1537.28	0.0339832	0.0339832	0.518097	0.795246	0	0	2	3
ENSG00000143119	CD53	MOX44,TSPAN25	2466.79	0.117678	0.117678	0.0117703	0.10375	2466.79	0.0825758	-0.0825758	0.0799466	0.218803	2466.79	0.152176	0.152176	0.00118213	0.0103295	2477.03	0.0537428	0.0537428	0.280267	0.708837	2477.03	0.117453	-0.117453	0.0179313	0.140117	0	1	1	3
ENSG00000142409	ZNF787	NA	802.929	0.216111	0.216111	0.0117901	0.103848	802.929	0.148307	0.148307	0.0849436	0.228398	802.929	0.176042	0.176042	0.0416287	0.14521	663.289	0.308068	0.308068	0.00162905	0.0518529	663.289	0.255627	0.255627	0.00844685	0.0880987	0	0	2	4
ENSG00000018510	AGPS	ADAP-S,ADAS,ADHAPS,ADPS,ALDHPSY	2151.66	0.141009	-0.141009	0.011808	0.103853	2151.66	0.0940971	0.0940971	0.0904979	0.237836	2151.66	0.0822087	-0.0822087	0.143332	0.334419	3003.33	0.0935968	-0.0935968	0.0285277	0.266945	3003.33	0.0412951	-0.0412951	0.327017	0.65684	0	0	0	1
ENSG00000090520	DNAJB11	EDJ,ERdj3,HEDJ	3485.09	0.120641	0.120641	0.0118016	0.103853	3485.09	0.107918	0.107918	0.0244215	0.0961217	3485.09	0.250459	0.250459	1.72923e-07	5.42621e-06	2050.5	0.0924491	-0.0924491	0.110465	0.497133	2050.5	0.0570831	-0.0570831	0.319167	0.650237	1	1	2	3
ENSG00000130311	DDA1	C19orf58,MGC2594,PCIA1	918.254	0.165114	0.165114	0.0118213	0.103893	918.254	0.18347	0.18347	0.00514348	0.0311156	918.254	0.250146	0.250146	0.000143626	0.00183226	750.849	0.043218	0.043218	0.576263	0.882118	750.849	0.0149482	0.0149482	0.844835	0.95134	1	2	2	3
ENSG00000165861	ZFYVE1	DFCP1,KIAA1589,PPP1R172,TAFF1,ZNFN2A1	374.188	0.239609	-0.239609	0.0118411	0.103992	374.188	0.484841	-0.484841	5.76518e-07	2.10283e-05	374.188	0.335799	-0.335799	0.000523874	0.00528909	467.428	0.0353353	0.0353353	0.711911	0.929292	467.428	0.0536411	-0.0536411	0.571442	0.827687	2	2	2	3
ENSG00000168393	DTYMK	CDC8,TMPK,TYMK	1405.44	0.160161	-0.160161	0.0118833	0.104286	1405.44	0.146252	0.146252	0.0200593	0.0842921	1405.44	0.0933563	0.0933563	0.140537	0.330081	1255.11	0.00171707	0.00171707	0.978308	0.996897	1255.11	0.133426	0.133426	0.0312194	0.197124	0	0	1	3
ENSG00000104131	EIF3J	eIF3-alpha,eIF3-p35,eIF3j,EIF3S1	3453.85	0.112298	0.112298	0.0118928	0.104293	3453.85	0.312066	0.312066	2.06462e-12	3.76531e-10	3453.85	0.0155989	0.0155989	0.72901	0.859457	3073.01	0.0792221	-0.0792221	0.0799448	0.430884	3073.01	0.0500261	0.0500261	0.261418	0.58964	1	1	1	2
ENSG00000146826	MAP11	C7orf43,FLJ10925	666.276	0.218992	0.218992	0.0119288	0.104532	666.276	0.0831124	0.0831124	0.343214	0.560937	666.276	0.11796	0.11796	0.180354	0.387415	262.427	0.323054	0.323054	0.00942497	0.151634	262.427	0.259984	0.259984	0.0346643	0.208911	0	0	0	2
ENSG00000117984	CTSD	CLN10,CPSD	3572.67	0.136476	0.136476	0.0119529	0.104666	3572.67	0.153015	-0.153015	0.00513727	0.0310918	3572.67	0.226509	0.226509	3.07948e-05	0.000509043	3650.16	0.172476	0.172476	0.00174469	0.0540763	3650.16	0.0313911	0.0313911	0.567926	0.825044	1	2	3	4
ENSG00000250151	ARPC4-TTLL3	NA	4642.69	0.109012	0.109012	0.0119836	0.104858	4642.69	0.101175	0.101175	0.0197849	0.0836271	4642.69	0.0497531	0.0497531	0.254029	0.48162	2717.37	0.0107489	0.0107489	0.828884	0.96279	2717.37	0.0146158	0.0146158	0.76669	0.920602	0	0	1	2
ENSG00000175482	POLD4	p12,POLDS	234.036	0.320407	0.320407	0.0120546	0.105403	234.036	0.251108	-0.251108	0.0573697	0.174069	234.036	0.0512391	0.0512391	0.694785	0.83989	240.043	0.218772	0.218772	0.0786221	0.428512	240.043	0.136514	-0.136514	0.276038	0.607039	0	0	0	2
ENSG00000132964	CDK8	K35	477.196	0.24931	-0.24931	0.0120808	0.105555	477.196	0.0617863	0.0617863	0.527904	0.721061	477.196	0.214349	-0.214349	0.0319297	0.120369	557.595	0.18341	-0.18341	0.0370181	0.305483	557.595	0.0166973	-0.0166973	0.845529	0.95134	0	0	0	2
ENSG00000141905	NFIC	CTF,CTF5,NF-I,NFI	1796.34	0.136136	0.136136	0.0121626	0.106193	1796.34	0.0804571	0.0804571	0.139602	0.317737	1796.34	0.16295	0.16295	0.00282084	0.0201056	1091.62	0.142559	0.142559	0.094724	0.4653	1091.62	0.106163	0.106163	0.210358	0.53348	0	1	1	2
ENSG00000168496	FEN1	FEN-1,MF1,RAD2	3353.46	0.107344	-0.107344	0.0122055	0.106489	3353.46	0.207446	0.207446	9.65512e-07	3.22104e-05	3353.46	0.102873	0.102873	0.0160048	0.0729533	4173.68	0.0119703	0.0119703	0.773935	0.94943	4173.68	0.0409232	0.0409232	0.321414	0.653311	1	1	2	3
ENSG00000254732	AP001931.1	NA	1044.37	0.19032	0.19032	0.0122352	0.106671	1044.37	0.138704	0.138704	0.0685895	0.197094	1044.37	0.218203	0.218203	0.0042334	0.0273326	1164.96	0.0480118	0.0480118	0.474156	0.834224	1164.96	0.0412636	0.0412636	0.533713	0.804103	0	1	1	3
ENSG00000196498	NCOR2	CTG26,SMRT,SMRTE,TNRC14,TRAC-1	4019.63	0.162736	0.162736	0.0122478	0.106703	4019.63	0.0241031	-0.0241031	0.711385	0.846448	4019.63	0.0634307	-0.0634307	0.331336	0.561619	3021.21	0.124944	0.124944	0.0213823	0.237539	3021.21	0.0175169	0.0175169	0.74603	0.912198	0	0	0	1
ENSG00000169397	RNASE3	ECP,RAF1,RNS3	1445.77	0.159291	0.159291	0.0122614	0.106744	1445.77	0.21198	0.21198	0.000844491	0.0079882	1445.77	0.461812	0.461812	2.72018e-13	2.48695e-11	210.217	0.0563638	0.0563638	0.687237	0.921596	210.217	0.153256	-0.153256	0.272569	0.603378	2	2	2	3
ENSG00000153814	JAZF1	DKFZp761K2222,TIP27,ZNF802	80.553	0.512929	-0.512929	0.0122862	0.106882	80.553	0.491639	-0.491639	0.0163382	0.0728163	80.553	0.696572	-0.696572	0.000922065	0.00840413	113.485	0.459485	0.459485	0.0102387	0.159091	113.485	0.0865147	0.0865147	0.631662	0.860513	1	1	2	4
ENSG00000154920	EME1	FLJ31364,MMS4L,SLX2A	508.628	0.245421	-0.245421	0.0122992	0.106918	508.628	0.132987	-0.132987	0.172931	0.366548	508.628	0.314229	-0.314229	0.00152221	0.0124836	603.462	0.00057222	-0.00057222	0.995008	0.999568	603.462	0.240224	-0.240224	0.00861006	0.0889341	0	1	2	3
ENSG00000090020	SLC9A1	APNH,NHE1,PPP1R143	503.018	0.229844	0.229844	0.0123255	0.107068	503.018	0.0662911	0.0662911	0.474486	0.679459	503.018	0.0198705	0.0198705	0.831869	0.91794	406.198	0.0608683	0.0608683	0.529014	0.859893	406.198	0.103757	0.103757	0.273886	0.604568	0	0	0	1
ENSG00000189212	DPY19L2P1	NA	114.34	0.443278	-0.443278	0.0123755	0.107425	114.34	0.148379	-0.148379	0.393351	0.609881	114.34	0.356049	-0.356049	0.0453734	0.154192	65.0902	0.349883	-0.349883	0.178432	NA	65.0902	0.162342	-0.162342	0.520955	NA	0	0	0	2
ENSG00000117713	ARID1A	B120,BAF250,BAF250a,C10rf4,C1orf4,P270,SMARCF1	4195.88	0.137826	-0.137826	0.0123951	0.107517	4195.88	0.11442	-0.11442	0.0378788	0.130816	4195.88	0.0307821	-0.0307821	0.576725	0.76124	3638.38	0.0357625	0.0357625	0.505359	0.847233	3638.38	0.06486	0.06486	0.223949	0.549347	0	0	0	2
ENSG00000148842	CNNM2	ACDP2	252.482	0.316566	-0.316566	0.0124528	0.107861	252.482	0.0685104	-0.0685104	0.583316	0.762044	252.482	0.124719	-0.124719	0.323211	0.555023	211.013	0.0372343	0.0372343	0.797659	0.954972	211.013	0.0614629	-0.0614629	0.669507	0.878071	0	0	0	1
ENSG00000093167	LRRFIP2	HUFI-2	578.757	0.212963	-0.212963	0.0124472	0.107861	578.757	0.0281255	-0.0281255	0.738863	0.862743	578.757	0.0516452	0.0516452	0.541461	0.736553	1554.94	0.0805882	0.0805882	0.170278	0.591718	1554.94	0.17731	0.17731	0.00216794	0.0349604	0	1	1	2
ENSG00000010319	SEMA3G	FLJ00014,sem2	435.328	0.279521	-0.279521	0.0124961	0.108158	435.328	0.0246951	-0.0246951	0.823569	0.910211	435.328	0.281987	-0.281987	0.012326	0.0604706	19.1285	0.320795	0.320795	0.464675	NA	19.1285	0.274181	0.274181	0.52662	NA	0	0	1	2
ENSG00000095970	TREM2	TREM-2,Trem2a,Trem2b,Trem2c	344.662	0.277185	0.277185	0.0125053	0.108159	344.662	0.279872	-0.279872	0.0144032	0.0668505	344.662	0.115154	-0.115154	0.312819	0.544877	2.22189	0.411251	0.411251	0.788723	NA	2.22189	2.40457	2.40457	0.0737934	NA	0	0	1	2
ENSG00000123737	EXOSC9	p5,p6,PM/Scl-75,PMSCL1,RRP45,Rrp45p	1025.13	0.178465	-0.178465	0.0126182	0.109057	1025.13	0.211121	0.211121	0.0026901	0.0192326	1025.13	0.0659206	0.0659206	0.354372	0.582789	1560.99	0.0941455	0.0941455	0.12974	0.530872	1560.99	0.124238	0.124238	0.0431109	0.236766	0	1	1	2
ENSG00000110651	CD81	TAPA-1,TAPA1,TSPAN28	4540.59	0.156901	0.156901	0.0126784	0.109478	4540.59	0.0172825	0.0172825	0.784076	0.889653	4540.59	0.0912632	0.0912632	0.148149	0.341515	2435.37	0.0832281	0.0832281	0.109241	0.495401	2435.37	0.0577081	0.0577081	0.262726	0.5913	0	0	0	1
ENSG00000074696	HACD3	B-ind1,HSPC121,PTPLAD1	2799.77	0.126913	-0.126913	0.0126851	0.109478	2799.77	0.121222	0.121222	0.0164711	0.0732205	2799.77	0.0393577	-0.0393577	0.440359	0.659737	3108.12	0.0485442	-0.0485442	0.294106	0.721287	3108.12	0.0191969	0.0191969	0.674485	0.880915	0	0	1	2
ENSG00000164808	SPIDR	KIAA0146	1596.62	0.138244	-0.138244	0.0127099	0.109613	1596.62	0.109883	-0.109883	0.0475079	0.152253	1596.62	0.148999	-0.148999	0.00768719	0.0428348	1103.77	0.0592916	-0.0592916	0.342362	0.757063	1103.77	0.178577	-0.178577	0.0039508	0.0534868	0	1	2	4
ENSG00000122122	SASH3	753P9,CXorf9,HACS2,SH3D6C,SLY	1783.01	0.132946	0.132946	0.0127355	0.109754	1783.01	0.110374	-0.110374	0.0410073	0.138562	1783.01	0.171015	0.171015	0.00142178	0.0119106	1977.61	0.0364273	0.0364273	0.486629	0.839287	1977.61	0.0949038	-0.0949038	0.0684046	0.306844	0	1	1	3
ENSG00000186354	NA	NA	127.614	0.42689	0.42689	0.0127579	0.109868	127.614	0.0154583	-0.0154583	0.930181	0.967309	127.614	0.624192	0.624192	0.000259097	0.00299102	6.03645	0.503638	0.503638	0.508738	NA	6.03645	0.31807	0.31807	0.675208	NA	1	1	1	2
ENSG00000101361	NOP56	NOL5A,SCA36	7271.35	0.0995614	-0.0995614	0.0128186	0.110312	7271.35	0.172374	0.172374	1.48933e-05	0.000315831	7271.35	0.0584052	-0.0584052	0.145153	0.33696	6442.91	0.0859412	-0.0859412	0.0402449	0.317551	6442.91	0.0009713	-0.0009713	0.981363	0.994318	1	1	1	2
ENSG00000078674	PCM1	PTC4	10474.7	0.119143	-0.119143	0.0128399	0.110416	10474.7	0.0720459	0.0720459	0.131781	0.306208	10474.7	0.00961324	0.00961324	0.840899	0.920951	6416.63	0.13761	-0.13761	0.00120931	0.0425023	6416.63	0.0116217	-0.0116217	0.782807	0.928073	0	1	1	2
ENSG00000157191	NECAP2	FLJ10420	1168.47	0.15366	0.15366	0.0128577	0.11049	1168.47	0.0338879	-0.0338879	0.587057	0.765031	1168.47	0.0553869	-0.0553869	0.378546	0.605142	914.194	0.0555121	0.0555121	0.461252	0.82843	914.194	0.0254662	0.0254662	0.732645	0.907726	0	0	0	1
ENSG00000188739	RBM34	KIAA0117	1739.85	0.140138	-0.140138	0.012875	0.110559	1739.85	0.14122	0.14122	0.0112404	0.055705	1739.85	0.0827278	0.0827278	0.140507	0.330063	1320.85	0.122332	-0.122332	0.040749	0.318721	1320.85	0.0427011	-0.0427011	0.46698	0.761776	0	0	1	2
ENSG00000184635	ZNF93	FLJ12488,HPF34,TF34,ZNF505	140.561	0.438087	-0.438087	0.012933	0.110978	140.561	0.382186	-0.382186	0.0297542	0.110803	140.561	0.574127	-0.574127	0.00135962	0.0115466	360.812	0.00825759	-0.00825759	0.939712	0.987483	360.812	0.155177	-0.155177	0.152767	0.460739	0	1	1	3
ENSG00000116906	GNPAT	DAP-AT,DAPAT,DHAPAT	2632.38	0.119874	-0.119874	0.0130253	0.11169	2632.38	0.0204665	0.0204665	0.670141	0.820681	2632.38	0.00584464	-0.00584464	0.903734	0.952141	1658.26	0.126818	-0.126818	0.0220191	0.239741	1658.26	0.172039	-0.172039	0.00169211	0.0296382	0	1	1	2
ENSG00000132305	IMMT	HMP,Mic60,MICOS60,MINOS2,P87,P89	3428.04	0.128007	-0.128007	0.0130813	0.112089	3428.04	0.18117	0.18117	0.000402123	0.00444284	3428.04	0.103893	0.103893	0.0434583	0.149689	3826.47	0.102145	-0.102145	0.00804177	0.138635	3826.47	0.00880716	0.00880716	0.816287	0.941734	1	1	1	4
ENSG00000139641	ESYT1	FAM62A,KIAA0747,MBC2	3290.41	0.113367	-0.113367	0.0131164	0.11231	3290.41	0.0852354	-0.0852354	0.0620862	0.183773	3290.41	0.268484	-0.268484	6.18241e-09	2.72523e-07	6875.36	0.024129	0.024129	0.543373	0.867942	6875.36	0.137053	-0.137053	0.000542625	0.0138023	1	2	2	4
ENSG00000132436	FIGNL1	NA	1269.2	0.169566	-0.169566	0.0131277	0.112326	1269.2	0.148078	0.148078	0.0283688	0.106998	1269.2	0.0345714	0.0345714	0.612078	0.787155	1269.49	0.00020392	0.00020392	0.998091	0.999568	1269.49	0.0436555	0.0436555	0.6056	0.847157	0	0	0	2
ENSG00000198677	TTC37	KIAA0372,THES	1992.17	0.176541	-0.176541	0.0131403	0.112354	1992.17	0.181535	-0.181535	0.0108141	0.0541797	1992.17	0.200322	-0.200322	0.00506633	0.0313833	3225.79	0.140134	-0.140134	0.00361465	0.0871131	3225.79	0.0675652	-0.0675652	0.155915	0.465344	0	1	3	4
ENSG00000139318	DUSP6	MKP-3,PYST1	499.97	0.309226	-0.309226	0.0131988	0.112773	499.97	0.377326	-0.377326	0.00256294	0.0185874	499.97	0.254598	-0.254598	0.0418457	0.145864	1100.28	0.0716169	-0.0716169	0.393215	0.786497	1100.28	0.107851	-0.107851	0.195342	0.515631	0	1	1	3
ENSG00000221838	AP4M1	MU-4,MU-ARP2,SPG50	341.209	0.256458	-0.256458	0.0132425	0.112905	341.209	0.226881	-0.226881	0.0282574	0.106705	341.209	0.328984	-0.328984	0.00174029	0.013791	246.666	0.0227832	-0.0227832	0.857568	0.967499	246.666	0.0746967	-0.0746967	0.551198	0.815	0	1	1	3
ENSG00000183137	CEP57L1	bA487F23.2,C6orf182,MGC21731	620.224	0.211915	-0.211915	0.013235	0.112905	620.224	0.12858	-0.12858	0.131421	0.305659	620.224	0.17829	-0.17829	0.0382489	0.136837	550.398	0.143316	-0.143316	0.121221	0.51626	550.398	0.109187	-0.109187	0.230305	0.557271	0	0	0	2
ENSG00000108669	CYTH1	B2-1,cytohesin-1,D17S811E,PSCD1	780.732	0.196855	0.196855	0.0132365	0.112905	780.732	0.142515	0.142515	0.073806	0.207123	780.732	0.10826	0.10826	0.1777	0.383325	1018.98	0.154282	0.154282	0.0188915	0.222754	1018.98	0.0500974	0.0500974	0.44219	0.746526	0	0	0	1
[truncated: 56,972 more rows]
