# Supplementary material for: Phosphatidic acid phosphatase LPIN1 in phospholipid metabolism and stemness in hematopoiesis and AML
Source: Hemasphere. 2025 Apr 22;9(4):e70118. doi: 10.1002/hem3.70118 (PMC12012646; doi:10.1002/hem3.70118)
Supplement: Supplementary file 7 — Supporting information. [file HEM3-9-e70118-s017.xlsx]

## Sheet: Sheet1
Supp. Table 6. Lipidomics of OCI-AML3 after LPIN1 knockdown.
Values in [µM]		1 - OCI-AML3 shLuciferase	2 - OCI-AML3 shLuciferase	3 - OCI-AML3 shLuciferase	4 - OCI-AML3 shLuciferase	9 - OCI-AML3 shLPIN1.452	10 - OCI-AML3 shLPIN1.452	11 - OCI-AML3 shLPIN1.452	12 - OCI-AML3 shLPIN1.452	13 - OCI-AML3 shLPIN1.957	14 - OCI-AML3 shLPIN1.957	15 - OCI-AML3 shLPIN1.957	16 - OCI-AML3 shLPIN1.957
Lipid	mass	1Aa	1Ba	1Ca	1Da	2Aa	2Ba	2Ca	2Da	3Aa	3Ba	3Ca	3Da
CE 14:1	612.7	0	0	0	0	0.117852	0.110234	0.243424	0.0107239	0.00652785	0	0	0.0114991
CE 14:0	614.7	0.128452	0	0.0514689	0.277062	1.30867	0.959513	2.96292	1.09459	0.332506	0.0964227	0.302249	0.325547
CE 15:0	628.7	0	0	0	0.132542	0	0	1.12031	0	0	0	0	0
CE 16:2	638.7	0	0	0	0.00614184	0.0483957	0.0319566	0.0840885	0.0302603	0.0214067	0	0.00339384	0.0264023
CE 16:1	640.7	0	0	0	0.123216	0.747312	0.672807	2.30622	0.395415	0.0892743	0	0.0949969	0.187166
CE 16:0	642.7	0.151628	0.00867474	0.0636431	0.405303	1.43343	1.00233	3.78536	1.08191	0.396824	0.146406	0.419816	0.273924
CE 17:1	654.7	0	0	0	0	0	0.0472967	0.182586	0	0	0	0	0.0321653
CE 17:0	656.7	0	0	0	0.0349784	0	0.00869403	0.605831	0	0	0	0	0.015367
CE 18:3	664.7	0.0141217	0.0209571	0.0366172	0.00536844	0.0218651	0.0435846	0.164591	0.0604329	0.0232105	0.0330629	0.0503089	0.0162091
CE 18:2	666.7	0.0620535	0.00830456	0.0977029	0.138447	0.553142	0.374499	0.943331	0.37207	0.110635	0	0.094695	0.213109
CE 18:1	668.7	0.049266	0	0.288077	0.287616	2.21073	1.46218	4.49312	1.54165	0.607802	0.0946428	0.544721	0.686208
CE 18:0	670.7	0	0	0	0	0	0	0.478223	0	0.0093853	0	0	0
CE 19:1	682.7	0	0	0	0	0.0444432	0.0165385	0.148822	0.00407807	0.0238784	0	0.0403669	0.0279912
CE 20:4	690.7	0.0654714	0.0612687	0.0368965	0.0695397	0.106544	0.0589421	0.191893	0.0815423	0.0608879	0.0311135	0.0446765	0.0166124
CE 20:3	692.7	0.0331001	0.0235183	0.0201477	0.0244558	0.138206	0.0880766	0.199245	0.0831617	0.0495058	0.00978692	0.0594009	0.0245258
CE 20:2	694.8	0.0228121	0	0.00358587	0.0120654	0.106215	0.0730299	0.169108	0.0826039	0.0281821	0	0.0468984	0.0239429
CE 20:1	696.8	0	0	0	0	0.0606395	0.0902824	0.243865	0.0419522	0.034814	0	0.0297413	0.00307296
CE 22:6	714.7	0.0203937	0.0296828	0.0259247	0.0494382	0.08271	0.0522404	0.164352	0.0557642	0.0552136	0.0149074	0.0545863	0.0579858
CE 22:5	716.7	0.0189913	0.0462825	0.0516612	0.182536	0.0683088	0.039772	0.435852	0.0467853	0.048649	0.00807858	0.0539219	0.112353
Cer 34:1;2	538.6	1.20006	1.94719	0.901972	1.46671	1.801	1.03382	2.42247	1.5124	1.18589	1.45246	1.39988	0.801046
Cer 36:1;2	566.6	0.130711	0.149003	0.061228	0.136212	0.23041	0.163938	0.409464	0.197163	0.254832	0.188769	0.240866	0.0984087
Cer 38:1;2	594.7	0	0.0339309	0.00536109	0.0103172	0.0121721	0.0134378	0.071861	0.0321516	0.0457515	0.0353985	0.0397996	0.0210307
Cer 40:2;2	620.7	0.0698453	0.0820853	0.0533845	0.0739479	0.137981	0.0723093	0.141974	0.0546075	0.0735219	0.0612779	0.104498	0.0384114
Cer 40:1;2	622.7	0.211994	0.355032	0.151447	0.284871	0.310419	0.177934	0.371411	0.260992	0.283481	0.427313	0.32971	0.157358
Cer 40:2;3	636.7	0.0289128	0.0510242	0.0264734	0.0406839	0.0259012	0.0321791	0.0893566	0.0164643	0.02953	0.0497802	0.04325	0.0360728
Cer 42:2;2	648.7	0.608807	1.00876	0.473576	0.780173	0.92218	0.556437	1.13649	0.681831	0.573876	0.662564	0.742996	0.373035
Cer 42:1;2	650.7	0.441314	0.969298	0.694625	0.653442	0.634786	0.310095	0.6655	0.487143	0.348683	0.738311	0.52174	0.316717
Chol	446.4	113.446	114.127	66.0748	133.006	217.465	131.399	306.908	204.144	90.9607	123.923	114.98	85.2442
DAG 16:1_14:0	556.5	0.600699	0	0.337114	0.990336	1.12331	0.923687	1.77622	1.22364	0.254105	0.347543	0.28274	0.337358
DAG 14:0_16:0	558.5	0.541457	0.475553	0.270997	0.503499	0.410628	0.461188	0.600061	0.624005	0.333804	0.954486	0.574001	0.475092
DAG 16:1_16:1	582.5	0.78678	0.362157	0.239008	0.911761	1.12165	0.997121	1.88047	1.05741	0.259636	0.24619	0.385991	0.242925
DAG 14:0_18:1	584.5	0	0	0	0	0.458657	0.39527	1.20623	0	0.185653	0.411054	0	0.234702
DAG 16:0_16:1	584.5	1.93748	1.8395	1.02753	2.41425	2.40428	2.07236	4.89231	2.6965	0.881273	1.78416	1.32964	1.26528
DAG 16:0_16:0	586.5	0.438107	0.379551	0.249563	0.103693	0.245517	0.403758	0.440898	0.528502	0.236819	0.992403	0.41592	0.213261
DAG 18:0_14:0	586.5	0.112282	0.13781	0.0837411	0.105126	0.158361	0.108392	0.257639	0.196519	0.0828052	0.182736	0.103369	0.0710981
DAG 14:0_20:2	610.5	0.0859406	0	0	0.096212	0.0765967	0.104149	0.37436	0	0	0	0	0
DAG 16:0_18:2	610.5	0.171167	0.135239	0.0781298	0.206513	0.298213	0.233112	0.607243	0.283096	0.0932635	0.12195	0.105156	0.0804088
DAG 16:1_18:1	610.5	0	0	0	0	1.55843	1.65335	2.03783	1.1537	0	0	0	0
DAG 14:0_20:1	612.6	0	0	0	0	0	0	0.54754	0	0	0	0	0
DAG 16:1_18:0	612.6	0.0920664	0.140592	0.289455	0	0.434239	0.247815	0.819941	0	0	0	0.166566	0
DAG 18:1_16:0	612.6	0.915293	1.05756	0.442448	1.10117	1.26883	1.32788	2.48796	1.50538	0.613036	1.44109	0.887814	0.787221
DAG 18:0_16:0	614.6	0.255063	0.209288	0.434469	0.015424	0.225688	0.341387	0.344473	0.607548	0.105067	0.348118	0.442535	0.0956157
DAG 20:0_14:0	614.6	0	0	0	0	0	0	0	0	0	0	0	0
DAG 16:0_20:5	632.5	0	0	0	0	0	0	0	0	0	0.0679465	0	0
DAG 16:1_20:4	632.5	0	0	0	0	0	0.0361373	0.0431402	0.0272905	0	0	0	0
DAG 18:3_18:2	632.5	0	0	0	0	0	0	0	0	0	0	0	0
DAG 18:2_18:2	634.5	0	0	0	0	0	0.0065073	0.00111635	0	0	0	0.0094776	0
DAG 18:3_18:1	634.5	0	0.216035	0	0	0	0	0	0	0	0	0	0
DAG 20:4_16:0	634.5	0.108578	0.214144	0.0644105	0.208945	0.229372	0	0	0.192045	0.0893825	0.13131	0.135237	0.0668128
DAG 16:1_20:2	636.6	0	0	0	0	0.0732174	0.0678614	0.0879152	0.047277	0	0	0.0500148	0
DAG 18:3_18:0	636.6	0	0	0	0	0	0	0	0	0	0	0	0
DAG 16:1_20:1	638.6	0	0	0	0	0.185298	0.0972636	0.19912	0.234226	0.0419584	0	0	0
DAG 18:1_18:1	638.6	0.288352	0.499031	0.154595	0.577791	1.10595	1.02205	1.78028	0.81245	0.335014	0.376513	0.262051	0.242093
DAG 18:2_18:0	638.6	0.0582007	0	0	0.0641544	0.141873	0.136975	0.39523	0.16305	0.0311643	0	0.0117235	0
DAG 20:2_16:0	638.6	0.0373234	0.00912848	0	0.0117921	0.104189	0.0521333	0.0990525	0	0.0338423	0	0	0.0103176
DAG 16:0_20:1	640.6	0	0	0	0	0.0703796	2.25516	3.01296	0.294394	0	1.17575	0	0
DAG 18:1_18:0	640.6	0.175978	0.191393	0.0934177	0.282384	0.443213	0.382767	0.844942	0.288027	0.199986	0.310519	0.27808	0.152288
DAG 20:0_16:1	640.6	0	0	0	0	0	0	0	0	0	0	0	0
DAG 18:0_18:0	642.6	0.280759	0.241182	0.422563	0.242738	0.547738	0.206514	0.459115	0.608029	0.0932373	0.183283	0.319879	0.102407
DAG 20:0_16:0	642.6	0	0	0	0	0	0	0	0	0	0	0	0
DAG 16:0_22:6	658.5	0.23994	0.108538	0.026041	0.128695	0.090624	0.169773	0.447502	0.196861	0.0765743	0.135	0.0961879	0.0662245
DAG 18:2_20:4	658.5	0	0	0	0.0705641	0.0485549	0	0	0	0	0	0	0
DAG 18:0_20:5	660.6	0	0	0	0	0	0.047212	0	0	0	0	0	0
DAG 18:1_20:4	660.6	0.118014	0.241613	0	0	0	0.187003	0.270775	0	0.0571775	0	0.104363	0
DAG 18:3_20:1	662.6	0	0	0	0	0	0	0	0	0	0	0	0
DAG 20:4_18:0	662.6	0.151449	0.480534	0.10524	0.276943	0.364011	0.236855	0.475034	0	0.0874773	0.22987	0.134762	0.110135
DAG 18:2_20:1	664.6	0.0734764	0	0.0348095	0	0.104236	0	0	0	0	0.047978	0.085818	0
DAG 18:3_20:0	664.6	0	0	0	0	0	0	0	0	0	0	0	0
DAG 20:2_18:1	664.6	0.0961783	0	0	0.174548	0.238357	0	0.347794	0	0.0631664	0	0.132741	0
DAG 20:0_18:2	666.6	0	0	0	0	0	0	0	0	0	0	0	0
DAG 20:1_18:1	666.6	0.0982486	0	0	0	0.243152	0	0.387746	0	0.0836458	0	0	0
DAG 20:2_18:0	666.6	0.0354116	0.0236026	0	0.10082	0.19094	0.168027	0.352308	0.12223	0.054712	0.0387046	0.0615866	0.0309044
DAG 18:1_20:0	668.6	0	0	0	0	0	0	0	0	0	0	0	0
DAG 20:1_18:0	668.6	0	0	0	0	0.00324505	0	0.9286	0	0.00535568	0	0	0
DAG 20:2_20:4	686.6	0	0	0	0	0	0	0.233821	0	0	0.0492123	0	0
DAG 20:5_20:1	686.6	0	0	0	0	0	0	0	0	0	0	0	0
DAG 22:6_18:0	686.6	0.188487	0.192069	0.0469268	0.12821	0.153153	0.202074	0.583304	0.17623	0.0807982	0.236186	0.128615	0.0724297
DAG 20:1_20:4	688.6	0	0	0	0	0	0	0	0	0	0	0	0
DAG 20:5_20:0	688.6	0	0	0	0	0	0	0	0	0	0	0	0
DAG 20:0_20:4	690.6	0	0	0	0	0	0	0	0	0	0	0	0
DAG 20:2_20:2	690.6	0	0	0	0	0	0	0.0131627	0	0.00257605	0	0	0
DAG 20:2_20:1	692.6	0	0	0	0.0403229	0	0.0331371	0.111989	0	0	0	0	0.021661
DAG 20:0_20:2	694.6	0	0	0	0	0	0	0	0	0	0	0	0
DAG 20:1_20:1	694.6	0	0	0.00299733	0.0235282	0.0189053	0.0218775	0.0903799	0	0.00785225	0	0.0120301	0
DAG 20:0_20:1	696.7	0	0	0	0	0	0	0	0	0	0	0	0
DAG 20:0_20:0	698.7	0	0	0	0	0	0	0	0	0	0	0	0
Hex2Cer 32:1;2	834.6	0.177797	0.269504	0.161421	0.322487	0.319293	0.217402	0.446099	0.316416	0.283672	0.337332	0.278319	0.3188
Hex2Cer 34:1;2	862.6	4.6612	5.75196	3.66221	6.99566	7.55767	4.99131	10.9545	8.52061	6.95749	9.257	7.6964	6.83059
Hex2Cer 36:1;2	890.7	0.563853	0.711018	0.471264	0.908791	1.59304	0.976348	2.17081	1.60884	1.08904	1.49237	1.22832	1.06802
Hex2Cer 36:1;3	906.7	0.00583636	0.0100037	0.00982307	0.0087037	0.0314881	0.00892946	0.0173444	0.00223402	0.0154414	0.0228036	0.00968715	0.0152638
Hex2Cer 38:1;2	918.7	0.176858	0.209296	0.125947	0.227404	0.377851	0.266009	0.516628	0.387426	0.251544	0.30365	0.284567	0.226702
Hex2Cer 38:2;3	932.7	0.0442845	0.0422056	0.0329701	0.0548452	0.0707967	0.049952	0.138908	0.088345	0.0412457	0.056557	0.0533947	0.0513259
Hex2Cer 40:1;2	946.7	1.70268	2.05704	1.45927	2.45667	3.64418	2.5476	5.47197	4.10594	2.48495	3.02572	2.7195	2.24114
Hex2Cer 40:2;3	960.7	0.290602	0.391832	0.255742	0.465997	0.727112	0.411878	0.949335	0.865631	0.391513	0.468967	0.39345	0.35723
Hex2Cer 40:1;3	962.7	0.0844762	0.083635	0.0435085	0.101754	0.128036	0.0849169	0.165347	0.114716	0.081267	0.0863209	0.0607143	0.0639456
Hex2Cer 42:2;2	972.7	2.82778	3.52703	2.39722	4.35071	6.08933	4.01855	8.62114	6.52251	4.57725	4.98422	4.55499	4.30552
Hex2Cer 42:1;2	974.8	2.29247	2.80778	2.1644	3.66551	5.03073	3.33178	7.13794	5.34911	2.90304	3.53247	2.99336	2.68795
Hex2Cer 42:2;3	988.7	0.0629643	0.107931	0	0.128983	0.0909088	0.0880904	0.216721	0.138336	0.090709	0.0909906	0.0899652	0.0869794
Hex2Cer 42:1;3	990.7	0.0385519	0.0479457	0.0500088	0.0663216	0.0976049	0.0674924	0.146586	0.100569	0.067903	0.0814645	0.0790427	0.0707631
HexCer 34:1;2	700.6	0.892744	1.2507	0.688518	1.10281	0.960676	0.579769	1.31221	1.11806	1.05765	2.04097	1.13762	1.10728
HexCer 36:1;2	728.7	0.0689354	0.0934819	0.0639947	0.117646	0.150549	0.115397	0.230613	0.115586	0.151191	0.37274	0.203947	0.149843
HexCer 38:1;2	756.7	0.0141001	0.0126437	0.00300186	0	0	9.68921e-05	0	0	0.0198762	0.0485664	0.0114283	0.00300499
HexCer 38:2;3	770.7	0.0026031	0.00321223	0.0127062	0	0	0	0.0128648	0	0.00372158	0	0	0
HexCer 40:2;2	782.7	0.0973741	0.103281	0.0791081	0.0886339	0.060626	0.0626433	0.207961	0.109547	0.102954	0.123112	0.104871	0.0944802
HexCer 40:1;2	784.7	0.374101	0.496144	0.326175	0.528677	0.595946	0.450786	0.947572	0.680237	0.476572	0.88533	0.540614	0.504042
HexCer 40:3;3	796.7	0.00839795	0.029661	0.0397465	0.0261416	0.0268577	0.0219956	0.0561198	0.0250862	0.0229097	0.0565658	0.0240361	0.0300945
HexCer 40:2;3	798.8	0.0610483	0.0891495	0.0495908	0.0710143	0.111779	0.0774796	0.17055	0.098535	0.0554191	0.108097	0.0674575	0.0715155
HexCer 40:1;3	800.7	0.0140714	0.0215874	0.0366636	0.0390318	0.0311593	0.0102571	0.0484568	0.00792271	0.0199763	0.0224241	0	0.0289556
HexCer 42:3;2	808.8	0.0360502	0.0510128	0.0295394	0.0583402	0.0236192	0.0142911	0.04693	0.0395517	0.0346359	0.0315132	0.0321511	0.0246565
HexCer 42:2;2	810.8	0.63374	1.0083	0.577952	0.913293	0.870711	0.646881	1.43846	1.08144	0.566464	1.10296	0.712506	0.669226
HexCer 42:1;2	812.8	0.672635	0.78039	0.565288	0.778751	1.09916	0.661224	1.34942	1.09046	0.466038	1.0356	0.582755	0.549419
HexCer 42:3;3	824.8	0	0.0158003	0.0208524	0	0.0305501	0.000187505	0.0444604	0	0.0223841	0.0208255	0.0294002	0.0319486
HexCer 42:2;3	826.8	0.00411854	0.0134231	0.0193641	0	0.0115691	0	0.0250372	0	0.0143694	0.0016041	0.0315258	0
HexCer 42:1;3	828.8	0	0	0	0	0	0	0	0	0.0063458	0	0	0
LPC 14:1	466.3	0.0839207	0.0612454	0.0604776	0.0569502	0.0931508	0.117128	0.160812	0.150929	0.0777895	0.0767214	0.0822082	0.0755256
LPC 14:0	468.4	0.322739	0.350682	0.230224	0.366258	0.48919	0.325895	0.696007	0.537177	0.357025	0.390098	0.320104	0.353192
LPC 16:1	494.4	1.10313	0.999124	0.937765	1.19982	1.71574	1.17458	2.38469	2.42018	0.744462	1.32681	1.20191	1.09267
LPC 16:0	496.4	0.993744	0.996556	0.613476	0.969792	1.13733	0.646901	2.08983	1.68501	0.802403	1.02492	0.927422	1.0439
LPC 18:3	518.3	0.0708761	0.01678	0.0239537	0.0131887	0.025833	0.0182437	0.0378484	0.0778345	0.0204955	0.0208411	0.0269424	0.0576008
LPC 18:2	520.4	0.572254	0.126167	0.10765	0.125192	0.162561	0.111497	0.273373	0.288194	0.132577	0.154662	0.30215	0.520442
LPC 18:1	522.4	0.68493	0.738072	0.509543	0.701971	1.11497	0.662384	2.57058	2.19502	0.921381	0.86618	0.911417	0.766253
LPC 18:0	524.4	0.300719	0.350981	0.232437	0.278096	0.320468	0.194195	0.721435	0.599168	0.336701	0.45269	0.332171	0.236577
LPC 20:6	540.3	0.0209644	0.0143308	0.0459993	0.0173759	0.039335	0.0208615	0.0261375	0.0507307	0.0106165	0	0.00539093	0
LPC 20:5	542.4	0.0560361	0.05689	0.0387119	0.0203628	0.0268828	0.0331194	0.057073	0.138396	0.0528031	0.0497477	0.0543749	0.0284994
LPC 20:4	544.4	0.0653268	0.134572	0.0667324	0.0803058	0.111162	0.0748542	0.176389	0.13926	0.106252	0.10708	0.120722	0.0744683
LPC 20:3	546.4	0.0367481	0.058973	0.0329809	0.0454871	0.081416	0.0497407	0.181824	0.145396	0.0711626	0.0528825	0.0627194	0.0739062
LPC 20:2	548.5	0.0360907	0.0401172	0.0312712	0.0274353	0.0666653	0.0380473	0.256793	0.20795	0.0799758	0.0570289	0.098484	0.0661245
LPC 20:1	550.4	0.132877	0.117112	0.0882752	0.115708	0.220896	0.114546	0.810678	0.622254	0.387109	0.254891	0.249935	0.172077
LPC 20:0	552.4	0.0220326	0.017342	0.0197623	0.0153546	0.0346087	0.0149789	0.0573019	0.0681681	0.0160541	0.0396742	0.0298907	0.0430442
LPC 22:6	568.3	0.0474757	0.114535	0.037415	0.0473025	0.0872466	0.0463599	0.102113	0.126015	0.0526252	0.0805816	0.0856063	0.0649666
LPC 22:5	570.4	0.0458593	0.041916	0.0336234	0.0369231	0.0521692	0.027168	0.118961	0.110645	0.0476262	0.0549055	0.0468763	0.0257056
LPC 22:4	572.4	0.0738966	0.0879592	0.0534512	0.0441438	0.108258	0.0598333	0.287514	0.301776	0.149933	0.103866	0.11687	0.0652576
LPC 22:3	574.5	0.0604855	0.030285	0.0351976	0.000628589	0.081442	0.0325994	0.239136	0.559553	0.124527	0.0431452	0.0954453	0.061145
LPC 22:2	576.4	0.0290374	0.0166077	0.0167945	0.031526	0.055152	0.0137043	0.058987	0.0706974	0.0339263	0.0215486	0.0273186	0.0301407
LPC 22:1	578.5	0.054993	0.0571102	0.0477387	0.0587433	0.0789029	0.0334172	0.130686	0.0347822	0.0613391	0.051293	0.0418155	0.0381329
PA 28:0	610.4	0.0861248	0.0421714	0.0334015	0.0675381	0.135121	0.0394223	0.454631	0.186783	0.0970508	0.138197	0.216014	0.0637232
PA 30:2	634.4	0	0	0	0	0	0	0.0762025	0	0	0	0	0
PA 30:1	636.5	0.0570429	0.0187407	0	0.099476	0.303424	0.258349	0.882173	0.283513	0.0492607	0.0856264	0.0878898	0.0554713
PA 30:0	638.5	0.0750698	0.0771543	0.0445654	0.104358	0.0845134	0.0770491	0.293105	0.121049	0.173988	0.526009	0.363047	0.171569
PA 32:2	662.4	0	0	0	0.0272385	0.103443	0.107906	0.423765	0.0647999	0.0169133	0.0108992	0.00675501	0
PA 32:1	664.5	0.463021	0.377752	0.164031	0.848102	1.62681	1.30738	2.88643	1.57684	0.438554	0.634028	0.683293	0.379296
PA 32:0	666.5	0.136004	0.129504	0.134022	0.211655	0.114411	0.116668	0.302013	0.161851	0.323895	1.0837	0.548394	0.334344
PA O-34:2	676.5	0.0413694	0.0361543	0.0271511	0.0712055	0.0811079	0.0668669	0.309977	0.110523	0.0412096	0.0463441	0.0336363	0.0383859
PA O-34:1	678.5	0.0118622	0.00307193	0	0.0736996	0.131922	0.12586	0.446487	0.0999221	0.0518668	0.0669762	0.0682091	0.0348387
PA 34:3	688.5	0	0	0	0.00922579	0.0153068	0.00331996	0.216562	0	0.00688089	0	0	0
PA 34:2	690.5	0.053864	0.0469641	0.0089981	0.174331	0.472617	0.409793	0.975809	0.379386	0.14307	0.138111	0.163273	0.0661074
PA 34:1	692.5	0.559504	0.645027	0.320934	0.922964	1.62772	1.20449	2.25873	1.5848	0.988562	1.50963	1.28854	0.795608
PA O-36:2	704.6	0.0171448	0.0299744	0.00144365	0.0282562	0.0720417	0.0463823	0.258489	0.0990899	0.0291355	0.0372264	0.0224905	0.00856263
PA O-36:1	706.6	0	0	0	0	0	0.0174983	0.150931	0.0371074	0.0288865	0.0382126	0.021796	0.0074227
PA 36:4	714.5	0	0	0	0	0	0	0.159086	0	0.0262294	0	0	0
PA 36:3	716.5	0.0103649	0.00881262	0	0.0489064	0.134556	0.0950163	0.418468	0.074883	0.0602541	0.029503	0.0435779	0.0217137
PA 36:2	718.6	0.120968	0.143701	0.0567393	0.213784	0.611346	0.4506	0.921431	0.550831	0.278682	0.337236	0.342379	0.185924
PA 36:1	720.6	0.182252	0.375325	0.123251	0.326474	0.62948	0.502826	0.840815	0.582878	0.589271	0.780001	0.728144	0.369291
PA 38:6	738.5	0	0.00822008	0	0.00377161	0.0196508	0.00879331	0.0864211	0.0125556	0.0194385	0.00446792	0.0103064	0.00388544
PA 38:5	740.6	0	0	0	0	0	0	0.135408	0	0	0	0	0
PA 38:4	742.6	0	0.028018	0	0.0248902	0.0515863	0.0360681	0.223382	0.0108608	0.066009	0.0520415	0.0490984	0.023239
PA 38:3	744.6	0.0495252	0.0568283	0.0146309	0.096968	0.250442	0.175669	0.46914	0.217625	0.17168	0.173775	0.189526	0.110663
PC 28:1	676.5	0.450504	0.337232	0.339926	0.708643	0.78224	0.454015	1.12786	0.796505	0.259499	0.359121	0.386049	0.291205
PC 28:0	678.5	6.83275	7.45827	5.5167	10.6829	12.0385	6.7885	15.9379	11.3935	4.68941	8.15054	6.61324	5.07962
PC O-30:2	688.5	0.085658	0.0649655	0.0576838	0.134186	0.193779	0.1274	0.250239	0.168197	0.0960771	0.0721856	0.122714	0.0770614
PC O-30:1	690.5	1.21	0.854845	0.840767	1.87753	2.78002	1.71244	3.7104	2.49804	1.36945	1.37063	1.76722	1.3539
PC O-30:0	692.5	2.57856	2.36793	1.71343	3.37969	4.94414	2.9005	6.78575	4.32318	2.25239	3.29372	2.95198	2.6746
PC 30:2	702.5	0.49872	0.489183	0.357293	0.68835	0.857798	0.468491	1.12916	0.836288	0.249402	0.37434	0.357313	0.299697
PC 30:1	704.6	13.1597	11.5646	9.47737	18.5776	22.8867	13.3626	30.5631	22.9009	7.32033	9.96723	10.1143	8.32766
PC 30:0	706.5	9.61729	14.8692	6.4313	12.1184	12.2264	6.81471	15.5066	11.9434	5.88778	10.8756	7.63262	6.90788
PC O-32:2	716.5	1.20519	0.989716	0.90012	1.8115	3.1828	1.88493	4.01035	2.67113	1.41606	1.42234	1.79293	1.37006
PC O-32:1	718.6	11.288	7.25438	7.80224	16.146	27.1499	16.2009	37.3034	25.6188	12.7232	12.4829	15.6179	12.6501
PC O-32:0	720.6	1.84179	2.0959	1.1688	2.29236	3.15983	1.93027	4.56987	3.3015	1.37392	2.54897	1.81159	1.70597
PC 32:3	728.5	0.276288	0.374256	0.216417	0.374258	0.467686	0.277004	0.599967	0.486478	0.13245	0.251299	0.20172	0.19837
PC 32:2	730.6	7.38877	7.45222	5.53279	9.70097	12.5497	7.26596	15.9857	12.7135	3.94149	5.84212	5.52159	5.03738
PC 32:1	732.6	43.2372	53.8599	32.8816	57.5563	71.2423	39.1954	90.4467	71.641	28.738	45.4011	39.1701	32.0348
PC 32:0	734.6	2.20363	4.12718	1.66992	2.88201	2.7535	1.63466	3.60455	2.98533	1.43027	3.64765	2.00101	1.92661
PC O-34:3	742.5	0.214269	0.215241	0.149722	0.329363	0.599394	0.382554	0.814897	0.549475	0.298023	0.281949	0.407908	0.249883
PC O-34:2	744.6	1.361	1.49568	1.00568	2.04904	3.91082	2.38624	5.39443	3.65611	1.91186	2.07093	2.35757	1.71956
PC O-34:1	746.6	2.94265	4.16996	2.21259	4.17909	7.93758	4.73433	10.9848	7.48483	4.29875	6.63008	5.30381	3.98135
PC O-34:0	748.6	0.418678	0.518239	0.298264	0.580254	0.910527	0.52287	1.24929	0.868011	0.338389	0.479984	0.418374	0.328804
PC 34:3	756.6	1.33856	1.34603	0.936824	1.75066	2.84795	1.61302	3.53601	2.73974	0.866686	1.1359	1.1281	1.07595
PC 34:2	758.6	8.11526	10.3796	6.16432	11.1538	18.3325	10.3701	23.0551	17.9801	6.66446	9.57417	8.78573	7.73224
PC 34:1	760.6	10.7314	22.0456	8.39013	15.1073	22.5344	12.4847	29.192	22.1309	11.8154	21.8332	15.2116	11.0274
PC 34:0	762.6	0.113165	0.0333667	0.0212011	0.0680708	0.09647	0.0854602	0.0915656	0.148435	0.0545293	0.125823	0.105803	0.0731879
PC O-36:6	764.6	0.0547748	0.0764678	0.0394832	0.0751218	0.138719	0.0760705	0.161758	0.105348	0.063151	0.104556	0.0982549	0.0488455
PC O-36:5	766.6	0.128115	0.210255	0.0962168	0.216101	0.451059	0.263363	0.587201	0.352458	0.342773	0.383694	0.39541	0.197638
PC O-36:4	768.6	0.368895	0.543639	0.279104	0.601797	1.10246	0.642843	1.54848	0.950148	0.916863	1.10422	1.01354	0.548874
PC O-36:3	770.6	0.295944	0.294673	0.201977	0.414897	1.05202	0.603848	1.42432	0.97067	0.599374	0.625363	0.686202	0.441767
PC O-36:2	772.6	0.452156	0.84275	0.384219	0.662329	1.46166	0.851336	1.92085	1.39174	0.710682	1.05084	0.866514	0.694984
PC O-36:1	774.6	0.33511	0.54891	0.252713	0.467884	0.962838	0.54008	1.21603	0.869862	0.455071	0.741644	0.575455	0.401908
PC O-36:0	776.6	0.0732944	0.0679398	0.048159	0.0779794	0.149792	0.0778177	0.158954	0.0939832	0.0582502	0.0879203	0.0732448	0.034709
PC 36:6	778.6	0.070024	0.121073	0.0539106	0.0997197	0.164325	0.0928013	0.231516	0.151385	0.0759474	0.146872	0.104127	0.0754976
PC 36:5	780.6	0.239372	0.476129	0.186852	0.350301	0.505647	0.300064	0.694435	0.475491	0.272767	0.465435	0.350504	0.244437
PC 36:4	782.6	0.851541	1.86517	0.642392	1.17752	1.71467	0.968715	2.15864	1.60427	0.868429	1.45766	1.10342	0.766665
PC 36:3	784.6	1.28707	1.65175	0.897155	1.67129	3.29994	1.86699	4.25077	3.28586	1.24945	1.73336	1.6231	1.35713
PC 36:2	786.6	2.50253	4.63015	2.05894	3.57073	7.34379	4.13118	9.55493	7.25684	3.24853	5.25474	4.18049	3.48848
PC 36:1	788.6	0.491648	0.94196	0.401796	0.692613	1.13342	0.646867	1.50934	1.12854	0.917491	1.713	1.10461	0.680125
PC 36:0	790.6	0.0527867	0.0951012	0.0355723	0.0820047	0.18573	0.096118	0.195289	0.150624	0.110146	0.113266	0.123817	0.0653428
PC O-38:6	792.6	0.193785	0.298889	0.142077	0.270439	0.52023	0.303413	0.669756	0.444309	0.463168	0.607613	0.492567	0.303078
PC O-38:5	794.6	0.19157	0.34542	0.144565	0.296741	0.467806	0.290796	0.686335	0.445194	0.42484	0.570315	0.481777	0.307889
PC O-38:4	796.6	0.104165	0.165684	0.0718168	0.152951	0.286546	0.170867	0.41818	0.275132	0.20612	0.243451	0.230677	0.145274
PC O-38:3	798.6	0.0992686	0.13913	0.060742	0.115723	0.224595	0.147193	0.326939	0.232674	0.139967	0.168061	0.15404	0.108909
PC O-38:2	800.6	0.111763	0.157243	0.070128	0.125352	0.228699	0.149777	0.348115	0.25865	0.127374	0.180407	0.1434	0.120062
PC O-38:1	802.6	0.049939	0.0696092	0.0391987	0.060759	0.128545	0.0678121	0.166202	0.122767	0.075422	0.0922406	0.0809536	0.0711026
PC 38:7	804.6	0.0821784	0.182303	0.0906072	0.137016	0.200257	0.122578	0.279076	0.198993	0.102763	0.150978	0.117679	0.0985602
PC 38:6	806.6	0.302684	0.964979	0.271151	0.462299	0.709624	0.355945	0.802498	0.605978	0.396808	0.779983	0.494787	0.329671
PC 38:5	808.6	0.363152	1.09533	0.338754	0.595307	0.8824	0.460875	1.07773	0.814203	0.486203	0.777621	0.600618	0.399763
PC 38:4	810.6	0.32959	0.705775	0.257824	0.453993	0.934652	0.449981	1.07663	0.856685	0.415933	0.508969	0.470089	0.334211
PC 38:3	812.6	0.240709	0.375533	0.16614	0.319341	0.663168	0.356945	0.782019	0.640598	0.294011	0.386486	0.348347	0.287485
PC 38:2	814.6	0.137441	0.244261	0.128332	0.208779	0.363989	0.26308	0.586373	0.421466	0.238707	0.312813	0.24852	0.235075
PC 38:1	816.7	0.041022	0.0444961	0.0214925	0.049705	0.0325463	0.0523055	0.0736161	0.0622975	0.0329484	0.071566	0.0581956	0.0376997
PC 38:0	818.6	0.0429825	0.120834	0.0348555	0.054451	0.117374	0.0727644	0.142269	0.117813	0.0807708	0.128105	0.0942355	0.0614323
PC O-40:1	830.7	0.025515	0	0	0.0178579	0	0	0	0	0.0857372	0	0	0.104368
PC 40:7	832.6	0.0917111	0.305046	0.0959675	0.163558	0.243006	0.154422	0.310647	0.234019	0.142671	0.28624	0.190817	0.118537
PC 40:6	834.6	0.0952753	0.328823	0.0965087	0.161387	0.281748	0.136276	0.320328	0.225986	0.151089	0.2442	0.173888	0.116011
PC 40:5	836.6	0.0656635	0.208035	0.0611619	0.110038	0.165075	0.085934	0.205195	0.130313	0.0905415	0.122996	0.0986682	0.0656543
PC 40:4	838.6	0.0266981	0.0746076	0.0288501	0.0526839	0.0977902	0.0525982	0.116815	0.078779	0.0422246	0.0625745	0.0534972	0.0384311
PE 32:2	688.5	6.11522	2.78602	3.69647	6.96754	8.38033	4.93554	10.3659	7.97467	2.6759	2.11555	3.67916	2.88958
PE 32:1	690.6	28.5095	17.1162	19.0082	34.4464	40.5834	23.1282	48.3206	39.768	19.6223	20.4843	24.4869	20.3005
PE O-34:3	700.5	0.807323	0.377061	0.514644	1.00597	1.99493	1.23385	2.31906	1.74927	0.878816	0.586621	1.08273	0.791208
PE O-34:2	702.6	2.3749	1.52257	1.58246	2.95347	4.36107	2.85707	5.66197	3.89442	2.56833	2.29425	3.11679	2.20813
PE O-34:1	704.6	2.57452	2.04258	1.4527	2.61027	4.33727	2.52665	5.33227	3.84694	3.69529	4.12978	4.17067	2.86448
PE 34:2	716.5	18.163	12.099	10.8677	20.9524	30.2013	17.8325	37.1218	28.5167	11.6481	9.81902	14.0409	11.3469
PE 34:1	718.6	20.0155	22.1875	13.5964	24.7556	26.9655	16.1903	33.1503	27.059	16.071	21.1825	18.7719	15.4698
PE O-36:6	722.6	0.316117	0.506236	0.330474	0.584476	0.898302	0.533311	1.1562	0.763645	0.424458	0.667677	0.514371	0.372934
PE O-36:5	724.6	1.92565	3.00707	1.49957	2.81137	3.64541	2.36058	4.97947	3.60895	2.21662	3.57032	2.63797	1.90063
PE O-36:4	726.6	1.62553	1.25845	0.941677	1.92397	3.33748	2.09156	4.73418	3.29056	3.81789	4.74749	4.19107	2.544
PE O-36:3	728.6	0.770582	0.495001	0.466118	0.98008	1.67344	1.05718	2.34398	1.75227	1.54157	1.23187	1.7675	1.04245
PE O-36:2	730.6	1.06241	1.18841	0.712492	1.33936	2.29226	1.24346	2.83737	2.16106	1.29828	1.25222	1.45536	1.08508
PE O-36:1	732.6	0.82976	1.3246	0.566069	1.01004	1.35901	0.770979	1.89093	1.36656	0.881832	1.30003	0.971104	0.737378
PE 36:5	738.6	1.32235	1.70337	1.00686	1.80585	2.28016	1.34411	2.72031	2.12556	0.914826	1.46545	1.17349	0.936518
PE 36:4	740.6	5.11489	6.91715	3.68758	6.51799	7.7298	4.53998	10.1267	7.76392	3.62253	5.64115	4.3568	3.44406
PE 36:3	742.6	4.75915	3.6631	2.88384	5.92947	9.69527	5.91533	12.1151	9.58072	3.86387	3.48443	4.51492	3.45094
PE 36:2	744.6	10.6221	13.6646	7.36897	13.4776	20.505	11.8155	24.5177	19.634	9.37051	10.6956	11.3281	9.19189
PE 36:1	746.6	4.03182	8.09164	3.34531	5.73765	6.1572	3.63537	7.45164	5.9172	4.40493	7.41267	5.13099	4.24278
PE 36:0	748.6	0.860317	1.63957	0.752628	1.23355	1.6935	1.08665	2.26823	1.67737	0.901422	1.72744	1.10357	0.917452
PE O-38:6	750.6	1.48024	2.33353	1.10813	2.11822	2.48011	1.59959	3.15667	2.44218	2.26476	3.6165	2.74146	1.71083
PE O-38:5	752.6	1.08464	1.46112	0.761206	1.42382	1.95614	1.14437	2.59068	1.86603	2.05185	2.70999	2.34078	1.43069
PE O-38:4	754.6	0.708821	0.857964	0.420065	0.823817	1.12926	0.726503	1.53244	1.107	1.0584	1.50559	1.20911	0.820209
PE O-38:3	756.6	0.451224	0.420858	0.264964	0.561181	0.887705	0.466997	1.09835	0.863049	0.590484	0.612753	0.679009	0.463235
PE O-38:2	758.6	0.276922	0.322324	0.13846	0.333975	0.519402	0.318022	0.679022	0.449192	0.293379	0.280538	0.308566	0.225656
PE O-38:1	760.6	0.094019	0.13929	0.0560439	0.135854	0.15864	0.0842818	0.234434	0.135481	0.129765	0.137998	0.107002	0.098114
PE O-38:0	762.6	0.402549	0.535825	0.294826	0.515821	0.514531	0.288224	0.59626	0.456172	0.234339	0.321521	0.274198	0.217141
PE 38:6	764.6	2.30572	4.09645	1.92141	3.20839	3.5657	1.94604	4.48811	3.73454	1.98029	3.31419	2.28732	1.94168
PE 38:5	766.6	3.7277	6.89435	2.87959	4.97707	6.01848	3.69658	7.90712	6.66744	3.37564	5.31408	3.93355	2.95785
PE 38:4	768.6	5.5315	10.7214	4.14779	7.58401	9.33398	5.51001	12.5987	10.3514	5.77162	10.5786	6.89724	5.57639
PE 38:3	770.6	2.01052	1.98987	1.16229	2.43869	4.50906	2.45821	5.27576	4.24044	2.17843	2.46074	2.48652	1.92162
PE 38:2	772.6	0.662994	0.733712	0.424205	0.860223	1.31384	0.85634	1.72481	1.23222	0.63858	0.639556	0.787494	0.658517
PE 38:1	774.6	0.14828	0.319317	0.146257	0.293203	0.394665	0.248743	0.576783	0.425792	0.223858	0.347651	0.257274	0.217596
PE 38:0	776.6	0.193737	0.4605	0.203518	0.310155	0.371734	0.272851	0.53672	0.374832	0.374861	0.473201	0.396685	0.320796
PE O-40:6	778.6	0.231263	0.60194	0.246447	0.373382	0.393857	0.252291	0.637832	0.422537	0.417377	0.709873	0.514308	0.361228
PE O-40:5	780.6	0.230327	0.437557	0.185499	0.297225	0.304705	0.216826	0.475989	0.357093	0.2969	0.480201	0.32267	0.202289
PE O-40:4	782.6	0.16968	0.244438	0.120368	0.292657	0.375904	0.186033	0.394691	0.322941	0.218276	0.248829	0.236727	0.161637
PE O-40:3	784.6	0.101121	0.111047	0.0713311	0.125044	0.213426	0.123388	0.232498	0.157494	0.13937	0.15138	0.136491	0.126251
PE O-40:2	786.6	0.0790253	0.0877556	0.0227085	0.0907179	0.157427	0.0596324	0.124281	0.0915174	0.0832887	0.0647067	0.079387	0.0473644
PE O-40:1	788.6	0.0869662	0.202032	0.0767784	0.179273	0.1379	0.0853254	0.237942	0.12825	0.100876	0.110289	0.1131	0.0828547
PE 40:7	790.6	0.898684	2.00989	0.785267	1.36213	1.44387	0.878317	1.8682	1.56958	0.820279	1.2415	0.983722	0.819651
PE 40:6	792.6	2.07977	5.17027	2.07466	3.28372	2.9165	1.80858	3.94255	3.40514	2.30818	4.40601	2.55317	2.26238
PE 40:5	794.6	1.19535	2.69923	1.05656	1.72871	1.44164	0.916984	2.08227	1.63497	1.18382	2.43631	1.42198	1.15282
PE 40:4	796.6	0.312269	0.472893	0.230484	0.474273	0.589376	0.347923	0.698145	0.552453	0.325487	0.369122	0.34792	0.29702
PE 40:3	798.6	0.221297	0.138958	0.121731	0.245628	0.279682	0.215782	0.449753	0.313554	0.205513	0.198352	0.19669	0.220495
PE P-16:0/16:2	672.5	0.564871	0.47933	0.395189	0.696491	0.928282	0.555138	1.07543	0.811165	0.402836	0.663416	0.556243	0.507681
PE P-16:0/16:1	674.6	11.7282	4.46377	8.64951	14.5121	22.3766	12.416	26.5858	20.465	6.79627	5.28761	9.60803	7.63026
PE P-16:0/17:1	688.5	0.405879	0.282656	0.360649	0.58796	1.02066	0.516665	1.24724	1.31318	0.347521	0.376369	0.354448	0.293351
PE P-16:0/17:0	690.5	0.110867	0.0605442	0.0605748	0.112876	0.252724	0.10394	0.319299	0.243056	0.0573988	0.0450393	0.144285	0.0792558
PE P-16:0/18:3	698.5	2.21616	0.901311	1.46461	2.7255	4.46821	2.3464	4.87581	3.86869	1.02303	0.929695	1.4382	1.27887
PE P-16:0/18:2	700.5	3.50772	1.57534	2.47958	4.35851	8.82664	4.98227	10.6349	8.07232	2.95692	2.52801	4.29937	3.019
PE P-16:0/18:1	702.5	10.2098	7.51831	8.31039	13.7643	20.9856	11.5867	24.0202	19.2005	8.55696	10.0909	10.7799	8.57558
PE P-16:0/20:5	722.6	2.40025	2.86929	1.97209	3.31178	5.68386	2.88941	6.2318	5.2019	2.1137	4.1261	2.76361	2.16522
PE P-16:0/20:4	724.6	14.4992	22.5167	11.9651	19.8185	25.9454	13.8902	30.1339	24.3674	10.2992	20.5527	14.0314	11.7883
PE P-16:0/20:3	726.6	4.51819	2.90205	3.08526	5.53366	12.7587	6.6711	14.8076	12.1218	4.95081	5.74612	6.05114	5.0293
PE P-16:0/20:2	728.6	0.47869	0.217087	0.200467	0.681408	1.0098	0.372844	1.01996	0.570784	0.313333	0.245189	0.544534	0.406899
PE P-16:0/20:1	730.6	0.101445	0.0752989	0.103199	0.12121	0.262119	0.0836685	0.20104	0.186229	0.114606	0.0984492	0.150419	0.121793
PE P-16:0/22:6	748.5	7.33697	14.0369	6.38453	10.4084	12.6011	6.96767	13.9794	12.0378	5.94	13.0954	7.94454	6.68615
PE P-16:0/22:5	750.6	6.07053	10.8946	5.1079	8.24982	8.58355	4.65376	9.107	8.21545	3.66337	7.66091	5.15238	4.61723
PE P-16:0/22:4	752.6	1.49092	1.53523	1.06438	1.89507	1.42765	0.968631	1.66865	1.51757	0.644517	1.04447	0.970354	0.95447
PE P-16:0/22:3	754.6	0.825021	0.458176	0.476355	1.09515	1.1214	0.507636	1.1699	0.878743	0.671852	0.573718	0.895854	0.698443
PE P-16:0/22:2	756.6	0.135609	0.0847622	0.0694311	0.166111	0.227122	0.119314	0.150153	0.152868	0.0799515	0.104554	0.124083	0.104427
PE P-16:0/22:1	758.6	0.0450715	0	0.0311777	0.054256	0.0977203	0.0488939	0.0592073	0.14223	0.0300695	0.0529041	0.0554836	0.0541551
PE P-16:0/24:6	776.6	0.134203	0.156532	0.0783634	0.199275	0.222148	0.101113	0.249143	0.169198	0.0793	0.147048	0.0933237	0.0861688
PE P-16:0/24:5	778.6	0.0305029	0.0710438	0.0300877	0.0297332	0.031283	0.0326006	0.0739753	0.0206588	0.0131528	0.0090167	0.012078	0.0227022
PE P-16:0/24:4	780.6	0.0463337	0.0392856	0.0161305	0.0864045	0.0795087	0.0140142	0.13763	0	0.00157138	0.0285768	0.0667597	0.0720706
PE P-18:0/16:1	702.6	0.87392	0.536704	0.738304	1.1698	2.36706	1.36662	2.94354	2.09413	0.891429	0.772019	1.01343	0.971042
PE P-18:0/18:2	728.5	0.419075	0.266557	0.23724	0.51375	1.15219	0.679869	1.46013	0.95442	0.417988	0.477856	0.586093	0.604621
PE P-18:0/18:1	730.5	0.71094	1.01485	0.525415	1.03323	1.91318	1.12411	2.30024	1.51687	0.969726	1.16051	1.14385	1.12767
PE P-18:0/20:5	750.6	0.708757	0.544609	0.370507	0.820505	1.00017	0.613932	1.1712	1.18465	0.439091	0.952635	0.568847	0.548665
PE P-18:0/20:4	752.6	1.40862	3.5132	1.23223	2.1832	3.04821	1.9617	3.46574	3.08717	1.76132	3.43968	2.02532	1.84838
PE P-18:0/20:3	754.6	0.482097	0.493289	0.348134	0.661044	1.54625	0.998874	1.91457	1.43688	0.840274	0.833649	0.964298	0.820573
PE P-18:0/20:2	756.6	0.0475032	0.0387352	0	0.100264	0.125696	0.0579581	0.0366156	0.024146	0.0232426	0	0	0.0237936
PE P-18:0/20:1	758.6	0	0.0546571	0	0.0432489	0.0460276	0.0361187	0.0496344	0.0620803	0.0205259	0.0271067	0.029351	0.0160579
PE P-18:0/22:6	776.5	0.81812	1.84607	0.631729	1.02535	1.44922	0.854804	2.02918	1.484	0.977919	2.04849	1.29393	1.07046
PE P-18:0/22:5	778.5	0.529557	1.62377	0.535555	1.08414	1.05	0.68895	1.08004	1.06773	0.673569	1.24327	0.795954	0.645354
PE P-18:0/22:4	780.6	0.166832	0.131539	0.107969	0.176466	0.215698	0.139043	0.199696	0.143745	0.0747753	0.0859384	0.137587	0.128717
PE P-18:0/22:3	782.5	0.128336	0.106871	0.0438598	0.149435	0.109804	0.0771155	0.206118	0.238419	0.126351	0.150925	0.12492	0.127143
PE P-18:0/22:2	784.5	0	0.0399322	0	0.025598	0.0594766	0.0294736	0.0721828	0.0450729	0.0135867	0.0155219	0.0470516	0.0231191
PE P-18:0/24:6	804.6	0.0431355	0.104675	0.017845	0.0493782	0.0529873	0.0297127	0.0646288	0.0770011	0.0149738	0.0716116	0.0478639	0.0480355
PE P-18:0/24:5	806.6	0.0242025	0.0467346	0.032562	0.0300858	0.0295746	0.00239881	0.00399666	0	0	0.0295555	0	0
PE P-18:0/24:4	808.6	0	0.039627	0	0.0027431	0.0477598	0.0433701	0.0568896	0	0.0272858	0	0.0808075	0.0485277
PE P-18:1/16:1	700.5	1.46218	0.772481	1.03249	1.98117	3.13829	2.06066	4.10118	3.06738	1.01849	0.878274	1.7156	1.3137
PE P-18:1/16:0	702.5	0.220473	0.410747	0.179264	0.167705	0.315717	0.169296	0.388595	0.343158	0.0716573	0.251514	0.168694	0.192561
PE P-18:1/18:2	726.6	0.349048	0.287	0.342211	0.523599	1.47099	0.789458	1.45866	1.29829	0.436867	0.349198	0.689806	0.516438
PE P-18:1/18:1	728.6	1.35431	1.28981	0.951789	1.82279	3.35996	2.0818	3.68985	3.2583	1.23736	1.47582	1.77256	1.50736
PE P-18:1/18:0	730.5	0	0.0370288	0	0.00718245	0.00848312	0.0138571	0.027504	0.0108745	0	0.0330917	0	0.00159664
PE P-18:1/20:5	748.6	0.447403	0.578057	0.309572	0.639651	1.01369	0.54139	1.2461	0.924936	0.334811	0.782888	0.630604	0.392569
PE P-18:1/20:4	750.6	2.1731	3.99507	1.4268	2.59098	4.55712	2.37868	5.1425	4.17613	1.59907	2.93676	2.26709	2.07886
PE P-18:1/20:3	752.6	0.704976	0.500798	0.368344	0.787683	2.10177	1.09505	2.28028	1.86082	0.790374	0.801574	1.02669	0.842243
PE P-18:1/20:2	754.6	0.0424429	0.00686465	0.0524505	0.0454525	0.0555173	0.118236	0.0903144	0.140795	0.0432508	0.0463952	0.118246	0.0462348
PE P-18:1/20:1	756.6	0.0662747	0.0834307	0	0.0550787	0.0360873	0.0545414	0	0.0331382	0.0186282	0	0.0333687	0.0257719
PE P-18:1/20:0	758.6	0.00142016	0	0.0247555	0.0144876	0	0.00487509	0.030483	0.0312777	0.00231608	0.0287292	0.00975434	0.0199229
PE P-18:1/22:6	774.6	0.948192	2.47388	0.840384	1.51817	2.12693	1.03383	2.37885	1.96572	0.91534	1.95716	1.33754	1.15556
PE P-18:1/22:5	776.5	0.718136	1.23547	0.573928	1.08172	1.60188	0.610572	1.49576	1.08547	0.534731	0.953007	0.864271	0.744707
PE P-18:1/22:4	778.5	0.138692	0.184547	0.075756	0.16354	0.151797	0.10811	0.127395	0.159475	0.0414879	0.0783101	0.0988707	0.083757
PE P-18:1/22:3	780.6	0.0791018	0.100731	0.052984	0.103297	0.149786	0.0672175	0.139772	0.0575038	0.1013	0.130593	0.134786	0.104915
PE P-18:1/22:2	782.5	0.0421096	0.102067	0.0253805	0.0361179	0.077122	0.0249008	0.0376886	0.00584541	0.000301877	0.0311326	0.0122232	0.00377364
PE P-18:1/24:6	802.6	0.0338147	0.0561319	0.0353779	0.0690657	0.0885516	0.0192489	0.0745592	0.0525422	0.025795	0.0243768	0.0358701	0.0246121
PE P-18:1/24:5	804.6	0.0017859	0.0474292	0.0208139	0.0329384	0.0300444	0.00602233	0	0	0.00169404	0.0136325	0.0114047	0
PE P-18:1/24:4	806.6	0	0	0	0	0.00475679	0.00797067	0.00240096	0	0	0.0304675	0	0.0539041
PG 30:1	710.5	0.0437332	0.0268074	0.0365204	0.0710342	0.0622432	0.022369	0.104992	0.0587234	0.0348701	0.0190478	0.050389	0.0852043
PG 30:0	712.6	0.0457372	0.0388547	0.0140067	0.0443308	0.0467013	0.00856317	0.0827312	0.00746087	0.0117437	0.0366345	0.0701285	0.125975
PG O-32:1	724.7	0.0206379	0	0	0.0325416	0.024479	0.00440109	0.00796948	0	0.0259565	0.00798076	0.0257546	0.233475
PG O-32:0	726.7	0	0	0	0	0.0107589	0	0.00758742	0	0	0	0	0.0583835
PG 32:2	736.5	0.207354	0.144815	0.11369	0.237237	0.269427	0.144823	0.356927	0.236864	0.0884273	0.0757676	0.112296	0.0790683
PG 32:1	738.5	0.296246	0.296357	0.211558	0.416951	0.492083	0.259115	0.718737	0.509571	0.583505	0.263391	0.485788	0.398758
PG 32:0	740.6	0.018016	0.0259202	0	0.0636361	0	0	0.0271167	0	0.0231506	0.0487453	0.00659268	0.052619
PG O-34:2	750.6	0.00059938	0	0.000268953	0.00611269	0.0089666	0	0	0	0.00437923	0	0.0558219	0.0217633
PG O-34:1	752.6	0.0387489	0.00877228	0.0141757	0.0285932	0.0548994	0.0325304	0.0897008	0.0519875	0.0689357	0.013921	0.037613	0.11575
PG O-34:0	754.5	0.00982567	0	0	0.0253662	0.00102819	0.0106866	0.0172611	0	0.00705226	0	0.00872464	0.02194
PG 34:3	762.5	0.0844477	0.0791611	0.0412481	0.0708777	0.122323	0.0559747	0.148287	0.106098	0.0459145	0.0557338	0.0549049	0.0588259
PG 34:2	764.6	0.470974	0.488478	0.300629	0.562299	0.820943	0.522088	1.03658	0.787947	0.44882	0.394751	0.504204	0.317988
PG 34:1	766.6	2.37283	3.03728	1.58627	2.81408	3.46073	2.00713	4.17225	3.37915	2.09587	2.4727	2.21232	1.88742
PG 34:0	768.6	0	0	0	0	0	0	0	0	0	0	0	0
PG O-36:2	778.7	0.0136865	0.0224278	0.0122812	0.0282548	0.0326107	0.0166907	0.0406002	0.007548	0.0336079	0.0142097	0.0404639	0.0212417
PG O-36:1	780.7	0.0090481	0.00262956	0.00796124	0.00448194	0.0414627	0	0.0171596	0	0.0669999	0	0.0389656	0.0252634
PG 36:4	788.6	0.0596005	0.0659467	0.021874	0.0681756	0.102406	0.0415359	0.118035	0.0615177	0.0562745	0.0347394	0.0548526	0.0467728
PG 36:3	790.6	0.0280959	0.0337579	0.0190783	0.0485992	0.11385	0.0513475	0.156623	0.0646194	0.0892197	0.0543434	0.0817622	0.0425229
PG 36:2	792.6	0.113865	0.1482	0.093382	0.154462	0.338727	0.19814	0.418599	0.288041	0.436182	0.168563	0.355283	0.185055
PG 36:1	794.6	0.163165	0.280164	0.127602	0.25938	0.325579	0.203755	0.473977	0.373814	0.928866	0.283116	0.648884	0.35145
PG 38:6	812.6	0.0343632	0.028055	0.0167762	0.0216033	0.0210111	0.0228818	0.0377799	0.0305512	0.0406384	0.0184011	0.0361664	0.0238423
PG 38:5	814.6	0.0189726	0.0208391	0.00737101	0.0162284	0.020843	0.00972542	0.0376765	0.00816706	0.0396017	0.0204019	0.0290926	0.0230183
PG 38:4	816.6	0.0108046	0	0	0.0148315	0.0353223	0.0121992	0.0403917	0.026436	0.103294	0.0168926	0.0673428	0.0174547
PG 38:3	818.6	0	0	0	0.000670008	0.0176323	0.00721861	0.0263752	0.0178543	0.100154	0	0.0671965	0.0359942
PG 38:2	820.6	0	0	0	0	0	0	0.0214006	0.000652317	0.120382	0	0.0751836	0.0240274
PI 32:1	826.5	1.34962	1.06087	1.02975	1.57884	1.76285	1.05733	2.45484	1.90954	0.896849	1.28871	1.32759	0.953929
PI 32:0	828.6	0.282988	0.414601	0.223797	0.412586	0.529071	0.327899	0.773975	0.668247	0.405106	1.09477	0.64128	0.466021
PI 34:2	852.6	1.76523	1.60329	1.18998	2.09791	2.54628	1.67489	3.5252	2.70405	1.30207	1.4322	1.76437	1.43317
PI 34:1	854.6	3.80939	4.56743	2.95954	4.91556	6.93217	4.25632	9.93017	7.50234	3.99582	5.7397	5.22311	3.82515
PI 34:0	856.6	0.443231	0.547443	0.335155	0.575947	0.876038	0.484786	1.24387	0.916879	0.564755	1.06006	0.771134	0.525942
PI O-36:3	864.6	0.169871	0.131578	0.107025	0.18671	0.159559	0.095297	0.270562	0.180281	0.0937856	0.0842273	0.107495	0.0708285
PI O-36:2	866.6	0.191683	0.193324	0.143809	0.231682	0.243698	0.184938	0.428301	0.278805	0.174973	0.198654	0.196905	0.171574
PI O-36:1	868.6	0.221991	0.295838	0.173462	0.268841	0.459565	0.269985	0.656585	0.500774	0.214902	0.325313	0.279286	0.225649
PI 36:4	876.6	0.677322	1.24769	0.608602	0.907643	0.694201	0.462261	0.889904	0.626073	0.404471	0.728311	0.499611	0.380118
PI 36:3	878.6	2.69734	2.11167	1.79961	3.09112	3.23603	2.00572	4.27335	3.10975	1.31583	1.4057	1.76952	1.35633
PI 36:2	880.6	3.78533	3.30789	2.47001	4.6428	6.8424	4.21226	9.3963	6.63526	3.274	3.41961	4.47528	3.19063
PI 36:1	882.6	3.1367	3.43619	2.19723	3.84193	6.33787	3.77955	8.72473	5.81126	3.87542	4.62841	4.68839	3.17383
PI O-38:3	892.6	0.469867	0.595141	0.421467	0.57654	0.887389	0.519632	1.0437	0.658687	0.400905	0.367877	0.418925	0.208953
PI O-38:2	894.6	0.253154	0.225772	0.235573	0.311055	0.446016	0.272281	0.645051	0.473761	0.239624	0.236737	0.264084	0.204444
PI 38:5	902.6	0.870783	1.80931	0.751244	1.10011	1.06135	0.676183	1.38536	1.16133	0.61497	1.18705	0.797948	0.6135
PI 38:4	904.6	3.68864	8.24904	3.26053	4.83703	4.93635	3.16901	6.21879	4.9279	2.34317	4.85251	3.28751	2.55528
PI 38:3	906.6	6.62322	6.81709	4.57654	8.04501	9.56883	6.13985	12.8669	9.36903	4.48115	5.32369	6.08243	4.37713
PI 38:2	908.6	2.17575	1.64554	1.58205	2.84558	4.22349	2.56069	5.75356	4.06672	2.17634	2.0166	2.94423	1.96077
PI O-40:4	918.6	0.206948	0.299085	0.127778	0.222011	0.326035	0.206087	0.427974	0.347086	0.1419	0.228035	0.204648	0.169391
PI O-40:3	920.6	0.353816	0.475652	0.255025	0.414128	0.730998	0.435603	0.973455	0.783904	0.39189	0.522593	0.465814	0.325168
PI 40:6	928.6	0.52263	0.942989	0.441776	0.560744	0.851303	0.524339	1.15374	0.852133	0.427185	0.743446	0.561477	0.459545
PI 40:5	930.6	0.771597	1.20829	0.583631	0.76895	1.27034	0.745922	1.76367	1.32176	0.582297	1.05134	0.766546	0.651609
PI 40:4	932.6	0.388218	0.505797	0.294098	0.469861	0.780681	0.39234	0.949571	0.65145	0.31411	0.480618	0.4121	0.334322
PI 40:3	934.6	0.301031	0.26697	0.215826	0.348966	0.55019	0.363971	0.778189	0.531385	0.294692	0.329313	0.380433	0.307641
PI 40:2	936.6	0.114654	0.163318	0.148145	0.132516	0.225595	0.133373	0.31882	0.204607	0.122055	0.122341	0.136669	0.112701
PS 30:2	704.5	0.0085917	0.0317766	0.00632906	0	0	0	0.00491802	0	0.0247756	0	0	0.217467
PS 30:1	706.5	0.260827	0.14475	0.16871	0.348443	0.472599	0.256096	0.584294	0.476666	0.15338	0.147755	0.158553	0.322608
PS O-32:2	718.5	0.0160359	0.0137407	0.0288991	0.0242565	0.0188201	0.0142697	0.0222442	0.00890024	0.031644	0	0.00767652	0.162813
PS O-32:1	720.5	0.366001	0.168282	0.231652	0.519509	0.906552	0.54391	1.15515	0.778427	0.348586	0.235475	0.343755	0.522427
PS 32:3	730.4	0.016921	0.00799667	0.0122822	0.0163216	0.00200832	0.00650636	0.0731367	0.0204868	0.0197333	0.011374	0.00747766	0.366533
PS 32:2	732.4	0	0	0	0	0	0	0	0	0	0	0	0
PS 32:1	734.5	5.97758	3.6588	3.95808	7.37316	10.3475	6.03517	12.4848	10.4858	3.79919	5.00768	4.46483	4.3261
PS O-34:2	746.4	0.0304922	0.0287563	0.0266046	0.0758164	0.11227	0.0564341	0.13177	0.140234	0.0575988	0.0452249	0.0433468	0.216322
PS O-34:1	748.6	0.60471	0.485876	0.380467	0.757036	1.23938	0.681965	1.53384	1.06487	0.438866	0.616793	0.51303	0.751367
PS 34:2	760.6	1.6649	1.28529	1.1795	2.37337	3.56179	2.00779	4.24655	3.32196	1.46722	1.45062	1.76413	1.73552
PS 34:1	762.6	9.32053	9.13742	6.54323	12.6939	14.4135	8.54152	17.387	14.3712	8.13304	10.7454	9.25259	8.30243
PS 34:0	764.6	0.0228967	0	0	0	0	0	0	0	0	0	0	0.139189
PS O-36:2	774.6	0.119065	0.166413	0.119851	0.171399	0.260149	0.147737	0.377351	0.303414	0.168887	0.163141	0.141061	0.236417
PS O-36:1	776.6	0	0	0	0	0	0	0	0	0	0	0	0
PS 36:4	784.6	0.19922	0.199262	0.137157	0.209049	0.353217	0.198162	0.430407	0.33248	0.155392	0.195781	0.18173	0.362755
PS 36:3	786.5	0.480357	0.33776	0.250053	0.518638	0.841033	0.489686	1.03106	0.788086	0.428269	0.473584	0.472411	0.500116
PS 36:2	788.6	2.1155	2.43045	1.40232	2.86125	3.94311	2.43339	5.01724	3.96128	2.37551	2.84949	2.81577	2.12013
PS 36:1	790.6	3.99878	8.878	3.46984	6.33494	5.64795	3.46592	6.66465	5.59775	5.34278	8.40395	6.11724	4.77454
PS 36:0	792.6	0.0377097	0	0	0	0	0	0.0168145	0	0	0	0	0.0108137
PS O-38:3	800.6	0.0392032	0.0323039	0.0225098	0.0530364	0.121313	0.0464691	0.14443	0.0864016	0.0584516	0.0560632	0.0508157	0.121614
PS O-38:2	802.6	0.0732966	0.113651	0.0584852	0.0985394	0.130975	0.0957539	0.238041	0.124039	0.100126	0.111023	0.108078	0.109073
PS O-38:1	804.6	0.0882342	0.188679	0.0883341	0.128843	0.123074	0.096545	0.180985	0.165487	0.115372	0.15129	0.113502	0.234718
PS 38:7	806.6	0.000229808	0.0186868	0.00553345	0.00908147	0.0118444	0.00217742	0.0622136	0.0146246	0.0330857	0.0102257	0.021753	0.0824014
PS 38:6	808.6	0.18089	0.332673	0.199602	0.290692	0.300054	0.158895	0.391054	0.329183	0.154709	0.308395	0.186819	0.23615
PS 38:5	810.5	0.217334	0.371542	0.170204	0.252755	0.381579	0.188441	0.456855	0.417683	0.241016	0.384962	0.262757	0.271313
PS 38:4	812.6	0.428521	0.775728	0.339904	0.601226	0.743021	0.486996	1.14299	0.806475	0.699222	0.902441	0.680417	0.669883
PS 38:3	814.6	0.567589	0.708451	0.386495	0.81046	0.967134	0.620889	1.26607	1.08755	0.704404	0.870708	0.80418	0.691226
PS 38:2	816.6	0.594286	0.551327	0.371168	0.779036	0.985427	0.553856	1.24506	0.975188	0.567208	0.543002	0.707358	0.428599
PS 38:1	818.6	0.203915	0.257931	0.144822	0.315184	0.290458	0.232063	0.433733	0.344499	0.235688	0.328262	0.273614	0.309968
PS 38:0	820.6	0	0	0	0	0	0	0	0	0	0	0	0
PS O-40:2	830.7	0.025863	0.0510628	0.0344756	0.0569742	0.0182876	0.0343952	0.0771493	0.0479333	0.0249043	0.0328916	0.0272171	0.164146
PS O-40:1	832.6	0.0287729	0.0418194	0.0236204	0.0125115	0.0402513	0.0194631	0.0424754	0.00753818	0.0467641	0.0214288	0.0209132	0.156041
PS O-40:0	834.5	0.0889795	0.160501	0.0751888	0.125191	0.10451	0.0874116	0.146005	0.147563	0.129004	0.152537	0.114608	0.218689
PS 40:6	836.6	0.861933	2.84212	0.936726	1.52784	0.985982	0.647591	1.38721	1.13453	1.37066	2.73767	1.54137	1.53387
PS 40:5	838.6	0.63799	2.48684	0.703031	1.23716	0.700893	0.388002	0.837891	0.730104	0.973696	2.11547	1.06305	1.00011
PS 40:4	840.6	0.217367	0.320397	0.158621	0.252157	0.177102	0.102128	0.203877	0.243985	0.1304	0.258139	0.212134	0.208823
PS 40:3	842.6	0.109023	0.161232	0.0839443	0.154	0.132803	0.10295	0.209315	0.14925	0.1294	0.118534	0.137057	0.151864
PS 40:1	846.7	0.0367116	0.101685	0.0103239	0.0816002	0.0513141	0.0174414	0.0651336	0.101758	0.0591555	0.146268	0.0616446	0.0777755
PS O-42:3	856.6	0.00183448	0.0247313	0.0138345	0.0244335	0.0165137	0.0092185	0.0503807	0	0.0151163	0.00311553	0.0225842	0.188899
PS O-42:2	858.6	0.00999806	0.0538683	0.0161119	0.0227346	0.0200226	0.00574878	0.0273445	0.0230143	0.0298951	0.0355223	0.0247648	0.305492
PS O-42:1	860.6	0	0.00447433	0.0100589	0.00617023	0	0	0	0	0.000463232	0.0037264	0	0.0417299
PS O-42:0	862.6	0.00209163	0.0435156	0.0203532	0.0200847	0.0409881	0.00539161	0.0263446	0.0373346	0.0214018	0.0235698	0.019233	0.08397
PS 42:6	864.6	0	0	0	0	0	0	0	0	0	0	0	0
PS 42:5	866.6	0	0.0231814	0.00887909	0	0	0	0	0	0.0118851	0.017781	0	0.0166865
PS 42:4	868.6	0.00894953	0.0206857	0.00618666	0.00617147	0	0	0.02835	0.000621916	0.0244648	0.00512865	0.00247881	0.148498
PS 42:2	872.7	0.0577402	0.0809535	0.0603183	0.0772358	0.0687257	0.0304929	0.0731657	0.0532415	0.038074	0.0541127	0.0404635	0.105112
PS 42:1	874.7	0.0133198	0.0252889	0.0205619	0.0228764	0.0277908	0.0205311	0.0260291	0.0292519	0.0243473	0.0391244	0.0207931	0.0684092
SM 34:2;2	701.6	0.40692	0.764781	0.351041	0.821354	1.59224	0.856527	1.82828	1.48435	0.481434	0.777215	0.615062	0.531909
SM 34:1;2	703.6	10.7568	20.6566	10.7516	21.2148	29.5327	17.7792	38.405	27.9829	14.8209	22.8543	18.9124	13.7209
SM 34:0;2	705.6	0.508729	0	0	0	1.24224	0.733435	1.8229	0.746456	1.53663	1.62599	2.21619	0.542545
SM 36:2;2	729.6	0.193501	0.310389	0.202851	0.314562	0.917445	0.507482	1.15744	0.863859	0.300381	0.435647	0.397047	0.296481
SM 36:1;2	731.6	0.599267	1.06862	0.52009	0.841505	2.54292	1.44539	3.4345	2.07297	1.21869	1.72691	1.57596	0.932304
SM 36:0;2	733.6	0	0	0	0	0	0	0	0	0	0	0	0
SM 38:2;2	757.6	0.0609	0.104549	0.0388372	0.106979	0.224313	0.0304841	0.211541	0.172545	0.0892411	0.126908	0.112329	0.0366097
SM 38:1;2	759.6	0	0	0	0	0	0	0	0	0	0	0	0
SM 38:0;2	761.7	0	0	0	0	0	0	0	0	0	0	0	0
SM 40:2;2	785.7	0.451032	0.678307	0.443061	0.80876	1.64843	0.899644	2.21087	1.24457	0.659003	0.659883	0.741471	0.558814
SM 40:1;2	787.7	0.646015	0.905842	0.611464	1.03082	2.23765	1.61097	2.82336	1.77769	0.892066	1.12716	1.39517	0.825065
SM 40:0;2	789.7	0.000438061	0	0	0.036819	0	0.0351917	0.149847	0	0.151983	0.150891	0.19756	0.059431
SM 42:3;2	811.6	0.495501	0.741268	0.456911	1.06973	1.70519	1.15818	2.40304	1.58679	0.557745	0.776862	0.776441	0.666068
SM 42:2;2	813.6	2.53997	4.11509	2.49327	4.88744	8.92846	5.30067	11.5683	8.12244	3.7772	4.95658	4.91929	3.69297
SM 42:1;2	815.7	0.885806	1.27177	0.946268	1.77414	2.95962	1.72014	3.75254	2.65146	1.34025	1.59052	1.75172	1.04681
SM 42:0;2	817.7	0.011035	0.0272908	0.0555555	0.0516522	0.131312	0.0285655	0.152704	0.13264	0.176538	0.253356	0.209509	0.0904837
TAG 44:1	766.8	2.23864	0.419326	1.24373	2.27769	2.26436	1.66608	4.2697	1.82321	2.30707	1.94108	2.2994	1.23275
TAG 44:0	768.6	2.35621	1.59583	1.15585	2.3486	2.45317	1.64172	3.89159	2.64567	2.13777	3.55625	2.46227	1.46663
TAG 45:0	782.8	1.32186	0.377652	0.384344	0.443707	1.21286	1.16967	2.25908	1.17449	0.845837	0.857944	1.22373	0.52547
TAG 46:2	792.8	1.44048	0.221418	0.651097	1.11287	1.74791	1.12621	2.47316	1.23086	1.24675	0.600351	1.3163	0.619211
TAG 46:1	794.7	6.19125	2.84936	3.27193	6.30791	8.00613	4.67082	12.7473	7.14929	6.6136	5.63246	6.79743	3.63855
TAG 46:0	796.8	3.01378	1.78209	1.28907	2.15534	3.29056	1.97668	4.38001	3.10286	2.71209	5.52748	3.16563	1.86041
TAG 47:1	808.7	0.95439	0.602706	0.566347	1.34732	3.01087	2.17396	4.65219	1.34706	1.52147	1.01763	1.76382	0.718353
TAG 47:0	810.8	1.22328	0.534263	0.392689	0.702578	1.14965	1.1837	2.16223	1.11682	0.816698	1.43548	1.25708	0.647272
TAG 48:3	818.7	0.473459	0.117427	0.268782	0.373652	0.555607	0.395694	1.04479	0.361605	0.514015	0.177548	0.519253	0.243107
TAG 48:2	820.8	5.35784	1.63329	2.82513	4.33956	6.98152	4.20251	10.3699	5.75413	5.24629	3.44768	5.49094	2.78408
TAG 48:1	822.8	8.63642	4.66916	4.52359	8.3319	11.6568	6.60397	16.8293	10.4579	10.0091	11.054	10.3882	5.41591
TAG 48:0	824.8	2.07179	1.65093	0.834503	1.58944	2.21359	1.72471	2.88537	2.38179	1.89536	5.44456	2.57077	1.23097
TAG 49:2	834.6	0.77684	0.324666	0.422883	0.780451	1.4572	0.952026	2.00809	1.22485	0.853016	0.577391	0.951437	0.569554
TAG 49:1	836.7	1.14724	0.668744	0.515962	1.17979	2.20985	1.62316	4.60712	1.70686	1.37039	1.33118	1.34263	0.883182
TAG 49:0	838.8	0.449727	0	0	0	0.481189	0.399594	0.76317	0.44668	0.277484	0.492436	0.455109	0.225238
TAG 50:3	846.8	1.85289	0.535459	0.816132	1.31324	2.24208	1.37552	2.94799	1.56631	1.85393	0.85957	1.79934	0.889939
TAG 50:2	848.8	6.87388	3.01255	3.72045	6.92691	11.4239	6.15193	16.2846	9.34526	8.8878	5.91191	9.16014	4.51989
TAG 50:1	850.8	3.96664	2.60767	2.04416	3.88682	6.31089	3.3397	9.72976	6.23387	6.07784	7.94402	6.90749	3.21246
TAG 50:0	852.8	0.783237	0.999798	0.319333	0.583233	0.953339	0.636065	1.32604	0.980481	0.645839	1.79264	1.06209	0.534455
TAG 51:3	860.8	0.0164766	0.0216648	0.00271721	0.0202872	0.177155	0.130951	0.411241	0.0136052	0.173388	0.000537001	0.111358	0.0827655
TAG 51:2	862.8	0.350975	0.232909	0.20098	0.395195	1.01001	0.580209	1.4524	0.835511	0.788138	0.545123	0.918178	0.385677
TAG 51:1	864.8	0.122421	0.119196	0	0	0.292987	0.233802	1.26841	0	0.426773	0.548003	0.1309	0.102716
TAG 51:0	866.7	0	0	0	0	0	0	0	0	0	0.0826368	0	0
TAG 52:5	870.7	0.130491	0.016122	0.00422379	0.238467	0.0216064	0.0901417	0.0328842	0.0257429	0.067439	0.00498021	0.125684	0.0100698
TAG 52:4	872.8	0.294691	0	0.142621	0.352978	0.496946	0.278525	0.63692	0	0.527453	0.102045	0.40047	0.112259
TAG 52:3	874.8	1.7338	0.897335	0.97188	1.78712	3.28034	1.92383	4.8377	2.50916	2.75555	1.36024	3.10213	1.28907
TAG 52:2	876.7	3.15067	2.36969	1.68259	2.79959	6.25673	3.60456	9.21735	5.29542	5.53299	3.98343	6.02202	2.32167
TAG 52:1	878.8	0.555963	0.193626	0.143639	0.771184	1.40647	0.922732	2.3125	1.22296	1.32733	1.92505	1.40877	0.580744
TAG 52:0	880.7	0.0981552	0.166386	0.0110266	0	0.0665146	0.0479202	0.14928	0.0983032	0.0799941	0.567245	0.366326	0.0432608
TAG 53:3	888.8	0	0	0	0.00495537	0.168607	0.106157	0.226267	0	0.0970054	0	0.133571	0
TAG 53:2	890.9	0.109479	0	0	0.0196921	0.231221	0.123232	0.282075	0.199096	0.173289	0.135007	0.164419	0.0916197
TAG 53:1	892.8	0	0	0	0	0	0	0.185693	0	0	0	0	0
TAG 53:0	894.8	0	0	0	0	0	0	0	0	0	0	0	0
TAG 54:6	896.6	0.00868416	0.0295632	0	0.0132833	0.0415772	0.0114721	0	0.02089	0.0678858	0.0369295	0.0116651	0.00366825
TAG 54:5	898.8	0	0.180476	0	0.102309	0	0	0	0	0.185958	0	0.0854512	0
TAG 54:4	900.8	0.0541977	0.510715	0.0824433	0.331392	0.357223	0.213308	0.385395	0.0256528	0.401231	0.0528514	0.63	0.036017
TAG 54:3	902.7	0.447617	2.73818	0.787216	1.45293	1.94776	1.21898	3.28389	0.921561	1.83396	0.717697	2.56975	0.38904
TAG 54:2	904.8	0.119371	0.292032	0.0518571	0.176408	0.4096	0.204394	0.650733	0.413717	0.382555	0.191897	0.438774	0.135075
TAG 54:1	907	0.0239162	0	0.00382223	0.00783239	0.132007	0.110181	0.253376	0.0388268	0.0587336	0.081808	0.0979327	0.0197319
TAG 54:0	908.7	0.0718665	0.122106	0.0557871	0.0571907	0.127356	0.0221995	0.143109	0.190099	0.0506143	0.171907	0.158659	0.0828362
TAG 55:3	916.9	0	0	0	0	0	0	0	0	0	0	0	0
TAG 55:2	918.9	0	0	0	0	0	0	0	0	0	0	0	0
TAG 55:1	920.8	0	0	0	0	0.0541939	0	0.0558195	0	0.0266717	0	0.0364995	0
TAG 56:7	922.7	0.0375097	0.041763	0	0.0665138	0.0669997	0.0346544	0.120282	0.0680795	0.0944558	0.0605336	0.0903928	0.0126354
TAG 56:6	924.7	0.0175867	0	0	0.0178371	0.0262262	0.01594	0.0578042	0.0324479	0.0523691	0.0475964	0.024995	0.0144259
TAG 56:5	926.7	0	0	0	0	0	0	0.000683647	0	0.00329332	0	0.0037242	0
TAG 56:4	928.9	0	0.015621	0	0.0106312	0.0243432	0.0890605	0.203765	0.0204623	0.118074	0.00530957	0.12316	0.00485397
TAG 56:3	930.7	0	0.207881	0.0655529	0.00695209	0.368088	0.193254	0.434479	0.296629	0.216957	0.118386	0.272234	0
TAG 56:2	932.9	0	0	0	0	0	0	0.222286	0	0.086593	0.101582	0	0
TAG 56:1	934.6	0.00628667	0.0119446	0	0.0316166	0.107836	0.0541756	0.0175676	0.00222999	0.0525367	0.0364671	0.0341715	0.0477266
TAG 56:0	936.7	0	0	0	0	0	0	0	0	0	0	0	0
TAG 58:9	946.8	0	0	0	0	0	0	0	0	0	0	0	0
TAG 58:8	948.6	0.0264621	0.118542	0.0262324	0.0206496	0.145138	0.0534282	0.0838933	0.0763445	0.0912498	0.10048	0.114651	0.0948048
TAG 58:7	950.8	0	0	0	0	0	0	0	0	0.0310006	0.0308059	0.0309926	0
TAG 58:6	952.7	0	0.00404131	0	0	0.0288752	0.0246729	0.051399	0.0313882	0.00470224	0.00547273	0.00440625	0
TAG 58:5	954.8	0.0985779	0.215964	0.0199333	0.10478	0.114879	0.0935288	0.229828	0.057077	0.0650387	0.0781169	0.109986	0.0294506
TAG 58:4	956.6	0.160106	0.269403	0	0.133595	0.284572	0.0893028	0.333701	0	0	0.0854864	0.116669	0.137077
TAG 58:3	958.7	0	0	0	0	0	0.0381769	0	0	0	0	0	0
TAG 58:2	960.9	0.0242409	0.066741	0	0.0969034	0.247266	0.0767149	0.146317	0.191265	0.102845	0.149695	0.0651096	0.0810819
TAG 58:1	962.9	0	0	0	0	0	0	0	0	0	0	0	0.0798027
TAG 59:4	970.7	0	0	0	0	0	0	0	0	0	0	0	0
TAG 59:3	972.7	0	0	0	0	0	0	0	0	0	0	0	0
TAG 60:7	978.9	0	0	0	0	0.0282751	0	0	0	0	0	0	0
TAG 60:5	982.8	0.0335099	0.0343563	0	0.0217676	0.0841325	0.0216401	0.0789499	0.0634063	0.0535651	0.0245649	0.0486527	0.04469
TAG 60:4	984.9	0	0	0	0	0	0	0	0	0	0	0	0
TAG 60:3	986.9	0	0	0	0	0	0	0	0	0	0	0	0
TAG 60:2	988.9	0	0	0	0	0	0	0	0	0	0	0	0
TAG 60:1	990.9	0	0	0	0	0	0	0	0	0.0367956	0.0610727	0	0
TAG 60:0	992.9	0.0460017	0.0679859	0.0604977	0.0882976	0.198397	0.0451066	0.076587	0.151159	0.0456688	0.0770031	0.0804121	0.0522758
