# Supplementary material for: Phosphatidic acid phosphatase LPIN1 in phospholipid metabolism and stemness in hematopoiesis and AML
Source: Hemasphere. 2025 Apr 22;9(4):e70118. doi: 10.1002/hem3.70118 (PMC12012646; doi:10.1002/hem3.70118)
Supplement: Supplementary file 8 — Supporting information. [file HEM3-9-e70118-s022.xlsx]

## Sheet: Sheet1
Suppl. Table 7. Lipidomics of 12 primary AML samples.
class	species	Sample01	Sample02	Sample03	Sample04	Sample05	Sample06	Sample07	Sample08	Sample09	Sample10	Sample11	Sample12
Chol	Chol	37.3375	8.65532	127.762	22.631	90.4886	47.2795	11.5897	15.1038	32.6835	38.5908	20.7529	70.3469
CE	CE 14:1	0	0.00359078	0	0	0	0	0	0	0	0.00485248	0	0
CE	CE 14:0	0	0.0234364	0	0	0	0	0.0038608	0.000853818	0	0.0141339	0	0
CE	CE 15:0	0	0	0	0	0	0	0.102422	0	0	0.0260845	0	0
CE	CE 16:2	0	4.43779e-05	0	0	0.000204653	0	0	0	0.00471529	0.00483025	0	0.00399885
CE	CE 16:1	0	0.0673638	0.00408716	0	0	0	0	0	0	0.0314958	0	0
CE	CE 16:0	0.00797518	0.0962563	0.426528	0.0087269	0.0998738	0.0278831	0.0465415	0.0221726	0	0.0657982	0	0.067893
CE	CE 17:1	0	0.0107246	0.00175373	0	0.00765956	0	0	0	0	0.0249284	0	0
CE	CE 17:0	0	0.0123431	0.0366925	0	0.0113894	0	0.0516329	0.000280551	0	0.0287124	0.00414228	0.00460637
CE	CE 18:3	0.0201178	0.002308	0.0251538	0	0.00602931	0.00238447	0	0.00113619	0	0.0468226	0.00219506	0
CE	CE 18:2	0.0226232	0.0398903	0.180598	0.00345483	0.0544615	0.0202009	0.0140275	0.0160894	0.0132383	0.0454053	0.0273767	0.027315
CE	CE 18:1	0.0851514	0.289476	0.632117	0.0335747	0.290875	0.20881	0.0980814	0.0656396	0.0772692	0.16308	0.076968	0.231173
CE	CE 18:0	0.00118883	0.0255643	0.0523042	0.0113623	0.0320465	0.0126463	0.0808494	0.00670652	0.0259075	0.024746	0.00652886	0.0280833
CE	CE 19:1	0	0.00129314	0	0	0.00319504	0	0	0	0	0.00247469	0	0
CE	CE 20:4	0.077145	0.0755194	0.282077	0.0368695	0.144484	0.0703265	0.0367402	0.0297974	0.0400202	0.0615259	0.0355888	0.0913887
CE	CE 20:3	0	0.00794706	0.0181254	0	0.0212588	0.00106035	0	0.00686413	0.00136867	0.0187918	0	0.0201435
CE	CE 20:2	0.00708219	0.0131858	0.0235147	0.00560626	0.0153199	0.0183288	0.016413	0.00328013	0.00634502	0.00967006	0.00499317	0.0189547
CE	CE 20:1	0.000501634	0.0152789	0.00948185	0.000493391	0.00646159	0.00562262	0.00834834	0.000105037	0.00135487	0.00648864	0	0.00851113
CE	CE 22:6	0	0.00352575	0.031757	0.00108909	0.0105129	0.00136044	0	0.00471094	0.00548472	0.00129941	0	0.0169717
CE	CE 22:5	0	0.00708114	0.0286587	0	0.00734043	0.00577917	0	0.00562047	0.00496888	0.0183477	0	0.0204968
Cer	Cer 34:1;2	1.23102	0.66503	5.07816	0.910694	2.46322	2.17429	0.60831	0.5935	0.887271	1.30472	0.889278	1.43912
Cer	Cer 36:1;2	0.029422	0.01641	0.118389	0.0441216	0.0709886	0.0750426	0.0229879	0.0232069	0.0297926	0.0205007	0.0306675	0.0424676
Cer	Cer 38:1;2	0	0	0	0	0.00547661	0	0	0	0.000282854	0	0	0
Cer	Cer 40:2;2	0	0.0036489	0.0275993	0	0.0172079	0	0	0.00167826	0	0	0.000470385	0.0143565
Cer	Cer 40:1;2	0.0668188	0.0339857	0.249356	0.0301498	0.155858	0.102459	0.000881447	0.0440248	0.0627928	0.0709355	0.0800939	0.0599193
Cer	Cer 40:2;3	0	0	0	0	0.00315696	0	0	0	0.000336943	0	0	0
Cer	Cer 42:2;2	0.460164	0.268943	1.8373	0.316953	1.04635	0.752639	0.158942	0.243694	0.292256	0.355902	0.362569	0.473321
Cer	Cer 42:1;2	0.285322	0.0888354	0.927367	0.0749271	0.299674	0.402932	0.0652706	0.140084	0.181591	0.28431	0.272655	0.100667
Hex2Cer	Hex2Cer 32:1;2	0.017195	0.00515561	0.04861	0.0090454	0.0274128	0.0206733	0.0170589	0.0040416	0.0185398	0.027863	0	0.0322344
Hex2Cer	Hex2Cer 34:1;2	0.0984901	0.0748697	0.235297	0.268751	1.35876	0.7719	0.181468	0.109327	0.366104	0.0822328	0.061767	1.0169
Hex2Cer	Hex2Cer 36:1;2	0	0	0	0.00284538	0.0506784	0	0	0	0	0	0	0.0269117
Hex2Cer	Hex2Cer 36:1;3	0	0	0	0.00053608	0.0012505	0	0	0	0.00912366	0.0107958	0	0.00945301
Hex2Cer	Hex2Cer 38:1;2	0	0	0	0.00414043	0.0282083	0	0	0	0	0	0	0.0116931
Hex2Cer	Hex2Cer 38:2;3	0	0	0	0	0	0	0	0	0	0	0	0.0031411
Hex2Cer	Hex2Cer 40:1;2	0	0	0	0	0	0	0.039601	0	0	0	0.0376445	0
Hex2Cer	Hex2Cer 40:2;3	0	0	0	0	0	0	0	0	0	0	0	0
Hex2Cer	Hex2Cer 40:1;3	0	0	0	0.0164821	0	0.0278516	0	0	0	0	0	0
Hex2Cer	Hex2Cer 42:2;2	0	0	0	0	0	0	0	0	0	0	0	0
Hex2Cer	Hex2Cer 42:1;2	0	0	0	0.0194037	0	0	0	0.0182682	0	0	0	0.0608107
Hex2Cer	Hex2Cer 42:2;3	0.0380183	0.0079224	0.0630084	0	0	0.0219654	0	0.00565369	0.0136152	0	0	0
Hex2Cer	Hex2Cer 42:1;3	0.0241361	0.0056243	0	0	0	0	0	0.00774261	0	0.0258904	0	0
HexCer	HexCer 34:1;2	0.154588	0.280111	0.122363	0.243724	0.383022	0.344058	0.0805304	0.0516854	0.230172	0.181172	0.092699	0.312784
HexCer	HexCer 36:1;2	0.0087062	0.00923	0.016623	0.0213669	0.0351004	0.0356152	0	0.00511766	0.0318869	0.0114604	0.0130425	0.0337944
HexCer	HexCer 38:1;2	0.0277356	0.0106668	0.0548288	0.0215607	0.0414754	0.0336624	0.0267187	0.0110106	0.0325003	0.0291309	0.0247586	0.0276773
HexCer	HexCer 38:2;3	0.0174995	0.00600253	0.0495783	0.0115236	0.0236355	0.020514	0.0132438	0.00422439	0.0256195	0.025581	0.0166171	0.0202164
HexCer	HexCer 40:2;2	0.0685946	0.0214746	0.0997646	0.0167586	0.0404119	0.0553647	0.0131525	0.019223	0.0598532	0.0214691	0.038095	0.0650757
HexCer	HexCer 40:1;2	0.0816793	0.0866075	0.129729	0.0619452	0.138524	0.159759	0.00830706	0.0238736	0.0905334	0.127847	0.0757211	0.0776479
HexCer	HexCer 40:3;3	0	0.00632724	0.0126721	0.0075862	0.00529981	0.00159295	0.00477696	0.00371622	0.0203063	0.0155443	0.00573163	0.0213896
HexCer	HexCer 40:2;3	0.0163039	0.0197481	0.0237989	0.0126989	0.0279407	0.0136263	0	0.00129509	0.00582265	0.0183402	0.0104715	0.0190934
HexCer	HexCer 40:1;3	0.00159304	0	0	0.000232905	0	0.00250094	0	0	0.0038209	0.00466054	0.000971109	0
HexCer	HexCer 42:3;2	0.0340152	0.0141487	0.0653557	0.022921	0.0299228	0.0555847	0	0.0115816	0.0345838	0.028256	0.0162289	0.0481203
HexCer	HexCer 42:2;2	0.230398	0.241772	0.430389	0.290048	0.430075	0.423817	0.105051	0.0705279	0.233403	0.170378	0.160221	0.309131
HexCer	HexCer 42:1;2	0.235876	0.143305	0.273584	0.119168	0.240747	0.413483	0.0290247	0.0550448	0.19993	0.291835	0.224201	0.110562
HexCer	HexCer 42:3;3	0	0.00180692	0	0	0	0.000902037	0	0	0	0	0.00117648	0.00391478
HexCer	HexCer 42:2;3	0	0	0	0	0	0	0	0	0	0	0	0
HexCer	HexCer 42:1;3	0	0.00104859	0	0	0.00066274	0.00323556	0	0.00560596	0.0092082	0.0319051	0.0227263	0.0120987
LPC	LPC 14:1	0	0	0	0	0	0	0	0	0	0	0	0
LPC	LPC 14:0	0.00432549	0	0	0	0	0	0	0	0	0	0	0.0246617
LPC	LPC 16:1	0.0545445	0.00304626	0.323187	0.0137153	0.0408722	0.0529231	0.0610666	0.00699984	0.0133702	0.04915	0.0242544	0.0938139
LPC	LPC 16:0	0.286708	0.111529	1.14352	0.214745	0.533535	0.515165	0.256368	0.127325	0.5339	0.40316	0.227257	0.634892
LPC	LPC 18:3	0.0132667	0.000342901	0.0514839	0.0113837	0.00239714	0.00211824	0.0106179	0.00120694	0.00331374	0.00976229	0.00104218	0.0257204
LPC	LPC 18:2	0.106397	0.0401892	0.283441	0.124367	0.142641	0.159476	0.356614	0.062972	0.23109	0.103533	0.0800062	0.221122
LPC	LPC 18:1	0.382403	0.13482	1.13043	0.336958	0.428505	0.528459	0.31411	0.135101	0.445835	0.359555	0.363069	0.576764
LPC	LPC 18:0	0.418454	0.170582	1.36136	0.223947	0.618281	0.43828	0.261285	0.0994248	0.317921	0.244813	0.117022	0.415889
LPC	LPC 20:6	0.00356314	0	0.0359042	0.00404659	0.0013203	0	0.0121847	0	0.00880941	0	0.00331694	0
LPC	LPC 20:5	0.0159256	0	0.0856434	0.00836584	0.00817179	0.000300636	0.057423	0.00100325	0.0200639	0.00211422	0	0.0242552
LPC	LPC 20:4	0.403421	0.0981484	1.7034	0.44466	0.739564	0.613791	0.601603	0.158166	1.01689	0.432535	0.258291	0.664532
LPC	LPC 20:3	0.0616107	0.0112513	0.14718	0.0911251	0.0365306	0.0709997	0.133137	0.019329	0.110252	0.0185545	0.0168932	0.0773607
LPC	LPC 20:2	0.156129	0.0521172	0.269554	0.275093	0.0771635	0.0744773	0.652819	0.0258374	0.0482848	0.02872	0.0223673	0.13401
LPC	LPC 20:1	0.32531	0.0672976	0.419404	0.310801	0.0941606	0.112033	0.469411	0.0150645	0.0324232	0.0154529	0.00793691	0.116575
LPC	LPC 20:0	0.0362903	0.00625077	0.0943156	0.0140256	0.015482	0.0360039	0.00270523	0.00109477	0.0192236	0.0138604	0	0.0139487
LPC	LPC 22:6	0.0426223	0.00837654	0.301947	0.0240659	0.0845567	0.0754003	0.0290349	0.00936015	0.0735138	0.0264973	0.0124531	0.101748
LPC	LPC 22:5	0.0798409	0.0138892	0.273302	0.0695774	0.122487	0.0705674	0.144166	0.0103171	0.055399	0.0288971	0.00839419	0.137065
LPC	LPC 22:4	2.07875	0.333368	4.99238	1.45193	1.53083	1.31	1.20107	0.191333	0.448647	0.381657	0.222812	0.940652
LPC	LPC 22:3	0.145165	0.0259265	0.180145	0.207072	0.0235595	0.0496404	0.193171	0.0117759	0.0277776	0	0.0007161	0.0354404
LPC	LPC 22:2	0.0415119	0.0054805	0.0957637	0.0227365	0.0131289	0.0322129	0.0315602	0.00191696	0.00759238	0.0208303	0.00788211	0.0212985
LPC	LPC 22:1	0.0154083	0	0.0507866	0	0	0	0.00284629	0	0	0	0	0
PA	PA 32:2	0	0	0	0.00190253	0.000411655	5.73026e-05	0	0	0.0273075	0	0	0.00291237
PA	PA 32:1	0	0	0	0	0.023788	0.002783	0	0	0.0180358	0	0	0.0524188
PA	PA 32:0	0.0325251	0.00226335	0.201563	0.00501113	0.328366	0.0315626	0	0.0140379	0.0565182	0.0381161	0.0085323	0.221413
PA	PA O-34:2	0	0	0	0	0.00648764	0	0	0	0.0102046	0	0	0.00390801
PA	PA O-34:1	0	0	0	0	0.0736454	0	0	0	0.0013867	0	0	0.0736467
PA	PA 34:3	0	0	0	0.00312503	0	0	0	0	0.0177026	0	0	0
PA	PA 34:2	0.0347639	0.000469272	0.268339	0.0309207	0.236664	0.1342	0	0.0287037	0.123785	0.0290126	0.0157712	0.204563
PA	PA 34:1	0.270618	0.0277592	1.13525	0.0987437	0.654513	0.414259	0	0.0904571	0.253597	0.215588	0.0895509	0.797304
PA	PA O-36:2	0	0	0	0.00869228	0.0151152	0	0	0.000492646	0.023352	0	0	0.0229645
PA	PA O-36:1	0	0	0.00870629	0.00401341	0.0163487	0.00233957	0	0.00149266	0.0305843	0	0	0.0252207
PA	PA 36:4	0.0211273	0	0.307105	0.0262096	0.222999	0.196772	0	0.0218779	0.174892	0.0465626	0.0157672	0.0715698
PA	PA 36:3	0.0424541	0	0.239205	0.0403104	0.206712	0.208297	0	0.0332906	0.194744	0.0333893	0.00299576	0.180839
PA	PA 36:2	0.223564	0.0375759	1.10512	0.13963	0.618737	0.540482	0.0747193	0.0882861	0.321733	0.138331	0.0912601	0.574446
PA	PA 36:1	0.702768	0.245716	1.80296	0.316396	0.763684	0.726683	0.306876	0.160595	0.41778	0.414686	0.363619	0.846809
PA	PA 38:6	0	0	0	0	0.0194647	0.00298267	0	0	0.0187148	0	0	0
PA	PA 38:5	0.0392069	0	0.355966	0.0352237	0.182449	0.218372	0.0144909	0.0233923	0.184923	0.0662381	0.0208636	0.062529
PA	PA 38:4	0.128227	0.0327308	0.602861	0.101431	0.506654	0.297757	0.0283327	0.0512487	0.322056	0.176643	0.0708417	0.234217
PA	PA 38:3	0.0714564	0.0199331	0.124238	0.0664823	0.14755	0.113576	0.0175782	0.0382233	0.196643	0.0448555	0.0258247	0.082081
PC	PC O-30:2	0.0632801	0.0157774	0.308539	0.0179401	0.0473436	0.0839523	0.00920867	0.0124066	0.0300713	0.0250468	0.00777245	0.0176639
PC	PC O-30:1	0.118113	0.0269972	0.484739	0.0495612	0.0846892	0.169742	0.0404709	0.0308153	0.0764281	0.0698221	0.0102923	0.045666
PC	PC O-30:0	0.0814997	0.0437234	0.342384	0.0352898	0.204804	0.151506	0.0384553	0.0852791	0.127057	0.0644147	0.0369586	0.214619
PC	PC 30:2	0.123713	0.0415793	0.392388	0.0847976	0.088177	0.188667	0.0408465	0.0213611	0.0868173	0.0896062	0.0188005	0.0201733
PC	PC 30:1	0.134542	0.0371944	0.507835	0.0639274	0.100164	0.182882	0.0331087	0.0157601	0.112475	0.00295068	0.0384511	0.073852
PC	PC 30:0	0.548024	0.217907	1.26009	0.200494	0.597276	1.0047	0.142325	0.321867	0.803235	0.48092	0.303055	0.995185
PC	PC O-32:2	0.088879	0.0315552	0.283389	0.0549927	0.0765359	0.130406	0.0352674	0.0265449	0.052928	0.0427927	0.012074	0.13378
PC	PC O-32:1	0.256049	0.161605	1.50736	0.11837	0.743777	0.510215	0	0.237883	0.281647	0.0716249	0.023308	1.11655
PC	PC O-32:0	0.681314	0.664709	5.09971	0.237571	4.82094	1.33142	0.166145	1.00421	1.60762	1.02124	0.471177	3.30389
PC	PC 32:3	0.0527738	0.0107156	0.217351	0.024187	0.0460998	0.0821824	0	0.015072	0.033036	0.0400183	0.0128617	0.0118573
PC	PC 32:2	0.127562	0.0205077	0.300487	0.0612336	0.0931559	0.204878	0.0396083	0.051718	0.125891	0.0948141	0.0497597	0.247223
PC	PC 32:1	1.97267	0.586916	5.06188	0.928719	1.48327	2.62052	0.797931	0.651489	1.75534	1.33606	1.00015	3.31789
PC	PC 32:0	4.25087	2.63056	18.5705	1.48751	17.5981	7.2248	0.952864	1.95617	7.74784	8.77562	2.75587	13.2608
PC	PC O-34:3	0.152927	0.050558	0.429753	0.157832	0.133701	0.18819	0.214462	0.043321	0.116369	0.0948718	0.0383345	0.153817
PC	PC O-34:2	0.244125	0.193425	1.53776	0.247303	1.03931	0.579321	0.145564	0.477588	0.541143	0.196818	0.131561	1.01502
PC	PC O-34:1	2.10248	1.14318	10.7575	0.913992	6.38166	3.63353	0.536117	1.69531	2.59264	2.14458	1.47364	6.56282
PC	PC O-34:0	0.523539	0.328417	2.43638	0.195196	1.48683	1.11443	0.0845678	0.441183	0.869955	0.708874	0.373448	0.832438
PC	PC 34:3	0.323522	0.0651846	0.633987	0.18319	0.167407	0.399367	0.107034	0.127438	0.298654	0.214047	0.138567	0.417436
PC	PC 34:2	6.40543	1.67797	14.8767	3.42859	6.82331	9.98099	3.06523	2.80102	5.98535	6.6594	3.25242	7.77499
PC	PC 34:1	31.6008	9.46319	81.4833	13.9487	23.524	37.2456	6.33757	9.42129	19.9712	32.5021	22.7685	26.4009
PC	PC 34:0	1.06347	0.70166	3.4711	0.272984	1.63796	1.6664	0.127046	0.390374	1.12704	2.35137	0.691625	0.960476
PC	PC O-36:6	0.101937	0.0230108	0.223136	0.0632457	0.080864	0.109306	0.0394768	0.023978	0.0691172	0.0534366	0.0509693	0.106974
PC	PC O-36:5	0.491263	0.104151	1.91106	0.473936	1.1045	0.586495	0.300287	0.202027	0.362441	0.333744	0.241778	1.44501
PC	PC O-36:4	1.87282	0.719901	13.9283	0.862279	7.94104	4.7266	0.351494	1.90204	2.40142	2.2027	1.10172	4.19602
PC	PC O-36:3	0.281633	0.152764	1.24645	0.259606	0.865628	0.558508	0.264578	0.378385	0.631209	0.219804	0.142899	0.853535
PC	PC O-36:2	0.556235	0.251738	2.17271	0.432728	1.26791	0.991115	0.307563	0.458308	0.70022	0.410629	0.380219	1.53584
PC	PC O-36:1	0.797478	0.368488	2.34385	0.520706	0.848479	1.21823	0.264347	0.390111	0.70385	0.517139	0.653856	0.739221
PC	PC O-36:0	0.0996474	0.0376477	0.353677	0.0554977	0.106324	0.167008	0.063039	0.0486942	0.0823178	0.0792725	0.0518534	0.0841927
PC	PC 36:6	0	0	0	0	0	0	0	0	0	0	0	0
PC	PC 36:5	0.413386	0.106868	1.12812	0.274324	0.320107	0.669179	0.288362	0.118386	0.386605	0.307112	0.189996	0.385954
PC	PC 36:4	8.75022	2.10978	26.1906	4.43231	9.86837	15.9735	2.07607	3	10.6312	12.2595	4.6626	4.99346
PC	PC 36:3	6.01041	1.43988	11.7739	3.69392	3.95706	8.51241	2.33717	2.43959	5.93501	5.68164	2.94588	6.12644
PC	PC 36:2	14.5828	4.91622	34.8449	9.86968	11.5244	19.3865	6.05251	4.75242	10.5653	14.0927	11.1907	15.7766
PC	PC 36:1	5.72756	3.13826	15.6672	5.30662	5.14035	8.50242	2.66682	2.03649	4.71085	5.72658	5.47049	3.44818
PC	PC 36:0	0.0865572	0.0283117	0.377471	0.0509853	0.214346	0.180883	0.0330069	0.0313885	0.0483971	0.096412	0.0880105	0.22728
PC	PC O-38:6	0.172538	0.0684152	2.4387	0.186425	1.2462	0.48975	0.10998	0.160989	0.210583	0.225672	0.117325	1.20817
PC	PC O-38:5	1.68731	0.470846	11.6325	0.928061	8.66584	3.61558	0.448485	1.11274	2.20803	2.07941	1.11567	7.21505
PC	PC O-38:4	1.20149	0.415424	7.65095	0.684631	3.96511	3.09063	0.224584	1.03484	1.79649	1.62842	0.851174	1.6247
PC	PC O-38:3	0.206205	0.0785425	0.808892	0.221067	0.341104	0.375575	0.149688	0.143503	0.371481	0.165814	0.104266	0.299081
PC	PC O-38:2	0.198232	0.0708859	0.600712	0.163972	0.194296	0.28393	0.103344	0.0836281	0.149459	0.11591	0.126789	0.209837
PC	PC O-38:1	0.0915567	0.043346	0.333395	0.0875132	0.164128	0.175546	0.0584209	0.0532252	0.0982346	0.0602188	0.0565617	0.0747042
PC	PC 38:7	0.0524143	0.0197524	0.186648	0.0347522	0.0699473	0.10199	0.0122573	0.028421	0.0471337	0.0426603	0.0418866	0.0619505
PC	PC 38:6	0.757202	0.253936	3.35216	0.465238	1.10634	1.73987	0.29718	0.301594	1.0234	1.18562	0.478216	0.770834
PC	PC 38:5	6.0584	1.6067	15.7057	3.64205	4.83021	8.98049	1.45146	1.78233	6.38981	7.44108	4.02899	3.74243
PC	PC 38:4	7.11694	2.38463	20.931	5.75522	10.0175	11.661	2.23572	2.62471	10.4617	9.01578	4.68404	3.24758
PC	PC 38:3	1.59362	0.514663	3.1249	1.62086	1.53891	2.08166	0.67609	0.690314	2.38759	1.34277	0.911956	0.928707
PC	PC 38:2	0.682585	0.339886	2.03965	0.63607	0.618813	1.05693	0.261173	0.20425	0.569091	0.665116	0.617852	0.637168
PC	PC 38:1	0.144158	0.0615074	0.538666	0.0741207	0.0912755	0.177029	0.0252168	0.0395126	0.120444	0.0605365	0.0840887	0.130957
PC	PC 38:0	0.033399	0.00723014	1.42372	0.0229961	0.676777	0.220841	0	0.0483085	0.0695351	0.048828	0.0313523	0.771058
PC	PC O-40:1	0.110774	0	0.372019	0.105228	0.159909	0.306464	0.15206	0.0479665	0.223341	0.25457	0.0250761	0.0100239
PC	PC 40:7	0.277797	0.118607	1.50219	0.224565	0.361852	0.69696	0.0652415	0.1111	0.354537	0.462806	0.225822	0.390751
PC	PC 40:6	0.553238	0.241778	2.75731	0.485052	0.948587	1.3028	0.163539	0.20406	0.659015	0.808992	0.396145	0.633839
PC	PC 40:5	0.890788	0.381736	3.10476	0.813453	1.08565	1.52735	0.277856	0.264097	0.92005	0.982534	0.622372	0.686662
PC	PC 40:4	0.279717	0.155663	1.18214	0.300838	0.427084	0.434076	0.0790794	0.0917399	0.369282	0.326932	0.21931	0.233148
PE	PE 32:2	0	0.00079538	0	0.00587642	0	0.00881625	0	0.00102597	0.0468346	0.00409638	0.00787611	0.0216191
PE	PE 32:1	0.153506	0.0461023	0.284781	0.0235506	0.0532395	0.106364	0.0629651	0.0356466	0.106795	0.0728117	0.070631	0.194948
PE	PE O-34:3	0	0	0	0.0142955	0.0207838	0.00413452	0	0.00869315	0.0255757	0	0.006965	0.0128698
PE	PE O-34:2	0.0662926	0.0208638	0.133016	0.0449341	0.138773	0.08325	0	0.065062	0.0802654	0.0758448	0.0795571	0.156576
PE	PE O-34:1	0.0919215	0.0412614	0.269027	0.0332603	0.118939	0.113762	0	0.0706491	0.120626	0.0977394	0.0806525	0.157765
PE	PE 34:2	0.546515	0.23482	0.912672	0.187264	0.347261	0.566927	0.181844	0.220873	0.366816	0.474743	0.262305	0.605936
PE	PE 34:1	2.69646	0.973165	4.46967	0.769297	1.34467	2.23438	0.335143	0.781646	1.2563	2.4665	1.69975	2.20079
PE	PE O-36:6	0.029125	0.00894885	0.00925131	0.0146032	0.0168393	0.0186641	0.0105514	0.0104891	0.0519058	0.00723342	0.016194	0.0240685
PE	PE O-36:5	0.596266	0.179302	1.86057	0.331849	1.10006	0.901339	0.147002	0.361315	0.666139	0.799504	0.518986	1.14686
PE	PE O-36:4	0.100242	0.0508138	0.394432	0.0785377	0.195346	0.195053	0.0631063	0.0965385	0.182928	0.141475	0.0899614	0.188579
PE	PE O-36:3	0.0284434	0.0118233	0.0633161	0.0268651	0.0834022	0.0237507	0	0.028754	0.0729659	0.0254533	0.0213312	0.091809
PE	PE O-36:2	0.100256	0.043146	0.283839	0.0587878	0.201584	0.146465	0.0408571	0.0761485	0.119184	0.109887	0.0867162	0.176806
PE	PE O-36:1	0.201481	0.0737595	0.415431	0.0709706	0.165037	0.167523	0	0.0822909	0.145958	0.13859	0.138193	0.213807
PE	PE 36:5	0.0972221	0.0260534	0.278086	0.0422568	0.0901713	0.148483	0.0355432	0.04255	0.100813	0.113802	0.0831123	0.138749
PE	PE 36:4	1.47454	0.561964	3.45112	0.548458	1.16453	1.97386	0.284762	0.566181	1.28443	2.05065	0.827862	0.958026
PE	PE 36:3	1.08061	0.412671	1.45298	0.360172	0.466058	1.21923	0.218934	0.460319	0.745451	1.11849	0.507635	0.782927
PE	PE 36:2	4.34856	2.06863	8.34745	1.94307	3.81289	5.33162	1.09623	1.76624	3.04983	4.55704	2.75816	4.21041
PE	PE 36:1	5.31743	2.64996	17.158	2.60053	9.1802	7.99212	1.29482	2.53582	4.20043	5.23336	4.52255	6.22808
PE	PE 36:0	0.137245	0.0295793	0.363343	0.00227407	0.288265	0.139107	0	0.0442759	0.060226	0.137109	0.0656912	0.26817
PE	PE O-38:6	0.402944	0.105515	1.0846	0.228531	0.825703	0.513799	0.139004	0.15994	0.275155	0.396346	0.339152	1.17221
PE	PE O-38:5	0.955045	0.279462	3.62709	0.535206	2.42817	1.57728	0.15571	0.533597	0.963377	1.46789	0.921767	1.6414
PE	PE O-38:4	0.349275	0.138945	1.18046	0.213878	0.557011	0.460678	0.0752094	0.188958	0.405424	0.461731	0.267569	0.441781
PE	PE O-38:3	0.0340681	0.020553	0.117677	0.0189407	0.0225808	0.0537706	0.00500084	0.0239893	0.0476763	0.0266092	0.0353334	0.0206677
PE	PE O-38:2	0.0668841	0.0347374	0.149945	0.0444677	0.051769	0.100375	0.0504781	0.0228508	0.0674744	0.0428756	0.0414074	0.0541705
PE	PE O-38:1	0.0309347	0.0198476	0.118079	0.0153035	0.0435356	0.0650268	0.028434	0.0221029	0.0459007	0.0238527	0.0367239	0.0392222
PE	PE O-38:0	0.0172208	0.00130495	0.0273347	0.0187927	0.0168771	0.0149247	0.00944421	0.00633519	0.0236909	0.0293692	0.0117549	0.0239418
PE	PE 38:6	0.355814	0.116731	0.846887	0.145463	0.420531	0.470102	0.066044	0.112433	0.313104	0.44827	0.208781	0.332666
PE	PE 38:5	3.04382	0.955039	6.69338	1.17421	1.47122	4.44311	0.405642	1.09285	2.73123	4.556	2.10095	1.92534
PE	PE 38:4	10.1139	4.8942	31.2762	5.53959	17.3063	15.4304	2.32871	4.75446	12.3768	13.7887	7.21301	10.3287
PE	PE 38:3	1.3641	0.538943	2.01324	0.872303	1.17641	1.50999	0.299031	0.600436	1.65464	0.853224	0.570885	0.718116
PE	PE 38:2	0.275813	0.144138	0.508028	0.1988	0.314345	0.387322	0.0460172	0.110324	0.206835	0.247013	0.161209	0.210015
PE	PE 38:1	0.133479	0.0433736	0.314823	0.0584504	0.201915	0.159863	0	0.0365085	0.108732	0.0776881	0.0770033	0.230509
PE	PE 38:0	0.124871	0.0165666	0.593655	0.0467408	0.450388	0.172702	0.0552462	0.0393087	0.0936002	0.177363	0.0690933	0.375449
PE	PE O-40:6	0.191205	0.0386282	0.754634	0.0978352	0.59843	0.290229	0.0469527	0.0611319	0.138362	0.251489	0.16184	0.441809
PE	PE O-40:5	0.231741	0.0644739	0.846178	0.119272	0.513799	0.315518	0.0356847	0.0609624	0.153101	0.272764	0.21035	0.289414
PE	PE O-40:4	0.128152	0.0382341	0.478898	0.0880344	0.188283	0.140139	0.0292452	0.038441	0.125121	0.121845	0.107495	0.108314
PE	PE O-40:3	0.0280096	0.0133789	0.0820926	0.0348697	0.0337791	0.0398236	0.0144211	0.0132568	0.0741131	0.0409856	0.027978	0.0202803
PE	PE O-40:2	0.00233544	0.0065254	0	0.0152872	0	0.00435611	0	0.00720776	0.0590084	0.00796622	0.00388465	0.0061447
PE	PE O-40:1	0.0287013	0.0192467	0.0908863	0.0177165	0.0437263	0.0421599	0	0.014598	0.0668164	0.0585542	0.0240077	0.030702
PE	PE 40:7	0.32085	0.080667	0.913943	0.0915604	0.304239	0.522651	0.076656	0.089811	0.230613	0.383868	0.181625	0.298394
PE	PE 40:6	0.770963	0.292883	3.32967	0.379639	1.77573	1.36014	0.13113	0.255813	0.590461	0.81919	0.411928	0.905967
PE	PE 40:5	0.978526	0.376177	2.88213	0.497589	1.70383	1.44907	0.143584	0.294439	0.584918	0.804304	0.534725	0.960928
PE	PE 40:4	0.536745	0.302435	2.12817	0.370953	1.0569	0.673687	0.0349226	0.163584	0.556712	0.578156	0.374753	0.527323
PE	PE 40:3	0.0548464	0.0215819	0.0767789	0.0491676	0.00426701	0.0387395	0	0.00926983	0.0673383	0.0497507	0.0243923	0.012571
PG	PG 30:1	0	0	0	0	0	0	0	0	0.000137313	0	0	0
PG	PG 30:0	0.00043362	0	0.0104507	0.00116608	0	0.00563408	0	0	0.0110463	0	0.00125057	0
PG	PG O-32:1	0.00760062	0.00250553	0.016694	0.0060054	0	0.0088505	0.0137552	0.00243913	0.0162907	0.00435038	0.00569026	0.0075606
PG	PG O-32:0	0	0	0	0	0	0	0	0	0.00154629	0	0	0
PG	PG 32:2	0	0	0.000577487	0.000146352	0	0	0	0	0.00438838	0	0	0.0015852
PG	PG 32:1	0.0296032	0.0055535	0.045021	0.00420873	0.00549016	0.0175334	0.0399565	0.00168306	0.0189648	0.00111996	0.00672382	0.0116227
PG	PG 32:0	0.00295242	0	0.00511969	0.000309835	0.00703134	0.00116276	9.00344e-05	0.00187242	0.024	0.00121282	0.00691165	0.0161832
PG	PG O-34:2	0	0	0	0	0	0	0	0	0.00928121	0	0	0
PG	PG O-34:1	0	0	0	0	8.74444e-05	0.000706178	0	0	0.00168323	0.00102172	0	0
PG	PG O-34:0	0.00228497	0.00179416	0.0135757	0	0.00336383	0.00602666	0.00549089	0.000781084	0.014232	0.00398432	0.00163417	0.00307628
PG	PG 34:3	0.00784847	0.0024025	0.0497441	0.00587395	0.00370724	0.00301842	0	0.000610512	0.0165463	0.000552861	0.00373927	0.00447805
PG	PG 34:2	0.0366721	0.00703888	0.115925	0.00805881	0.0286362	0.0433156	0.00423664	0.00850822	0.0357241	0.0213803	0.0190634	0.0330901
PG	PG 34:1	0.773582	0.108703	1.95481	0.17393	0.492895	1.19289	0.131589	0.186654	0.595282	0.538887	0.513707	0.469313
PG	PG 34:0	0	0	0	0	0.0395788	0	0	0	0.00290372	0.00998733	0.00120492	0.0551875
PG	PG O-36:2	0.000274745	0	0.0094631	0	0.00134514	0.00097138	0	0	0.00380365	0.00188175	0.000598492	0.00752082
PG	PG O-36:1	0.0114501	0	0.040456	0.00390531	0.0270442	0.0238733	0	0.00431532	0.0299204	0.0134739	0.00584165	0.0216328
PG	PG 36:4	0.140761	0.0215238	0.466465	0.0517602	0.0983141	0.175209	0.0113069	0.0337965	0.124091	0.126139	0.0665319	0.0323991
PG	PG 36:3	0.0585259	0.0172598	0.288862	0.0240827	0.0413692	0.0683752	0.000101344	0.0143322	0.0420445	0.0410416	0.0316836	0.0283109
PG	PG 36:2	0.166075	0.0496055	0.480464	0.0708801	0.23836	0.27882	0.0511891	0.0451317	0.155348	0.190691	0.079872	0.248354
PG	PG 36:1	0.350241	0.121232	1.75486	0.26216	1.68715	0.873297	0.0754214	0.111561	0.509712	1.56215	0.150871	1.13916
PG	PG 38:6	0.0172993	0	0.0424025	0.00693439	0.008774	0.013546	0.00396129	0.00186704	0.0222571	0.00895827	0.0012698	0
PG	PG 38:5	0.0763481	0.0238736	0.229128	0.0568999	0.0325866	0.0971468	0.02185	0.0184289	0.0642917	0.0512619	0.0214424	0.0224463
PG	PG 38:4	0.0622224	0.0182471	0.205994	0.0702093	0.252142	0.0910921	0.0145682	0.0129066	0.0861395	0.200423	0.0274134	0.141302
PG	PG 38:3	0.0151088	0.00364875	0.058516	0.0252682	0.126321	0.0275477	0.0040363	0.00549015	0.0462016	0.0677824	0.00618177	0.0698651
PG	PG 38:2	0.0184657	0.0054429	0.0510468	0.0156661	0.0328844	0.0270563	0.00511095	0.0050349	0.0273187	0.0465897	0.00714627	0.0183584
PI	PI 32:2	0.0192038	0	0.00126091	0.000393729	0.0142053	0	0	0	0	0	0	0
PI	PI 32:1	0.0660191	0	0	0	0	0	0	0	0	0.0293125	0	0
PI	PI 32:0	0	0	0	0	0.00791499	0	0	0	0.00485456	0	0	0.00442033
PI	PI 34:2	0.0612507	0.0152456	0.133096	0.0297091	0.100452	0.0623698	0.0145985	0.0271241	0.0510213	0.04083	0.00808419	0.141947
PI	PI 34:1	0.253406	0.0520577	0.512082	0.218448	0.37146	0.341597	0.145353	0.141249	0.243267	0.198883	0.0808484	0.748017
PI	PI 34:0	0.0658616	0.00414162	0.0642491	0.0787345	0.0722712	0.0579564	0.0460233	0.0261376	0.0820741	0.058446	0.019522	0.15832
PI	PI O-36:3	0.0137588	0	0.00604463	0.00657087	0.0136417	0	0	0.00138469	0.00773989	0.000502684	0	0
PI	PI O-36:2	0.0119797	0	0.0142632	0.00951716	0.0167686	0.00821112	0	0.00593337	0.0105074	0.00353005	0.0011468	0.0269162
PI	PI O-36:1	0.024977	0.00302058	0.0654662	0.0217689	0.0328153	0.0338828	0.0187886	0.0148552	0.0382	0.0130872	0.00620993	0.0544041
PI	PI 36:4	0.243174	0.0949166	0.838794	0.0592369	0.408099	0.37896	0	0.118668	0.254356	0.26304	0.0725961	0.196356
PI	PI 36:3	0.249632	0.0730905	0.439067	0.130092	0.227942	0.246192	0.0230902	0.117705	0.20465	0.210299	0.0330669	0.362368
PI	PI 36:2	0.880798	0.371084	2.06059	0.562526	1.27344	1.09583	0.499318	0.406386	0.517306	0.76274	0.282754	2.25492
PI	PI 36:1	0.903135	0.288427	2.09908	1.60812	2.07171	1.37706	1.10887	0.479596	0.730097	0.631976	0.30391	3.77673
PI	PI O-38:2	0.0141015	0	0	0.0116651	0.0110986	0.00179768	0	0.00492754	0.0105582	0.00280889	0	0.0131815
PI	PI 38:5	0.769025	0.408965	2.09827	0.269175	0.611944	1.02457	0.188243	0.250107	0.467305	0.678206	0.30019	0.683965
PI	PI 38:4	14.2922	3.89333	33.9771	4.12363	14.4756	16.8666	1.88298	3.73406	8.69722	13.0776	7.04028	10.2698
PI	PI 38:3	6.70839	1.33013	8.2283	4.06431	3.61356	5.09413	1.12715	1.97042	5.24951	3.86205	2.14786	2.64868
PI	PI 38:2	0.831973	0.168456	0.905624	0.894952	0.449245	0.633281	0.26415	0.272607	0.749444	0.43152	0.251392	0.366448
PI	PI O-40:4	0.0528795	0.0139358	0.135667	0.0233337	0.0795003	0.0542773	0	0.0200797	0.0541184	0.0223319	0.0291474	0.0360087
PI	PI O-40:3	0.0696673	0.0143491	0.0947772	0.056298	0.0419919	0.0629176	0.0158503	0.0135854	0.0576875	0.0327388	0.0199364	0.0190427
PI	PI 40:6	0.19255	0.0726748	0.705532	0.162892	0.279567	0.278188	0.0578658	0.056789	0.174513	0.195505	0.060486	0.269992
PI	PI 40:5	0.732943	0.207024	1.68294	0.571404	0.763627	0.87178	0.211776	0.213675	0.513797	0.518601	0.27515	0.701741
PI	PI 40:4	0.932474	0.336309	2.1875	0.851138	0.84879	0.932757	0.136852	0.363203	0.846086	0.783313	0.432006	0.543019
PI	PI 40:3	0.180514	0	0.359192	0.282622	0.126156	0.161307	0.0249227	0.0638037	0.180968	0.126011	0.0776006	0.0861893
PI	PI 40:2	0	0.0158155	0.0943842	0.0634169	0.0251083	0.0382601	0.0599684	0.011469	0	0.0325374	0.0204981	0.022823
PS	PS 32:3	0	0	0	0	0	0	0	0	0	0.00013234	0	0
PS	PS 32:2	0.00996896	0	0.0100262	0.00341662	0.00525095	0	0.0136701	0	0	0	0	0.00387308
PS	PS 32:1	0.0184174	0.00800673	0.0140155	0.00117263	0	0.0197337	0.0227199	0	0	0.00233136	0	0.015231
PS	PS O-34:2	0	0	0	0	0	0	0	0	0	0.0124648	0	0
PS	PS O-34:1	0	0	0.0687091	0.00498025	0.0854375	0.016585	0.00403364	0.00867517	0.0199152	0.0238414	0	0.073119
PS	PS 34:2	0	0	0	0	0.0149996	0	0.0121718	0	0.0108569	0	0	0.0885112
PS	PS 34:1	0.170321	0.0491081	0.75639	0.070647	0.484093	0.252253	0	0.0910447	0.209414	0.19278	0.110345	1.05152
PS	PS 34:0	0.133742	0.0181367	0.487837	0.0406976	0.564235	0.150095	0.013899	0.0731961	0.07971	0.120046	0.0394677	0.67003
PS	PS O-36:2	0	0.00269509	0.0290174	0.00351394	0.0518244	0.00525648	0	0.00616493	0.0156556	0.0055232	0.00160921	0.0698233
PS	PS O-36:1	0.107243	0.0445824	0.465284	0.0383557	0.367428	0.17516	0.0264946	0.058655	0.127053	0.10478	0.0790696	0.293878
PS	PS 36:4	0.00464678	0	0.0176216	0	0.0565857	0.0185221	0	0.00562088	0.0156273	0.0319902	0.00362374	0.0507053
PS	PS 36:3	0	0	0	0	0.025396	0	0	0.00108925	0.0264519	0	0	0.104994
PS	PS 36:2	0.588009	0.242441	1.61124	0.420851	1.294	0.815448	0.211681	0.298236	0.671561	0.393971	0.299287	2.01858
PS	PS 36:1	9.21569	2.75397	24.6532	5.22416	15.9206	10.3527	2.48163	3.29471	8.32158	8.5945	6.1725	10.6933
PS	PS 36:0	0	0	0	0	0	0	0	0	0	0	0	0
PS	PS O-38:3	0.0057344	0	0.00390962	0.00378897	0.0316766	0.00913015	0	0.00508032	0.00913035	0.000363328	0.00189431	0.0170113
PS	PS O-38:2	0.0203519	0.00196238	0.0231885	0.00903712	0.0213358	0	0	8.12992e-05	0.00471326	0	0.0025247	0.0227266
PS	PS O-38:1	0.0339683	0.00331969	0.0179462	0.0105592	0.0405607	0.043751	0	0.0126785	0.0339023	0.00399597	0.0187656	0.0382155
PS	PS 38:7	0	0.00340874	0.0268154	0.0100468	0	0.0173972	0.0296822	0.00441771	0.021539	0.0272787	0.0112384	0.0332513
PS	PS 38:6	0	0	0.00876268	0	0.00298816	0.0116364	0	0	0.0106708	0.0229437	0	0.0224114
PS	PS 38:5	0.0579006	0.0232896	0.164316	0.0366626	0.10475	0.0924543	0.0259043	0.0187666	0.0783255	0.0699154	0.0288744	0.141107
PS	PS 38:4	0.880287	0.290537	2.94208	0.636191	2.72977	1.0604	0.246558	0.319181	1.17507	1.11229	0.557412	1.47753
PS	PS 38:3	0.766019	0.236236	1.30574	0.633928	1.3273	0.969918	0.260236	0.436017	1.37041	0.433979	0.227894	0.773848
PS	PS 38:2	0.224502	0.0676585	0.330988	0.139593	0.266099	0.250768	0.0346376	0.0666577	0.203392	0.179224	0.103985	0.17242
PS	PS 38:1	0.149588	0.0331621	0.194288	0.068856	0.111798	0.163208	0	0.0426409	0.129446	0.156562	0.112404	0.0544567
PS	PS 38:0	0	0	0	0	0	0.0105762	0.00125674	0	0	0	0	0
PS	PS O-40:2	0.0267342	0.00835786	0.0643372	0.0163466	0.0143614	0.032004	0.0311362	0.00695852	0.0213607	0	0.0112248	0.0319583
PS	PS O-40:1	0.0277875	0.00995067	0.0297243	0.0140293	0.0235028	0.0286003	0.0182697	0.00394785	0.0284686	0	0.0146848	0.0173348
PS	PS O-40:0	0.0437928	0.0121148	0.091297	0.0181588	0.0452397	0.0407995	0.0232016	0.00758872	0.0414602	0.015004	0.0161091	0.0498935
PS	PS 40:6	0.323201	0.122886	2.03402	0.278643	1.0388	0.751318	0.0738069	0.129677	0.483711	0.422632	0.15667	0.645291
PS	PS 40:5	0.380641	0.169199	1.81417	0.367154	1.40205	0.882568	0.120618	0.162106	0.497373	0.318831	0.182268	0.920588
PS	PS 40:4	0.293502	0.143806	1.47629	0.288534	0.917135	0.424228	0.0370934	0.113806	0.514064	0.331954	0.187337	0.578339
PS	PS 40:3	0.0302721	0.00437985	0.0355157	0.0312868	0.0328838	0.0245625	0.00453605	0.00428731	0.0439941	0.0516167	0.0186857	0.0209394
PS	PS 40:1	0.0655481	0.0143303	0.0777197	0.033648	0	0	0	0.00392737	0	0.0926367	0.0694553	0
PS	PS O-42:3	0	0.0036264	0	0	0	0	0	0	0.0190882	0.012277	0.00145261	0.00278781
PS	PS O-42:2	0.00526259	0.00253712	0.0149273	0.0176502	0.00915292	0.0253054	0	0.00109742	0	0.0185505	0.0184177	0.0147503
PS	PS O-42:1	0	0	0	0	0	0	0	0	0	0	0	0
PS	PS O-42:0	0.0137086	0.00116694	0	0.00353948	0.00598436	0.00503658	0.00456468	0	0.00882268	0	0.00250198	0
PS	PS 42:6	0.00392662	0.00201745	0.030891	0.00519009	0.0140156	0.0109929	0	0.00247002	0.00839032	0.00349875	0.00921498	0.00400217
PS	PS 42:5	0.00693946	0.0010511	0.0118417	0.00789179	0.00864903	0.0022261	0	0.00370583	0.0299585	0.0124987	0.00527657	0.0121004
PS	PS 42:4	0.0150969	0.00558932	0.0168048	0.0058542	0.0194282	0.0142266	0.0026805	0	0.0214651	0.0225974	0.016809	0
PS	PS 42:2	0.058074	0.0114738	0.0398679	0.028334	0.0151241	0.0331651	0	0.0091597	0.0262157	0.0533285	0.0363704	0.0084773
PS	PS 42:1	0.0464487	0.00150095	0	0.0186579	9.65815e-05	0.0296578	0	0.00572424	0.0139702	0.0486299	0.0357308	0.000121547
SM	SM 34:2;2	0.0938067	0.0147372	0.613342	0.168864	0.347962	0.155388	0.0957064	0.0323353	0.254268	0.190835	0.061626	0.592999
SM	SM 34:1;2	4.87571	2.16236	39.7725	5.86367	27.4867	12.9997	3.4578	4.63943	10.3047	10.5292	4.6563	23.7133
SM	SM 34:0;2	1.20818	0.325221	6.03462	1.01639	2.83013	1.93722	0.452708	0.616219	1.42487	2.51073	1.66247	2.50034
SM	SM 36:2;2	0.0407873	0.0197336	0.240627	0.0772207	0.122647	0.0746422	0.0608585	0.0209161	0.0856914	0.0515915	0.0365773	0.127748
SM	SM 36:1;2	0.26537	0.0890424	1.46339	0.417306	1.2049	0.603269	0.179585	0.248274	0.453088	0.459502	0.233349	0.677498
SM	SM 36:0;2	0.0203721	0.0117037	0.0159101	0.030684	0.060548	0.0821249	0.0159126	0.0210095	0	0.0508715	0.0930892	0.0132517
SM	SM 38:2;2	0.00458006	0.00335074	0.0499418	0.00560023	0.0337346	0.0111594	0	0.00107263	0.00809661	0.0193824	0.00737987	0.0378253
SM	SM 38:1;2	0	0	0	0	0.104607	0	0	0	0.0835793	0	0	0
SM	SM 38:0;2	0	0	0	0	0	0	0	0	0	0	0	0
SM	SM 40:2;2	0.0265684	0	0	0	0.336924	0	0.109847	0	0	0	0	0.233935
SM	SM 40:1;2	0.102644	0	1.52125	0	2.40223	0.488474	0	0.363668	0.760789	0.504416	0.107396	0.786806
SM	SM 40:0;2	0	0	0	0	0.0954271	0	0	0	0	0	0	0
SM	SM 42:3;2	0.119866	0	0.349191	0.292747	0.850194	0.55547	0.148057	0.168203	1.47428e-05	0.138933	0.0753023	1.18325
SM	SM 42:2;2	2.6055	1.28673	17.0286	2.84362	16.6915	5.90735	1.2852	2.9879	4.12786	4.4788	2.72087	8.52127
SM	SM 42:1;2	1.07844	0.339438	5.96447	0.615005	4.36316	2.17521	0.314322	1.32165	1.97954	2.76576	1.79315	1.26813
SM	SM 42:0;2	0.0182057	0.00334112	0.0838481	0.0345198	0.110406	0.0754394	0.0545966	0.0316385	0.0620947	0.146144	0.116952	0.0331866
PE P-16:0	PE P-16:0/16:1	0.0599075	0.0196791	0.0908033	0.0163717	0.0348096	0.0431499	0.0318586	0.0170948	0.040125	0.0279244	0.0191402	0.0574197
PE P-16:0	PE P-16:0/18:2	0.172313	0.103193	0.445068	0.186159	0.29418	0.208078	0.393198	0.136626	0.255854	0.128662	0.100396	0.248265
PE P-16:0	PE P-16:0/18:1	1.2482	0.311608	2.18883	0.41803	1.3242	0.95593	0.491839	0.564013	0.638445	0.54417	0.699897	0.875899
PE P-16:0	PE P-16:0/20:5	0.300343	0.0857402	0.714486	0.186566	0.26214	0.341558	0.344988	0.0995246	0.241565	0.195907	0.243288	0.39074
PE P-16:0	PE P-16:0/20:4	11.1936	2.99463	26.2252	5.10458	13.6736	12.6062	3.20278	4.11562	11.1331	10.5696	6.23694	12.64
PE P-16:0	PE P-16:0/20:3	0.281966	0.117532	0.418223	0.41443	0.234596	0.347901	0.289817	0.188892	0.602415	0.144213	0.104233	0.242837
PE P-16:0	PE P-16:0/20:2	0.0667512	0.0146793	0.0936659	0.0179072	0.0373218	0.0480978	0.0376195	0.0207249	0.0149884	0.0512401	0.0210348	0.0400679
PE P-16:0	PE P-16:0/20:1	0.11918	0.0485269	0.200047	0.0542147	0.129812	0.0977301	0.0523052	0.0244533	0.0831108	0.0670217	0.0450579	0.0967667
PE P-16:0	PE P-16:0/22:6	1.48019	0.259899	4.59335	0.419556	3.56344	1.36233	0.301826	0.416112	0.882331	1.62002	0.675865	2.86451
PE P-16:0	PE P-16:0/22:5	2.23535	0.513637	4.86271	0.728978	4.36944	2.47316	0.445987	0.602111	1.07041	1.91429	1.1542	3.99142
PE P-16:0	PE P-16:0/22:4	2.31622	0.801467	6.17813	0.799191	3.65847	1.55829	0.207299	0.470688	1.55872	2.38771	1.19283	2.98018
PE P-16:0	PE P-16:0/22:3	0.179423	0.0520864	0.311868	0.119952	0.0799681	0.070961	0.0620438	0.0265578	0.106835	0.11162	0.0352292	0.110053
PE P-16:0	PE P-16:0/22:2	0.0609402	0.00774645	0.243952	0.00781074	0.0248769	0.0353237	0.022078	0.012106	0.0163574	0.0161784	0.00799551	0.0172669
PE P-16:0	PE P-16:0/22:1	0.0174365	0.00770486	0.0415616	0.0105098	0.0263834	0.0211311	0.0291377	0.00520135	0.0174379	0	0.0274914	0.0208496
PE P-16:0	PE P-16:0/24:6	0.0074727	0.00211248	0.00507725	0.0116157	0.00186898	0.0051956	0	0.00184176	0.00898192	0.014804	0	0.00224849
PE P-16:0	PE P-16:0/24:5	0.0988752	0.0217667	0.0940322	0.038978	0.025481	0.0397847	0.0648282	0.0113691	0.0449445	0.0471318	0.0346673	0.0268154
PE P-16:0	PE P-16:0/24:4	0.0342632	0.00969525	0.160849	0.0222412	0.0233221	0.0306784	0	0.0131137	0.019719	0.0251737	0.0164956	0.00851023
PE P-18:0	PE P-18:0/16:1	0.089761	0.0248718	0.282269	0.0511053	0.0808198	0.129098	0.0813598	0.0488017	0.0845069	0.0563473	0.0487639	0.0654353
PE P-18:0	PE P-18:0/18:2	0.340641	0.168906	0.794445	0.376471	0.915005	0.500259	0.465541	0.263928	0.62662	0.336816	0.242124	0.37933
PE P-18:0	PE P-18:0/18:1	2.20219	0.462889	5.34285	0.588731	2.80294	2.24258	0.871488	0.713894	0.92755	1.14781	0.768782	1.21658
PE P-18:0	PE P-18:0/20:5	0.438937	0.1067	1.62566	0.430299	0.739133	0.489937	0.403805	0.146668	0.394546	0.367462	0.275916	0.427537
PE P-18:0	PE P-18:0/20:4	17.4959	4.42566	52.6694	9.66856	33.3305	24.9526	3.97493	6.82334	21.3177	21.348	12.3109	17.6874
PE P-18:0	PE P-18:0/20:3	0.504247	0.193887	0.864595	0.694663	0.659695	0.515582	0.322293	0.303113	1.15979	0.325786	0.219941	0.311669
PE P-18:0	PE P-18:0/20:2	0.0581706	0.0263044	0.181855	0.043324	0.082986	0.081932	0.0662741	0.028684	0.0496476	0.0175705	0.00864407	0.00532474
PE P-18:0	PE P-18:0/20:1	0.0756289	0.0239125	0.22385	0.0578264	0.148736	0.0682095	0.0631517	0.0145194	0.0514844	0.0563962	0.0350161	0.0532161
PE P-18:0	PE P-18:0/22:6	1.91169	0.333392	9.4887	0.644823	6.6008	2.32612	0.365506	0.553974	1.25719	2.55762	1.18623	3.47527
PE P-18:0	PE P-18:0/22:5	2.45214	0.526137	8.82361	1.04302	7.18033	3.41	0.36182	0.621146	1.12347	2.64419	1.43437	3.37185
PE P-18:0	PE P-18:0/22:4	2.16728	0.660302	7.62718	1.06162	4.92883	2.38387	0.25418	0.427446	1.37031	3.12941	1.45601	2.37138
PE P-18:0	PE P-18:0/22:3	0.167349	0.044697	0.246964	0.17766	0.176035	0	0	0.0449123	0.124737	0.104672	0.0736152	0.126662
PE P-18:0	PE P-18:0/22:2	0.0417435	0.0160247	0.458428	0.033217	0.0774258	0.156651	0.0494715	0.027225	0.0479515	0.0137971	0.0330247	0
PE P-18:0	PE P-18:0/24:6	0.0529433	0.0179193	0.1206	0.023095	0.0499933	0	0.0582578	0.00964502	0.0334532	0.0506279	0.0273386	0.033875
PE P-18:0	PE P-18:0/24:5	0.0621485	0.0172351	0.108299	0.0457059	0.0303108	0.043248	0.0578493	0.00633721	0.0493453	0.0541835	0.0232782	0.00609943
PE P-18:0	PE P-18:0/24:4	0.0890083	0.0147842	0.291806	0.0157846	0.0522084	0.112229	0.0579695	0.00904022	0.0185521	0.0636818	0.0243519	0.027203
PE P-18:1	PE P-18:1/16:1	0.0836115	0.0265933	0.199987	0.0178375	0.034163	0.0655168	0.0479887	0.0120288	0.0205042	0.0126128	0.0252907	0.0638903
PE P-18:1	PE P-18:1/16:0	0.656405	0.160064	1.668	0.215971	0.697111	0.558052	0.141996	0.321392	0.498019	0.574909	0.341937	1.04163
PE P-18:1	PE P-18:1/18:2	0.118453	0.040349	0.267148	0.135334	0.138689	0.0859216	0.33792	0.0490027	0.0973602	0.0706902	0.0328579	0.219693
PE P-18:1	PE P-18:1/18:1	1.18625	0.124807	1.92087	0.331711	0.818251	0.724174	0.665733	0.219347	0.233279	0.320247	0.176397	0.954681
PE P-18:1	PE P-18:1/18:0	0.0298176	0.016792	0.120767	0.0120467	0.021844	0.0696818	0.0701113	0.0142897	0	0.0327383	0	0
PE P-18:1	PE P-18:1/20:5	0.172683	0.0496822	0.517307	0.140543	0.193459	0.193323	0.342636	0.0525335	0.0997095	0.0890977	0.102304	0.285392
PE P-18:1	PE P-18:1/20:4	4.80207	0.980545	8.72533	3.05638	4.83985	3.73003	2.52803	1.15439	3.73794	2.96868	2.28551	9.23277
PE P-18:1	PE P-18:1/20:3	0.11329	0.0420163	0.158435	0.249734	0.163464	0.117884	0.283567	0.0522976	0.21572	0.0847735	0.0518959	0.136161
PE P-18:1	PE P-18:1/20:2	0.0404217	0	0	0.0341906	0.0325276	0.0207574	0.0354411	0.0123089	0.0211872	0.0222384	0.0223422	0
PE P-18:1	PE P-18:1/20:1	0.0501151	0.0160278	0.152134	0.0245926	0.0523324	0.0618148	0.0163879	0.0119102	0.020542	0.0266924	0.00439572	0.0691915
PE P-18:1	PE P-18:1/20:0	0.0123307	0.00478591	0.0371611	0.00833863	0.0169132	0.0188504	0.0266747	0.00480193	0.00981366	0.00124841	0.0124549	0.016982
PE P-18:1	PE P-18:1/22:6	0.546038	0.10099	1.80242	0.206841	1.29665	0.427668	0.154555	0.0975258	0.27054	0.35648	0.248196	2.02562
PE P-18:1	PE P-18:1/22:5	0.644164	0.138811	1.72859	0.316911	1.29879	0.489132	0.355132	0.116872	0.219117	0.325985	0.241353	1.90054
PE P-18:1	PE P-18:1/22:4	0.481301	0.150495	1.37533	0.291697	0.909092	0.376405	0.125629	0.0698471	0.30683	0.321623	0.236509	1.26614
PE P-18:1	PE P-18:1/22:3	0.00916477	0.0109044	0.0392476	0.0585825	0.0201991	0	0.0288438	0.0054431	0.0389196	0.0195299	0.0123891	0.0206274
PE P-18:1	PE P-18:1/22:2	0.00488319	0	0.0970367	0.0378853	0	0	0.0314332	0	0.0180352	0.0284676	0	0.00432921
PE P-18:1	PE P-18:1/24:6	0.0303931	0	0.0599488	0.00697002	0.00820477	0.0143936	0.00954254	0.001203	0.00216594	0.000493836	0.00153017	0.0153696
PE P-18:1	PE P-18:1/24:5	0.0766233	0.00876385	0.151841	0.0158232	0.0241374	0.0246697	0.0420092	0.00545617	0.0119268	0.05	0.0142782	0.019716
PE P-18:1	PE P-18:1/24:4	0.0471629	0.0128798	0.0673032	0.0173479	0.0314881	0	0.0279692	0	0	0	0.00909926	0.0203698
DG	DG 28:2	0.0153728	0	0.0531034	0.00421038	0.00599684	0.0100912	0.00757869	0	0	0.0193115	0.0106137	0.00586725
DG	DG 28:0	0.0246897	0.0180667	0	0.00262769	0	0.00571976	0.00045242	0.00243284	0	0.00321834	0.00626801	0.0182551
DG	DG 29:0	0.0689533	0	0	0.0357304	0	0.0736005	0	0	0.144249	0	0	0.0775161
DG	DG 30:4	0.00319605	0.00168612	0.0053677	0	0.000162812	0.0013746	0.000543049	0	0	0.0156957	0.00692293	0.00188456
DG	DG 30:1	0	0.0036503	0	0	0	0	0	0	0	0.00777121	0.00237308	0.00444795
DG	DG 30:0	0	0.0418245	0	0	0	0	0	0	0	0	0.00119741	0.0430756
DG	DG 31:2	0.0255362	0.013223	0.020911	0.00720463	0.0136464	0.038705	0.0111519	0.00481445	0	0.0319227	0.0213444	0.00951859
DG	DG 31:1	0.0506722	0.018387	0.0474706	0.0120472	0.0194785	0.0533106	0.0102221	0.00172448	0	0.106595	0.0260789	0.00528673
DG	DG 31:0	0.0962417	0.104232	0.0383574	0.0333199	0.0285612	0.171093	0.0423345	0.00683875	0.197193	0.0155036	0.0520991	0.0589606
DG	DG 32:4	0.0481014	0.0154485	0.086369	0.0156459	0.0250654	0.050107	0.0177923	0.0057026	0	0.0453866	0.0280888	0.00569078
DG	DG 32:2	0.0361391	0.0195887	0.05134	0.0137942	0.0301237	0.0347953	0.00896532	0.00944428	0	0.038803	0.0335967	0.00959578
DG	DG 32:1	0.0734358	0.0435633	0.110031	0.0249495	0.0785257	0.0729001	0.0167051	0.016381	0	0.0672416	0.0643034	0.0481237
DG	DG 32:0	0.145357	0.15624	0.0871533	0.0198117	0.147188	0.0601194	0	0.00346413	0.261789	0.0320508	0.0979542	0.0120875
DG	DG 33:5	0.0431866	0.0225749	0.0679696	0.0212539	0.021351	0.0679526	0.0261962	0.0138352	0	0.062025	0.0215411	0.0124311
DG	DG 33:4	0.0398554	0	0.0575859	0.0070255	0.00241291	0.0199589	0.00832753	0.00684342	0	0.0473579	0.0118553	0.0294747
DG	DG 33:2	0.00605029	0.0124293	0.0276974	0.00741945	0.0038333	0.0112146	0.00142473	0.00141859	0	0.00395626	0.00209613	0.00147405
DG	DG 33:1	0.0169564	0.0172397	0.02699	0.00315748	0.00865504	0.0137862	0.00863152	0.0026575	0	0.0271279	0.00986028	0.0123757
DG	DG 33:0	0.0535128	0.0800086	0.0400569	0.0204983	0.0206352	0.12855	0.0216917	0.0123406	0.181047	0.0100004	0.0349017	0.126232
DG	DG 34:4	0.0325468	0.0100014	0.0714754	0.0147881	0.0314069	0.0338131	0.011001	0.00964261	0	0.0368452	0.0245175	0.017691
DG	DG 34:3	0.31969	0.115428	0.711249	0.128219	0.190485	0.1775	0.340444	0.100188	0.0725496	0.175232	0.239063	0.335162
DG	DG 34:2	0.118533	0.0573922	0.375053	0.0519099	0.278415	0.15704	0.034634	0.0414919	0.105284	0.103576	0.0645712	0.160114
DG	DG 34:1	0.445179	0.196593	1.48151	0.159799	0.672092	0.438249	0.0734764	0.113485	0.269412	0.393805	0.293057	0.468123
DG	DG 34:0	7.55897e-16	0	0	0	0	0	0	0	0	0	4.73695e-16	0
DG	DG 35:5	0.0650088	0.013121	0.0787877	0.0170466	0.0162597	0.0816893	0.0326927	0.017447	0	0.0165178	0.0418751	0
DG	DG 35:2	0.0332226	0.01288	0.0554035	0.0196337	0.0295617	0.0179475	0.000213129	0.00902195	0.0607353	0.103828	0.0200066	0.0173638
DG	DG 35:1	0.0231253	0.0113456	0.038829	0.00444572	0.0240843	0.0165895	0	0.00602282	0.0619483	0.000338716	0.0140602	0.0146333
DG	DG 35:0	0.0540654	0.0427001	0.0451226	0.0173571	0.0455125	0.0632543	0.00636918	0.0132499	0.136915	0.0120716	0.0305597	0.167507
DG	DG 36:6	0.02101	0.0124461	0.0827478	0.00968951	0.0122243	0.0184158	0.00591067	0.00864539	0.0312475	0.020228	0.0123882	0.00501749
DG	DG 36:5	0.0213225	0.00775772	0.0441356	0.010844	0.0198589	0.018354	0.00757063	0.00475718	0	0.0146118	0.0137126	0.0121
DG	DG 36:4	0.295796	0.113186	0.999153	0.124487	0.563957	0.428187	0.0992436	0.104268	0.303534	0.315883	0.237899	0.186608
DG	DG 36:3	0.724312	0.269238	1.95817	0.313506	0.5704	0.494074	0.656785	0.217707	0.154274	0.442112	0.54397	0.752289
DG	DG 36:2	0.286549	0.194152	1.48937	0.187938	0.802932	0.455136	0.115759	0.0925438	0.276744	0.262385	0.290408	0.513264
DG	DG 36:1	0.0706144	0.0478887	0.3262	0.0614857	0.167935	0.0558192	0.00468037	0.0178899	0.0576698	0.0518195	0.0508058	0.0824659
DG	DG 36:0	0.395706	0.156268	0.688789	0.144361	0.0704279	0.190052	0.190324	0.0638532	0.154073	0.209381	0.208719	0.292232
DG	DG 37:5	0.0631584	0.0166497	0.110441	0.0212521	0.0191167	0.0462172	0.0222157	0.0108509	0	0.0270172	0.0309753	0.00849789
DG	DG 37:4	0.0828394	0.00231199	0.173628	0.00741506	0.0397094	0.0844362	0.0340399	0	0.054422	0.0164337	0.0141044	0.00519775
DG	DG 38:6	0.0703087	0.0257077	0.2413	0.0264928	0.167144	0.0992233	0.0214086	0.0156653	0.0557949	0.0605058	0.0343804	0.0333274
DG	DG 38:5	0.215951	0.0979259	0.811117	0.100851	0.52298	0.342701	0.0574383	0.045342	0	0.216721	0.186253	0.129918
DG	DG 38:4	0.714894	0.265209	3.92245	0.396795	3.46599	1.76351	0.24187	0.286905	1.44141	1.46608	2.02539	0.679393
DG	DG 38:3	0.477159	0.150626	0.971888	0.312538	0.466582	0.358112	0.394849	0.160159	0.379308	0.284301	0.434216	0.464871
DG	DG 38:2	0	0.0246178	0.108896	0.0327324	0.0806918	0.0438382	0	0.00462888	0.0438001	0.0186787	0.0220358	0.0427467
DG	DG 38:0	0	0.0220181	0	0	0	0.0652078	0	0	0.0190266	0	0.0160224	0.0685081
DG	DG 39:6	0.0548836	0.0120083	0.137859	0.0214192	0.032747	0.0667038	0.0431132	0.00901214	0.0305004	0.0382021	0.0264438	0.0187485
DG	DG 39:5	0.148493	0.0343753	0.250087	0.0483771	0.0850631	0.148058	0	0.0204919	0.121218	0.0651646	0.0678501	0.0642964
DG	DG 39:3	0.0905911	0.0234826	0.393019	0.0503354	0.0938165	0.0887862	0.0545929	0.0101449	0.0432268	0.0774489	0.0595604	0.0493407
DG	DG 40:8	0.0253923	0.0100303	0.152666	0.0130386	0.0408418	0.0397149	0.034401	0.00588725	0.025777	0.0209719	0.0123061	0.0175125
DG	DG 40:6	0.054864	0.028612	0.337019	0.0334507	0.193189	0.0907196	0.0268195	0.0101721	0.0460882	0.0455059	0.0423245	0.0463702
DG	DG 40:5	0.0918187	0.0408225	0.496567	0.0789887	0.300127	0.177947	0.0452242	0.0225623	0	0.084096	0.109656	0.0806653
DG	DG 40:4	0.205132	0.0401616	1.0947	0.166848	0.230043	0.165915	0.204928	0.0453035	0.112091	0.132083	0.10418	0.221106
DG	DG 40:2	0.0411535	0.00863545	0.182412	0.0218771	0.0377451	0.0505191	0.00590396	0.00184338	0.0278014	0.0321905	0.00789761	0.0171076
DG	DG 44:2	0	0.00550226	0	0.00655676	0	0	0.00935189	0	0.0121064	0	0	0
TG	TG 39:0	0	0	0	0	0	0.000568956	0	0	0.0239427	0	0	0.00413829
TG	TG 40:0	0	0	0	0	0	0	0	0	0	0	0	0.0197519
TG	TG 41:0	0	0	0	0	0	0	0	0	0.0138194	0	0	0.00424863
TG	TG 42:1	0	0.00257906	0	0	0.00256678	0	0	0.000679034	0.00685425	0.00725689	0.00557115	0.00225633
TG	TG 42:0	0	0	0	0	0	0	0	0.0015295	0.0237774	0	0	0.0344721
TG	TG 43:1	0	0.0026977	0	0	0	0	0	0	0.000265746	0.00268292	0.00536715	0
TG	TG 43:0	0	6.30054e-05	0	0.00417687	0	0	0	0.000142334	0.0450732	0	0	0.00516216
TG	TG 44:2	0.00349079	0.00504205	0	0.000714508	0	0	0	0	0	0.00524206	0.0100492	0.00871389
TG	TG 44:1	0	0.00388351	0	0	0	0	0	0.00151642	0	0	0.00924544	0
TG	TG 44:0	0	0	0	0.00527004	0	0	0	0.0306637	0.104612	0	0.0199575	0.0438466
TG	TG 45:1	0	0.015953	0	0.000805888	0.0020254	0.0175876	0.00175417	0.00426036	0.00361273	0.0426272	0.0202733	0.00954033
TG	TG 45:0	0.01493	0.0156617	0.00763653	0.0233375	0	0.0195002	0	0.00953985	0.101155	0	0.0141382	0.0338494
TG	TG 46:3	0	0	0	0	0	0	0	0	0	0	0	0
TG	TG 46:2	0.00685389	0.0165604	0	0.0047336	0.0128904	0.00986416	0.00165247	0.00573685	0.0032195	0.0442474	0.020551	0.0233718
TG	TG 46:1	0	0.0280963	0	0	0	0.00420624	0	0.00293934	0	0.055458	0.0536853	0.0615892
TG	TG 46:0	0	0.0323235	0	0.0210335	0	0.0629007	0	0.0146774	0.14722	0	0.0200565	0.102948
TG	TG 47:3	0	0	0	0	0	0	0	0	0	0	0	0
TG	TG 47:2	0	0.0149737	0	0	0.0036328	0	0	0.000167075	0	0.0288373	0.014066	0.00879152
TG	TG 47:1	0	0.0160515	0	0	0	0	0	0	0	0.026646	0.0058969	0
TG	TG 47:0	0	0.0278686	0	0.0156821	0	0.0013316	0	0.00737692	0.135598	0	0.00455878	0.0300247
TG	TG 48:3	0.0134115	0.0213151	0.000899801	0.00333204	0.00483017	0.00822495	0	0.00419373	0.0151427	0.0358937	0.0262463	0.0220515
TG	TG 48:2	0	0.0356109	0	0	0	0	0	0.0113471	0	0.0213116	0.00928554	0.0253812
TG	TG 48:1	0.00324891	0.0871764	0	0	0	0.00670155	0	0.0220373	0.0146456	0.0470197	0.066901	0.0812875
TG	TG 48:0	0	0.0569159	0	0	0	0	0	0	0.188613	0	0	0.287221
TG	TG 49:3	0	0	0	0	0	0	0	0	0	0	0	0.0536993
TG	TG 49:1	0	0.0163499	0	0	0	0	0	0	0	0	0	0
TG	TG 49:0	0	0.0137329	0	0	0	0	0	0.00392762	0.0999435	0	0	0
TG	TG 50:4	0.0655036	0.0400259	0.0692583	0.0175979	0.0463381	0.061003	0.0227516	0.0319961	0.0504194	0.0727257	0.0517615	0.0571666
TG	TG 50:3	0.00585898	0.0580253	0	0	0.00928845	0.00263793	0	0.00902718	0.00556525	0.0168964	0.0151232	0.0569971
TG	TG 50:2	0.0807135	0.28258	0.172629	0.00172155	0.131506	0.0836884	0	0.0383803	0.0394927	0.0658787	0.100026	0.295454
TG	TG 50:1	0.0761282	0.415197	0.304425	0	0.145881	0.174977	0	0.0448931	0.080548	0.0385663	0.127797	0.572293
TG	TG 50:0	0	0.00436377	0	0	0	0.105761	0	0	0.120491	0	0	0
TG	TG 51:3	0	0.0128746	0	0	0	0	0	0.000507824	0.00429981	0.00790288	0.000893899	0.00206954
TG	TG 51:2	0	0	0	0	0	0	0.0755568	0	0	0	0	0.0870987
TG	TG 51:0	0	0.0188035	0	0	0	0.0340234	0	0.00324453	0.0502781	0	0.00174335	0.00223947
TG	TG 52:5	0.0396876	0.0499196	0.108105	0	0.037093	0	0	0.0117165	0	0.0402974	0.0323775	0.0535127
TG	TG 52:4	0.0570871	0.183875	0.305394	0.0111131	0.164217	0.0742521	0.0764927	0.0298232	0.0497383	0.080064	0.0846293	0.119068
TG	TG 52:3	0	0.314278	0.132647	0	0.0460446	0	0.194319	0	0	0	0.032802	0.442342
TG	TG 52:2	0.192909	1.17791	1.36341	0.0303689	0.459787	0.321047	0.0790328	0.0734215	0.134318	0.133353	0.287237	0.657376
TG	TG 52:1	0.0335398	0.191095	0.0918862	0.0129807	0.00708729	0.0890349	0	0.0264595	0.0454676	0.0706186	0.0789459	0.0145326
TG	TG 52:0	0	0.0284963	0	0	0	0.0185935	0	0	0.103308	0	0	0.00609788
TG	TG 53:3	0.00234001	0.0251757	0.0174423	0	0.00218653	0.00160901	0.00335529	0.00176469	0.00754469	0.00720773	0.00328268	0.0109385
TG	TG 53:2	0.00108379	0.0352279	0.025441	0	0.00573781	0.0104433	0	0.00189047	0.00259326	0.00913579	0.0107729	0.0125921
TG	TG 53:1	0	0.006269	0	0	0	0.000223625	0	0.00026971	0.00287833	0.00413319	0.00362966	0
TG	TG 54:7	0	0.0138668	0.0189351	0	0.00330162	0	0.0232121	0.000708551	0	0.00453801	0.00523378	0.0189072
TG	TG 53:0	0	0.00582191	0	0	0	0.00241887	0	0	0.0266266	0	0	0
TG	TG 54:6	0.0440543	0.133321	0.281093	0.00723394	0.117799	0.0620467	0.103991	0.0138981	0.0364979	0.0848983	0.0861834	0.116761
TG	TG 54:5	0.335532	0.599551	1.27605	0.113007	0.440506	0.289377	0.314346	0.0810935	0.156189	0.291789	0.319736	0.260332
TG	TG 54:4	0.0287097	0.32479	0.315685	0	0.155584	0.130962	0.0141846	0.0249659	0.0580843	0	0.113804	0.179125
TG	TG 54:3	0.12682	0.638491	0.692313	0	0.264084	0.320237	0.0927029	0.028086	0.0736866	0.0135043	0.176329	0.412856
TG	TG 54:2	0.0306432	0.306212	0.409496	0.018262	0.165009	0.108799	0.0353767	0.0241785	0.0415807	0.0521781	0.0936858	0.0999894
TG	TG 54:1	0	0	0	0	0	0	0	0	0	0	0	0
TG	TG 54:0	0	0.0567766	0	0	0	0.0138996	0	0	0.0763972	0	0	0
TG	TG 55:4	0	0.0105005	0	0	0.000924633	0.00316891	0	0.000987733	0.0169517	0.000963167	0.00133822	0.00303814
TG	TG 56:8	0.0174512	0.053757	0.0772727	0.00479425	0.0433836	0.00974882	0	0.00541323	0	0.00809284	0.0048041	0
TG	TG 56:7	0.0273621	0.131199	0.200919	0.00701284	0.0751406	0.0238618	0.00361759	0.0113542	0.0152408	0.0148256	0.0156559	0.0522161
TG	TG 56:6	0.0513198	0.314453	0.45469	0.0124489	0.170077	0.0602829	0.0145501	0.0203932	0.0384762	0.0258942	0.0467823	0.117264
TG	TG 56:4	0.0187141	0.152723	0.150604	0.00666102	0.0484375	0.0273822	0.0124429	0.01745	0.0646088	0.0153139	0.0336773	0.0452805
TG	TG 56:3	0.00364036	0.0671137	0.0392449	0	0.00685178	0.013014	0.00402238	0	0.00568342	0.00210079	0.00817229	0.01449
TG	TG 56:1	0.00106739	0.00157349	0.0414912	0.00391102	0	0	0	0	0.00432527	0.0152724	4.86224e-05	0
TG	TG 58:9	0.0276403	0.095918	0.178033	0.00829503	0.0864646	0.0111353	0	0.00843129	0	0.0179788	0.0144822	0.0308647
TG	TG 58:6	0	0.149034	0.269582	0	0.0994701	0	0	0	0	0	0	0.049841
TG	TG 58:3	0	0.0499324	0	0	0	0	0	0	0	0	0	0
TG	TG 58:2	0.00358234	0.0156558	0.0372705	0	0.00609039	0.0164415	0.00110792	0.00209277	0.00571648	0.00640228	0.0123727	0.00147234
TG	TG 58:1	0	0.00236032	0.016119	0.00054296	0	0	0	0.000150604	0.0031499	0.00497215	0.00583154	0
TG	TG 60:10	0.00117955	0.0240666	0.0572095	0.000786039	0.0249443	0	0	0.00133252	0	0.0018029	0	0.00615359
TG	TG 60:8	0	0.0430831	0.0819502	0.00157086	0.035593	0.00426707	0	0.00235596	0.0357298	0.00281925	0	0.0087804
