# Supplementary material for: Phosphatidic acid phosphatase LPIN1 in phospholipid metabolism and stemness in hematopoiesis and AML
Source: Hemasphere. 2025 Apr 22;9(4):e70118. doi: 10.1002/hem3.70118 (PMC12012646; doi:10.1002/hem3.70118)
Supplement: Supplementary file 9 — Supporting information. [file HEM3-9-e70118-s013.xlsx]

## Sheet: Sheet1
Supp. Table 8. Lipid nomenclature
Lipid classes	Notes
Glycerolipids (GL)
DAG: diacylglycerol
TAG: triacylglycerol
Glycerophospholipids (GPL)
PC: phosphatidylcholine
LPC: lyso-phosphatidylcholine
PE: phosphatidylethanolamine
PS: phosphatidylserine
PI: phosphatidylinositol
PG: phosphatidylglycerol	includes PG and lysobisphosphatidic acid (LBPA)
PA: phosphatidic acid
PE P-: ethanolamine plasmalogens
Sphingolipids (SL)
SM: sphingomyelin
Cer: ceramide
HexCer: hexosylceramide	Predominant species: Glucosylceramide
Hex2Cer: dihexosylceramide	Predominant species: Lactosylceramide
Sterols (ST)
Chol: cholesterol
CE: cholesteryl ester
GL and GPL lipid species A X:Y
A: lipid class
X: total number of C atoms of fatty acyl moieties
Y: total number of double bonds
a: diacyl
e: ether, acyl	includes diacyl species with one fatty acyl moiety with odd number of C atoms
p: 1Z alkenylether, acyl
SL lipid species B U:V;W
B: lipid class
U: total number of C atoms in long chain base and fatty acyl moiety
V: total number of double bonds in long chain base and fatty acyl moiety
W: total number of hydroxyl groupls in long chain base and fatty acyl moiety
