# Supplementary material for: Phosphatidic acid phosphatase LPIN1 in phospholipid metabolism and stemness in hematopoiesis and AML
Source: Hemasphere. 2025 Apr 22;9(4):e70118. doi: 10.1002/hem3.70118 (PMC12012646; doi:10.1002/hem3.70118)
Supplement: Supplementary file 10 — Supporting information. [file HEM3-9-e70118-s006.xlsx]

## Sheet: Sheet1
Supp. Table 9. Lipidomics sample information.
sample number	sample name	biol. replicate	treatment	organism	tissue	cell count
SET1
1	OCI-AML3 shLuciferase	A	lentiviral transduction with shRNA against Luciferase	human	suspension cell line	4 Mio
2	OCI-AML3 shLuciferase	B	lentiviral transduction with shRNA against Luciferase	human	suspension cell line	4 Mio
3	OCI-AML3 shLuciferase	C	lentiviral transduction with shRNA against Luciferase	human	suspension cell line	4 Mio
4	OCI-AML3 shLuciferase	D	lentiviral transduction with shRNA against Luciferase	human	suspension cell line	4 Mio
9	OCI-AML3 shLPIN1.452	A	lentiviral transduction with shRNA against LPIN1	human	suspension cell line	4 Mio
10	OCI-AML3 shLPIN1.452	B	lentiviral transduction with shRNA against LPIN1	human	suspension cell line	4 Mio
11	OCI-AML3 shLPIN1.452	C	lentiviral transduction with shRNA against LPIN1	human	suspension cell line	4 Mio
12	OCI-AML3 shLPIN1.452	D	lentiviral transduction with shRNA against LPIN1	human	suspension cell line	4 Mio
13	OCI-AML3 shLPIN1.957	A	lentiviral transduction with shRNA against LPIN1	human	suspension cell line	4 Mio
14	OCI-AML3 shLPIN1.957	B	lentiviral transduction with shRNA against LPIN1	human	suspension cell line	4 Mio
15	OCI-AML3 shLPIN1.957	C	lentiviral transduction with shRNA against LPIN1	human	suspension cell line	4 Mio
16	OCI-AML3 shLPIN1.957	D	lentiviral transduction with shRNA against LPIN1	human	suspension cell line	4 Mio
SET2
1	AML1	A	untreated	human	Leukemia (PBMC)	5,5 Mio
2	AML2	B	untreated	human	Leukemia (Bone Marrow)	1 Mio
3	AML3	C	untreated	human	Leukemia (PBMC)	12 Mio
4	AML4	D	untreated	human	Leukemia (PBMC)	5 Mio
5	AML5	E	untreated	human	Leukemia (BM)	6 Mio
6	AML6	F	untreated	human	Leukemia (PBMC)	6,3 Mio
7	AML7	G	untreated	human	Leukemia (BM)	1,2 Mio
8	AML8	H	untreated	human	Leukemia (BM)	2,4 Mio
9	AML9	I	untreated	human	Leukemia (BM)	11 Mio
10	AML10	J	untreated	human	Leukemia (BM)	2 Mio
11	AML11	K	untreated	human	Leukemia (PBMC)	4,4 Mio
12	AML12	L	untreated	human	Leukemia (PBMC)	2 Mio
