# Supplementary material for: Phosphatidic acid phosphatase LPIN1 in phospholipid metabolism and stemness in hematopoiesis and AML
Source: Hemasphere. 2025 Apr 22;9(4):e70118. doi: 10.1002/hem3.70118 (PMC12012646; doi:10.1002/hem3.70118)
Supplement: Supplementary file 11 — Supporting information. [file HEM3-9-e70118-s009.xlsx]

## Sheet: Sheet1
Supp.Table 9. Lipidomics metadata and quality control.
SET1
class	rf_values	sample_1	sample_2	sample_3	sample_4	sample_9	sample_10	sample_11	sample_12	sample_13	sample_14	sample_15	sample_16	kon_a	kon_b	kon_c
group		OCI-AML3 shLuciferase	OCI-AML3 shLuciferase	OCI-AML3 shLuciferase	OCI-AML3 shLuciferase	OCI-AML3 shLPIN1.452	OCI-AML3 shLPIN1.452	OCI-AML3 shLPIN1.452	OCI-AML3 shLPIN1.452	OCI-AML3 shLPIN1.957	OCI-AML3 shLPIN1.957	OCI-AML3 shLPIN1.957	OCI-AML3 shLPIN1.957	Kon A	Kon B	Kon C
sample input		1.9	1.7	2.8	1.5	1.4	2.4	1.2	1.2	3.3	2.1	2.3	2.6		50	100
PC	0.93	50	50	50	50	50	50	50	50	50	50	50	50	50
SM	0.96	50	50	50	50	50	50	50	50	50	50	50	50	50
PE	1.26	25	25	25	25	25	25	25	25	25	25	25	25	25
PS	0.76	25	25	25	25	25	25	25	25	25	25	25	25	25
PI	0.65	27	27	27	27	27	27	27	27	27	27	27	27	27
PG	1.05	10	10	10	10	10	10	10	10	10	10	10	10	10
PA	0.45	10	10	10	10	10	10	10	10	10	10	10	10	10
HexCer	1.45	5	5	5	5	5	5	5	5	5	5	5	5	5
Cer	1.39	5	5	5	5	5	5	5	5	5	5	5	5	5
Hex2Cer	1	5	5	5	5	5	5	5	5	5	5	5	5	5
DAG	0.88	25	25	25	25	25	25	25	25	25	25	25	25	25
TAG	1.44	24	24	24	24	24	24	24	24	24	24	24	24	24
CE	1	25	25	25	25	25	25	25	25	25	25	25	25	25
LPC	1	5	5	5	5	5	5	5	5	5	5	5	5	5
Chol		100	100	100	100	100	100	100	100	100	100	100	100	100	100	100
PE P-16_0	1.1	22	22	22	22	22	22	22	22	22	22	22	22	22
PE P-18_0	1.1	31	31	31	31	31	31	31	31	31	31	31	31	31
PE P-18_1	1.1	43	43	43	43	43	43	43	43	43	43	43	43	43
SET2
class	rf_values	Sample01	Sample02	Sample03	Sample04	Sample05	Sample06	Sample07	Sample08	Sample09	Sample10	Sample11	Sample12	KonA	KonB	KonC
group		AML-HD#1	AML-HD#2	AML-HD#3	AML-HD#4	AML-HD#5	AML-HD#6	AML-HD#7	AML-HD#8	AML-HD#9	AML-HD#10	AML-HD#11	AML-HD#12	KonA	KonB	KonC
blank		KonA	KonA	KonA	KonA	KonA	KonA	KonA	KonA	KonA	KonA	KonA	KonA		KonA	KonA
sample input		4.7	12.7	2.3	9.3	6.6	4.4	4	19	7.3	5.3	7.5	6.2		50	100
PC	1.1	50	50	50	50	50	50	50	50	50	50	50	50	50
SM	1.39	50	50	50	50	50	50	50	50	50	50	50	50	50
PE	1.11	25	25	25	25	25	25	25	25	25	25	25	25	25
PS	0.78	25	25	25	25	25	25	25	25	25	25	25	25	25
PI	0.96	28	28	28	28	28	28	28	28	28	28	28	28	28
PG	0.99	10	10	10	10	10	10	10	10	10	10	10	10	10
PA	0.37	10	10	10	10	10	10	10	10	10	10	10	10	10
HexCer	1.51	5	5	5	5	5	5	5	5	5	5	5	5	5
Cer	1.39	5	5	5	5	5	5	5	5	5	5	5	5	5
Hex2Cer	1	5	5	5	5	5	5	5	5	5	5	5	5	5
DG	1	25	25	25	25	25	25	25	25	25	25	25	25	25
TG	1	24	24	24	24	24	24	24	24	24	24	24	24	24
CE	1	25	25	25	25	25	25	25	25	25	25	25	25	25
LPC	1	5	5	5	5	5	5	5	5	5	5	5	5	5
Chol		100	100	100	100	100	100	100	100	100	100	100	100	100	100	100
PE P-16:0	1.14	22	22	22	22	22	22	22	22	22	22	22	22	22
PE P-18:0	1.14	31	31	31	31	31	31	31	31	31	31	31	31	31
PE P-18:1	1.14	43	43	43	43	43	43	43	43	43	43	43	43	43
