# Supplementary material for: Phosphatidic acid phosphatase LPIN1 in phospholipid metabolism and stemness in hematopoiesis and AML
Source: Hemasphere. 2025 Apr 22;9(4):e70118. doi: 10.1002/hem3.70118 (PMC12012646; doi:10.1002/hem3.70118)
Supplement: Supplementary file 13 — Supporting information. [file HEM3-9-e70118-s015.xlsx]

## Sheet: Sheet1
Supp. Table 12. Sciex QTRAP5500 settings and scan procedure
Lipidclass	Scan Type	Polarity	Scan Mode	Ion Source	# Scans to Sum	Precursor Of	Resolution Q1	Resolution Q3	Scan Rate	Intensity Thres.	Settling Time	MR Pause	MCA	Center/Width	Step Size	Start (Da)	Stop (Da)	CUR:	IS:	GS1:	GS2:	IHT:	CAD:	DP	EP	CE	CXP
Chol	Neutral Loss (NL)	Positive	Profile	Nanospray	1	77.00 Da	Unit	Unit	200 Da/s	0.00 cps	0.0000 msec	5.0070 msec	Yes	No	0.10 Da	442	480	20	0	0	0	60	Medium	50	10	12	14
