# Supplementary material for: Phosphatidic acid phosphatase LPIN1 in phospholipid metabolism and stemness in hematopoiesis and AML
Source: Hemasphere. 2025 Apr 22;9(4):e70118. doi: 10.1002/hem3.70118 (PMC12012646; doi:10.1002/hem3.70118)
Supplement: Supplementary file 14 — Supporting information. [file HEM3-9-e70118-s019.xlsx]

## Sheet: Sheet1
Supp. Table 13. Thermo QExactiv settings and scan procedure
Global Settings
Lock mass injection	Full MS, SIM
Chrom. peak width (FWHM) Time	15 s
Method duration	30 min
Full MS — SIM
General
Runtime	1 to 1.5 min
Polarity	positive
Full MS — SIM
Microscans	1
Resolution	140000
AGC target	3000000
Maximum IT	3000 ms
Scan range	350 to 1000 m/z
Targeted-SIM
General
Runtime	1.5 to 9.5 min
Polarity	positive
Inclusion	on
SIM
Microscans	1
Resolution	140000
AGC target	1000000
Maximum IT	650 ms
Isolation window	20 m/z
Scan range	150 to 2000 m/z
PRM
Runtime	9.5 to 10 min
Polarity	positive
In-source CID	0.0 eV
Default charge state	1
Inclusion	on
MS2
Microscans	1
Resolution	140000
AGC Target	1e5
Maximum IT	3000 ms
Loop count	1
MSX count	1
MSX isochronous Its	on
Isolation Window	0.4 m/z
Isolation offset	0.0 m/z
Fixed first mass	300 m/z
(N)CE / stepped (N)CE	nce: 12.5
Spectrum data type	Profile
PRM
Runtime	10 to 30 min
Polarity	positive
In-source CID	0.0 eV
Default charge state	1
Inclusion	on
MS2
Microscans	1
Resolution	70000
AGC Target	5e4
Maximum IT	400 ms
Loop count	1
MSX count	1
MSX isochronous Its	on
Isolation Window	0.4 m/z
Isolation offset	0.0 m/z
Fixed first mass	-
(N)CE / stepped (N)CE	nce: 15
Spectrum data type	Profile
