# Supplementary material for: Phosphatidic acid phosphatase LPIN1 in phospholipid metabolism and stemness in hematopoiesis and AML
Source: Hemasphere. 2025 Apr 22;9(4):e70118. doi: 10.1002/hem3.70118 (PMC12012646; doi:10.1002/hem3.70118)
Supplement: Supplementary file 15 — Supporting information. [file HEM3-9-e70118-s020.xlsx]

## Sheet: Sheet1
Supp. Table 15. Oligos.
Oligo name	Application	Sequence 5'-3'
ShLPIN1.1159 (shLPIN1#1)	mirE	TGCTGTTGACAGTGAGCGCCCAGGAAAAGAGATAAACGAATAGTGAAGCCACAGATGTATTCGTTTATCTCTTTTCCTGGATGCCTACTGCCTCGGA
ShLPIN1.452 (shLPIN1#2)	mirE	TGCTGTTGACAGTGAGCGAAAGCAGCTCTGTAGTAAAGAATAGTGAAGCCACAGATGTATTCTTTACTACAGAGCTGCTTGTGCCTACTGCCTCGGA
ShLPIN1.957 (shLPIN1#3)	mirE	TGCTGTTGACAGTGAGCGCTCAGACACTTTTAGTGACCAATAGTGAAGCCACAGATGTATTGGTCACTAAAAGTGTCTGAATGCCTACTGCCTCGGA
shRen.713 (ShLuc)	mirE	CAGGAATTATAATGCTTATCTATAGTGAAGCCACAGATGTATAGATAAGCATTATAATTCCTA
EcoRI forward	mirE amplification/subcloning	TAACCCAACAGAAGGCTCGAGAAGGTATATTGCTGTTGACAGTGAGCG
XhoI reverse	mirE amplification/subcloning	CTAAAGTAGCCCCTTGAATTCTAGCCCCTTGAAGTCCGAGGCAGTAGGC
LPIN1-fwd	qPCR	TAGTGACCAATCGCCAACTC
LPIN1-rev	qPCR	GGTCTCCAGGTCTTCTTCATTC
GAPDH-fwd	qPCR/amplification	AGCCACATCGCTCAGACAC
GAPDH-rev	qPCR	GCCCAATACGACCAAATCC
GAPDH-amp-rev	amplification	AGTGATGGCATGGACTGTGG
LPIN1A-QFwd	qPCR	CTGGGTGTTTGCAATACAAAGG
LPIN1A-Qrev	qPCR	GCTCCTTCACGGTGACAAA
LPIN1B-QFwd	qPCR	TCCCAGTAGCCTGGTAGATT
LPIN1B-Qrev	qPCR	GAAGGATGGAACAGGGAAGAC
LPIN1G-QFwd	qPCR	GCCAAAGTCTTCATGCTTAAGTT
LPIN1G-Qrev	qPCR	CAGTGGCTATTTGTGCGTTAAA
qPCR_LPIN1 fwd_all_isoforms	qPCR	TTTGGGAAGATGGGGGTCCT
qPCR_LPIN1rev_all_isoforms	qPCR	GCAAATCCACAGATTCCCCATTG
HuLpin2_Qpcr_Fwd	qPCR	AGCCACATCGCTCAGACAC
HuLpin2_Qpcr_Rev	qPCR	GCCCAATACGACCAAATCC
HuLpin3_Qpcr_Fwd	qPCR	AGTGATGGCATGGACTGTGG
HuLpin3_Qpcr_Rev	qPCR	TATGTCCCTGGCTACCTACTC
GFP-sg1	CRISPR guideRNA	GGGCGAGGAGCUGUUCACCG
HuLpin1_SgBench1	CRISPR guideRNA	AUACAUUUCGAAUCCACCCA
HuLpin1_SgBench2	CRISPR guideRNA	CUGCUCCAAAUGGUGCGUCG
BenchSgLpin1_1amp_fwd	genomicPCR	GCCCAGCACCATGCCAAGCTAA
BenchSgLpin1_1amp_rev	genomicPCR	GGCGACAAACCACAGCTGGACA
BenchSgLpin1_2amp_fwd	genomicPCR	GGCTTCTGTGGACCCCAAAGCC
BenchSgLpin1_2amp_rev	genomicPCR	GGGCCAAGCTGCAAAACAGTGC
