# Supplementary material for: Phosphatidic acid phosphatase LPIN1 in phospholipid metabolism and stemness in hematopoiesis and AML
Source: Hemasphere. 2025 Apr 22;9(4):e70118. doi: 10.1002/hem3.70118 (PMC12012646; doi:10.1002/hem3.70118)
Supplement: Supplementary file 16 — Supporting information. [file HEM3-9-e70118-s007.xlsx]

## Sheet: Sheet1
Supp. Table 15. Plasmids.
Plasmid name	Plasmid content	Distributor	Cataolg
pmCherry-C1 Vector	empty vector backbone	Clontech	632524
LPIN1 cDNA ORF clone, Homo sapiens(human)	LPIN1A full length cDNA sequence ( NCBI NM_145693.4) ORF clone	GenScript	LPIN1_OHu22252C
LPIN1 ΔPAP ORF clone, Homo sapiens(human)	LPIN1A ΔPAP cDNA sequence ( Peterson et al. 2011, DOI: 10.1016/j.cell.2011.06.034) ORF clone	GenScript	custom
pLVX-EF1a-IRES-mCherry backbone	empty vector backbone	takara	631987
psPAX2	2nd generation lentiviral packaging plasmid	Addgene	12260
VSV-G Envelope	vesicular stomatitis virus G glycoprotein	Addgene	14888
